# Supplementary material for: Drug Target Investigation of N-p-Coumaroyl-N’-Caffeoylputrescine, a Naturally-Occurring Alkaloid Derived from Saxifraga tangutica
Source: Antioxidants (Basel). 2024 Dec 25;14(1):12. doi: 10.3390/antiox14010012 (PMC11762362; doi:10.3390/antiox14010012)
Supplement: Supplementary file 1 [file antioxidants-14-00012-s001.zip]

Archive with 7 entries (7 files):
- antioxidants-3331878-supplementary.pdf
- darts probe.xlsx
- gyrate.xvg
- hbnum.xvg
- rmsd_ligand.xvg
- rmsd_protein.xvg
- rmsf.xvg
