# Supplementary material for: Drug Target Investigation of N-p-Coumaroyl-N’-Caffeoylputrescine, a Naturally-Occurring Alkaloid Derived from Saxifraga tangutica
Source: Antioxidants (Basel). 2024 Dec 25;14(1):12. doi: 10.3390/antiox14010012 (PMC11762362; doi:10.3390/antiox14010012)
Supplement: Supplementary file 1 [file antioxidants-14-00012-s001.zip › darts probe.xlsx]

## Sheet: target probe
Protein	Protein names	Gene names	Protein IDs	Majority protein IDs	Fasta headers	Number of proteins	Peptides	Razor + unique peptides	Unique peptides	Sequence coverage [%]	Mol. weight [kDa]	Sequence length	Sequence lengths	Q-value	Score	MS/MS count	id	1	2	3	4	5	6	7	8	9	Group_S3.average	Group_S2.average	Group_S3.vs.Group_S2.FC	pvalue
Q5PRF0	HEAT repeat-containing protein 5A OS=Mus musculus OX=10090 GN=Heatr5a PE=1 SV=2	Heatr5a	Q5PRF0	Q5PRF0	HEAT repeat-containing protein 5A OS=Mus musculus OX=10090 GN=Heatr5a PE=1 SV=2	1	3	3	3	2.6	219.89	2038	2038	0	10.453	12	2403	26.9345	27.1602	26.8794	24.1589	24.5808	23.4031	26.0633	26.9721	26.4033	9.35712e+07	1.73403e+07	5.39618	0.00500987
Q6ZWQ7	Signal peptidase complex subunit 3 OS=Mus musculus OX=10090 GN=Spcs3 PE=1 SV=1	Spcs3	Q6ZWQ7	Q6ZWQ7	Signal peptidase complex subunit 3 OS=Mus musculus OX=10090 GN=Spcs3 PE=1 SV=1	1	3	3	3	17.8	20.313	180	180	0.00025582	2.5891	8	2712	25.696	23.8548	25.6956	24.4153	23.8291	23.484	26.2197	26.0883	25.8162	6.90617e+07	1.57567e+07	4.38301	0.00198672
A2A7S8	Uncharacterized protein KIAA1522 OS=Mus musculus OX=10090 GN=Kiaa1522 PE=1 SV=1	Kiaa1522	A2A7S8	A2A7S8	Uncharacterized protein KIAA1522 OS=Mus musculus OX=10090 GN=Kiaa1522 PE=1 SV=1	1	9	9	9	18.6	104.84	1013	1013	0	19.321	23	537	25.3424	25.4022	24.8768	22.5945	22.8846	24.3729	25.5512	25.6709	24.6177	4.07389e+07	1.02135e+07	3.98874	0.0361842
Q78HU3	Multivesicular body subunit 12A OS=Mus musculus OX=10090 GN=Mvb12a PE=1 SV=1	Mvb12a	Q78HU3	Q78HU3	Multivesicular body subunit 12A OS=Mus musculus OX=10090 GN=Mvb12a PE=1 SV=1	1	3	3	3	17.7	28.705	271	271	0	4.9882	10	2727	26.0848	25.5687	26.0874	23.0697	24.314	23.5879	25.5808	25.4692	25.4449	4.73971e+07	1.32288e+07	3.58288	0.00714068
Q5I1X5	RelA-associated inhibitor OS=Mus musculus OX=10090 GN=Ppp1r13l PE=1 SV=1	Ppp1r13l	Q5I1X5	Q5I1X5	RelA-associated inhibitor OS=Mus musculus OX=10090 GN=Ppp1r13l PE=1 SV=1	1	4	4	4	8.9	88.975	824	824	0	4.579	7	2399	23.5112	24.6987	24.5118	22.7852	22.355	22.9074	24.4194	24.8373	23.8331	2.1581e+07	6.73171e+06	3.20587	0.0074795
P58468	Ribosome biogenesis protein SLX9 homolog OS=Mus musculus OX=10090 GN=Slx9 PE=1 SV=1	Slx9	P58468;Q3TVF6	P58468;Q3TVF6	Ribosome biogenesis protein SLX9 homolog OS=Mus musculus OX=10090 GN=Slx9 PE=1 SV=1;Family with sequence similarity 207, member A (Fragment) OS=Mus musculus OX=10090 GN=Fam207a PE=1 SV=1	2	5	5	5	29.2	24.814	219	219;200	0	4.8513	15	1886	23.5517	25.0399	25.3465	24.9348	23.695	23.3565	25.3682	25.4262	25.4206	4.44298e+07	1.67241e+07	2.65664	0.0425531
Q9Z0H7	B-cell lymphoma/leukemia 10 OS=Mus musculus OX=10090 GN=Bcl10 PE=1 SV=1	Bcl10	Q9Z0H7	Q9Z0H7	B-cell lymphoma/leukemia 10 OS=Mus musculus OX=10090 GN=Bcl10 PE=1 SV=1	1	5	5	5	32.2	25.948	233	233	0	4.9897	13	4425	24.8357	24.8763	24.6137	24.1859	25.1964	23.6641	25.5221	26.072	25.521	5.47004e+07	2.13658e+07	2.56018	0.0492151
Q9JHS4	ATP-dependent Clp protease ATP-binding subunit clpX-like, mitochondrial OS=Mus musculus OX=10090 GN=Clpx PE=1 SV=2	Clpx	Q9JHS4;Q6P8N8;F7BB92	Q9JHS4;Q6P8N8	ATP-dependent Clp protease ATP-binding subunit clpX-like, mitochondrial OS=Mus musculus OX=10090 GN=Clpx PE=1 SV=2;ATP-dependent Clp protease ATP-binding subunit clpX-like, mitochondrial OS=Mus musculus OX=10090 GN=Clpx PE=1 SV=1	3	12	12	12	26.2	69.228	634	634;620;192	0	30.829	37	4211	26.1655	26.2786	26.1399	23.3842	23.3553	22.1945	24.3476	24.4024	24.1629	2.07168e+07	8.26164e+06	2.50759	0.0291434
Q9DBB4	N-alpha-acetyltransferase 16, NatA auxiliary subunit OS=Mus musculus OX=10090 GN=Naa16 PE=2 SV=1	Naa16	Q9DBB4;E9PZ53	Q9DBB4;E9PZ53	N-alpha-acetyltransferase 16, NatA auxiliary subunit OS=Mus musculus OX=10090 GN=Naa16 PE=2 SV=1;N-alpha-acetyltransferase 16, NatA auxiliary subunit OS=Mus musculus OX=10090 GN=Naa16 PE=1 SV=1	2	11	6	6	15.9	101.28	864	864;496	0	6.3237	10	4082	23.1359	24.619	24.6157	23.7597	22.4424	23.073	24.471	24.2319	24.5314	2.23139e+07	8.93901e+06	2.49624	0.0279536
A0A0X1KG61	E3 ubiquitin-protein ligase CBL OS=Mus musculus OX=10090 GN=Cbl PE=1 SV=1	Cbl	A0A0X1KG61;A0A0U1RP47;A0A0U1RQ85;P22682;A0A0U1RP17;A0A0U1RNF1	A0A0X1KG61;A0A0U1RP47;A0A0U1RQ85;P22682	E3 ubiquitin-protein ligase CBL OS=Mus musculus OX=10090 GN=Cbl PE=1 SV=1;E3 ubiquitin-protein ligase CBL OS=Mus musculus OX=10090 GN=Cbl PE=1 SV=1;E3 ubiquitin-protein ligase CBL OS=Mus musculus OX=10090 GN=Cbl PE=1 SV=1;E3 ubiquitin-protein ligase CB	6	8	8	8	14.7	95.998	869	869;895;896;913;51;69	0	6.0328	12	245	24.168	24.0764	24.0994	23.4125	23.4591	22.5385	24.6921	23.7741	24.3853	2.04252e+07	9.22232e+06	2.21475	0.0465726
A0A0A6YWM8	Mitogen-activated protein kinase kinase kinase kinase 4 OS=Mus musculus OX=10090 GN=Map4k4 PE=1 SV=1	Map4k4	A0A0A6YWM8;B2RUE8;A0A0A6YW53;P97820;B7ZNR9;A0A0A6YWR8;F8VPL5;E9PVG7;A0A0A6YWJ2;B9EKN8;E9PUL9;E0CY98;E0CXD6;A0A0A6YVR7;E0CZD7;E0CZF8;A0A0A6YXE5;B2RQ80;P83510	A0A0A6YWM8;B2RUE8;A0A0A6YW53;P97820;B7ZNR9;A0A0A6YWR8;F8VPL5;E9PVG7	Mitogen-activated protein kinase kinase kinase kinase 4 OS=Mus musculus OX=10090 GN=Map4k4 PE=1 SV=1;Map4k4 protein OS=Mus musculus OX=10090 GN=Map4k4 PE=1 SV=1;Mitogen-activated protein kinase kinase kinase kinase 4 OS=Mus musculus OX=10090 GN=Map4k4 P	19	9	9	7	12.9	144.69	1272	1272;1221;1288;1233;1208;1234;1238;1288;236;1352;1331;1305;1297;209;1276;1268;237;1360;1323	0	39.675	36	58	24.5255	23.8377	24.3566	24.1561	24.629	23.6546	24.9441	25.7168	25.1643	4.06029e+07	1.85712e+07	2.18634	0.0359914
Q80XU3	Nuclear ubiquitous casein and cyclin-dependent kinase substrate 1 OS=Mus musculus OX=10090 GN=Nucks1 PE=1 SV=1	Nucks1	Q80XU3;A0A087WRY3	Q80XU3;A0A087WRY3	Nuclear ubiquitous casein and cyclin-dependent kinase substrate 1 OS=Mus musculus OX=10090 GN=Nucks1 PE=1 SV=1;Nuclear ubiquitous casein and cyclin-dependent kinase substrate 1 OS=Mus musculus OX=10090 GN=Nucks1 PE=1 SV=1	2	11	11	11	52.6	26.313	234	234;233	0	323.31	198	2822	29.2361	28.95	28.8999	28.9391	29.3098	28.4913	29.8549	30.2762	29.7604	1.04717e+09	5.05586e+08	2.0712	0.0210529
Q6ZWY8	Thymosin beta-10 OS=Mus musculus OX=10090 GN=Tmsb10 PE=1 SV=3	Tmsb10	Q6ZWY8;A0A0N4SVF0;CON__P21752;P20065	Q6ZWY8;A0A0N4SVF0	Thymosin beta-10 OS=Mus musculus OX=10090 GN=Tmsb10 PE=1 SV=3;Thymosin beta-10 OS=Mus musculus OX=10090 GN=Tmsb10 PE=1 SV=1	4	3	3	3	63.6	5.0256	44	44;67;42;50	0.0002613	2.8643	20	2717	29.9074	30.0839	30.1842	29.5681	29.0871	29.013	30.4227	30.4357	29.8987	1.27899e+09	6.26488e+08	2.04152	0.0142637
Q8BMK1	tRNA N(3)-methylcytidine methyltransferase METTL2 OS=Mus musculus OX=10090 GN=Mettl2 PE=1 SV=2	Mettl2	Q8BMK1	Q8BMK1	tRNA N(3)-methylcytidine methyltransferase METTL2 OS=Mus musculus OX=10090 GN=Mettl2 PE=1 SV=2	1	4	4	4	15.9	43.911	389	389	0	4.8884	15	2936	24.9913	25.2353	25.2896	23.2724	23.8445	23.9088	24.4964	24.8069	24.6517	2.6357e+07	1.33954e+07	1.96761	0.011571
Q9CYA6	Zinc finger CCHC domain-containing protein 8 OS=Mus musculus OX=10090 GN=Zcchc8 PE=1 SV=3	Zcchc8	Q9CYA6;A0A0G2JGW3;A0A0G2JH09;A0A0G2JFE4	Q9CYA6	Zinc finger CCHC domain-containing protein 8 OS=Mus musculus OX=10090 GN=Zcchc8 PE=1 SV=3	4	16	16	16	47	78.025	709	709;103;105;173	0	224.81	77	3864	26.741	26.4439	27.7042	25.1896	25.505	24.677	26.0954	26.3815	25.7432	7.06103e+07	3.65626e+07	1.93121	0.0353384
Q60854	Serpin B6 OS=Mus musculus OX=10090 GN=Serpinb6 PE=1 SV=1	Serpinb6	Q60854;F8WIV2;K7E6F1;E9Q108;E9Q0P9;E9Q3Y1;E9Q6X2;E9PYY0;E9PZQ9;E9Q4R2;E9Q5Q5	Q60854;F8WIV2;K7E6F1	Serpin B6 OS=Mus musculus OX=10090 GN=Serpinb6 PE=1 SV=1;Serine (or cysteine) peptidase inhibitor, clade B, member 6a OS=Mus musculus OX=10090 GN=Serpinb6a PE=1 SV=1;Serine (or cysteine) peptidase inhibitor, clade B, member 6a (Fragment) OS=Mus musculus	11	21	21	20	65.9	42.598	378	378;399;228;187;193;144;162;120;68;72;18	0	255	158	2454	30.2241	30.1605	30.1848	26.4477	26.7391	26.3402	27.8336	27.232	27.2282	1.80982e+08	9.55003e+07	1.8951	0.0168969
A0A0J9YUD5	Nucleoporin 205 OS=Mus musculus OX=10090 GN=Nup205 PE=1 SV=1	Nup205	A0A0J9YUD5;B9EJ54;E9Q880	A0A0J9YUD5;B9EJ54	Nucleoporin 205 OS=Mus musculus OX=10090 GN=Nup205 PE=1 SV=1;Nucleoporin 205 OS=Mus musculus OX=10090 GN=Nup205 PE=1 SV=1	3	12	12	12	8.2	233.1	2061	2061;2008;322	0	11.684	25	112	25.0455	24.6607	24.6585	24.6249	24.3422	24.608	25.3489	25.1469	25.7317	4.45572e+07	2.41426e+07	1.84559	0.0104339
A0A286YDA2	Nucleolar and coiled-body phosphoprotein 1 OS=Mus musculus OX=10090 GN=Nolc1 PE=1 SV=1	Nolc1	A0A286YDA2;A0A286YCD1;A0A286YDZ1	A0A286YDA2	Nucleolar and coiled-body phosphoprotein 1 OS=Mus musculus OX=10090 GN=Nolc1 PE=1 SV=1	3	41	41	1	57.9	73.427	700	700;197;36	0	323.31	381	361	28.077	27.9146	27.9616	28.9589	28.9117	28.4397	29.5339	29.9817	29.376	8.31155e+08	4.57785e+08	1.8156	0.0248593
Q7TMM9	Tubulin beta-2A chain OS=Mus musculus OX=10090 GN=Tubb2a PE=1 SV=1	Tubb2a	Q7TMM9	Q7TMM9	Tubulin beta-2A chain OS=Mus musculus OX=10090 GN=Tubb2a PE=1 SV=1	1	26	9	2	77.8	49.906	445	445	0	60.4	121	2746	32.1258	32.2939	32.2559	29.3292	29.5874	29.2556	30.2216	30.2164	30.2027	1.24505e+09	7.03874e+08	1.76885	0.00122349
Q3UHX2	28 kDa heat- and acid-stable phosphoprotein OS=Mus musculus OX=10090 GN=Pdap1 PE=1 SV=1	Pdap1	Q3UHX2	Q3UHX2	28 kDa heat- and acid-stable phosphoprotein OS=Mus musculus OX=10090 GN=Pdap1 PE=1 SV=1	1	15	15	15	56.9	20.605	181	181	0	323.31	191	2320	29.6525	29.5402	29.5001	29.8069	29.7986	29.4228	30.457	30.8058	30.1821	1.49928e+09	8.57807e+08	1.74781	0.0217044
Q5RL20	39S ribosomal protein L43, mitochondrial OS=Mus musculus OX=10090 GN=Mrpl43 PE=1 SV=1	Mrpl43	Q5RL20;Q99N89	Q5RL20;Q99N89	39S ribosomal protein L43, mitochondrial OS=Mus musculus OX=10090 GN=Mrpl43 PE=1 SV=1;39S ribosomal protein L43, mitochondrial OS=Mus musculus OX=10090 GN=Mrpl43 PE=1 SV=1	2	5	5	5	37.1	17.877	159	159;183	0	3.9191	18	2405	25.0185	24.6532	24.9876	24.3926	24.4419	24.4504	25.1363	25.0312	25.2805	3.72139e+07	2.2576e+07	1.64838	0.000636215
Q80YV2	Zinc finger C3HC-type protein 1 OS=Mus musculus OX=10090 GN=Zc3hc1 PE=1 SV=1	Zc3hc1	Q80YV2;H3BKM2;D3Z3D0	Q80YV2;H3BKM2;D3Z3D0	Zinc finger C3HC-type protein 1 OS=Mus musculus OX=10090 GN=Zc3hc1 PE=1 SV=1;Nuclear-interacting partner of ALK OS=Mus musculus OX=10090 GN=Zc3hc1 PE=1 SV=1;Nuclear-interacting partner of ALK OS=Mus musculus OX=10090 GN=Zc3hc1 PE=1 SV=1	3	10	10	10	30.3	55.196	501	501;459;430	0	21.524	23	1218	25.0842	25.1241	24.8314	23.7262	24.3489	24.1781	24.7935	24.8367	24.678	2.8598e+07	1.77883e+07	1.60769	0.0233142
Q62093	Serine/arginine-rich splicing factor 2 OS=Mus musculus OX=10090 GN=Srsf2 PE=1 SV=4	Srsf2	Q62093	Q62093	Serine/arginine-rich splicing factor 2 OS=Mus musculus OX=10090 GN=Srsf2 PE=1 SV=4	1	6	6	6	27.6	25.476	221	221	0	21.897	120	2526	28.7555	28.9269	28.7257	29.7749	29.7234	29.3789	30.486	30.4785	29.9037	1.31223e+09	8.28385e+08	1.58408	0.0444553
P70444	BH3-interacting domain death agonist OS=Mus musculus OX=10090 GN=Bid PE=1 SV=2	Bid	P70444	P70444	BH3-interacting domain death agonist OS=Mus musculus OX=10090 GN=Bid PE=1 SV=2	1	3	3	3	28.2	21.951	195	195	0	11.943	30	2065	25.8794	25.8085	25.9285	25.4156	25.4546	25.1275	25.8194	25.7831	26.3119	6.57957e+07	4.22538e+07	1.55715	0.032728
E9Q9N6	Non-specific serine/threonine protein kinase OS=Mus musculus OX=10090 GN=Mark2 PE=1 SV=1	Mark2	E9Q9N6;E9PYX3;A0A0R4J227;A0A0R4J0B1;Q3T9A3;F6ZS70;E9QMP6;Q05512;F7A3Q3;F7CVZ7;F6UY70;F6ZEX4;F6Z4Q6;F7CRG8;Q8VHJ5	E9Q9N6;E9PYX3;A0A0R4J227;A0A0R4J0B1;Q3T9A3;F6ZS70;E9QMP6;Q05512	Non-specific serine/threonine protein kinase OS=Mus musculus OX=10090 GN=Mark2 PE=1 SV=1;Non-specific serine/threonine protein kinase OS=Mus musculus OX=10090 GN=Mark2 PE=1 SV=1;Non-specific serine/threonine protein kinase OS=Mus musculus OX=10090 GN=Ma	15	7	7	6	14.1	79.091	707	707;716;722;731;743;776;776;776;204;307;266;303;54;174;795	0	10.605	18	169	24.3881	25.3362	24.7289	25.4424	25.6271	25.1916	26.0821	26.3618	25.7126	6.95797e+07	4.49056e+07	1.54947	0.0493192
Q8BLH7	HIRA-interacting protein 3 OS=Mus musculus OX=10090 GN=Hirip3 PE=1 SV=1	Hirip3	Q8BLH7;D3YWU7	Q8BLH7	HIRA-interacting protein 3 OS=Mus musculus OX=10090 GN=Hirip3 PE=1 SV=1	2	17	17	17	37.3	65.214	601	601;126	0	210.13	91	2925	26.5719	26.8674	26.597	26.9606	27.169	26.5884	27.5333	27.6729	27.3844	1.93831e+08	1.2575e+08	1.5414	0.02993
A0A494B9Z0	40S ribosomal protein S30 OS=Mus musculus OX=10090 GN=Fau PE=1 SV=1	Fau	A0A494B9Z0;A0A494BBA8;Q642K5;P62862	A0A494B9Z0;A0A494BBA8;Q642K5;P62862	40S ribosomal protein S30 OS=Mus musculus OX=10090 GN=Fau PE=1 SV=1;40S ribosomal protein S30 OS=Mus musculus OX=10090 GN=Fau PE=1 SV=1;40S ribosomal protein S30 OS=Mus musculus OX=10090 GN=Fau PE=1 SV=1;40S ribosomal protein S30 OS=Mus musculus OX=100	4	2	2	2	17.5	7.0062	63	63;98;133;59	0	3.5895	31	458	31.1341	30.8743	30.786	31.7626	31.8696	31.528	32.3238	32.3333	32.3186	5.38112e+09	3.53756e+09	1.52114	0.00389835
D3YYK8	Microtubule-associated protein RP/EB family member 2 (Fragment) OS=Mus musculus OX=10090 GN=Mapre2 PE=1 SV=1	Mapre2	D3YYK8;E9Q6X0;Q8R001;Q3TG90	D3YYK8;E9Q6X0;Q8R001	Microtubule-associated protein RP/EB family member 2 (Fragment) OS=Mus musculus OX=10090 GN=Mapre2 PE=1 SV=1;Microtubule-associated protein RP/EB family member 2 OS=Mus musculus OX=10090 GN=Mapre2 PE=1 SV=1;Microtubule-associated protein RP/EB family me	4	4	4	4	26.5	29.425	260	260;284;326;171	0	9.1352	20	816	24.0702	24.0103	23.9462	24.9476	25.3971	25.1804	25.8797	25.728	25.7323	5.76177e+07	3.78823e+07	1.52097	0.0121468
P62960	Y-box-binding protein 1 OS=Mus musculus OX=10090 GN=Ybx1 PE=1 SV=3	Ybx1	P62960;A2BGG7	P62960;A2BGG7	Y-box-binding protein 1 OS=Mus musculus OX=10090 GN=Ybx1 PE=1 SV=3;Y-box-binding protein 1 (Fragment) OS=Mus musculus OX=10090 GN=Ybx1 PE=1 SV=1	2	20	20	14	68.6	35.73	322	322;214	0	323.31	436	2005	31.4403	31.412	31.2937	32.6484	32.6826	32.2935	33.1279	33.3403	32.9554	9.47321e+09	6.25127e+09	1.51541	0.0229082
Q8K1N4	Spermatogenesis-associated serine-rich protein 2 OS=Mus musculus OX=10090 GN=Spats2 PE=1 SV=1	Spats2	Q8K1N4;A0A2R8W6M8;A0A2R8VJN7;A0A2R8W6T4;A0A2R8VJY7;A0A2R8VKR1	Q8K1N4;A0A2R8W6M8	Spermatogenesis-associated serine-rich protein 2 OS=Mus musculus OX=10090 GN=Spats2 PE=1 SV=1;Spermatogenesis-associated serine-rich protein 2 (Fragment) OS=Mus musculus OX=10090 GN=Spats2 PE=1 SV=1	6	11	11	11	28.6	58.955	545	545;255;160;200;160;40	0	44.056	43	3183	26.1759	26.547	26.4372	26.3903	26.5497	26.3342	27.115	27.3006	26.6367	1.35849e+08	9.0083e+07	1.50804	0.0464364
Q925F2	Endothelial cell-selective adhesion molecule OS=Mus musculus OX=10090 GN=Esam PE=1 SV=1	Esam	Q925F2;D3Z5Y0	Q925F2;D3Z5Y0	Endothelial cell-selective adhesion molecule OS=Mus musculus OX=10090 GN=Esam PE=1 SV=1;Endothelial cell-selective adhesion molecule (Fragment) OS=Mus musculus OX=10090 GN=Esam PE=1 SV=1	2	6	6	6	23.6	41.81	394	394;252	0	12.123	43	3552	25.2493	25.4187	25.4538	25.5552	25.5524	25.4658	26.0939	26.3617	25.8939	7.27518e+07	4.82648e+07	1.50735	0.0129583
Q80W47	WD repeat domain phosphoinositide-interacting protein 2 OS=Mus musculus OX=10090 GN=Wipi2 PE=1 SV=1	Wipi2	Q80W47;D3YWK1	Q80W47;D3YWK1	WD repeat domain phosphoinositide-interacting protein 2 OS=Mus musculus OX=10090 GN=Wipi2 PE=1 SV=1;WD repeat domain phosphoinositide-interacting protein 2 OS=Mus musculus OX=10090 GN=Wipi2 PE=1 SV=1	2	10	10	10	50.6	48.477	445	445;425	0	34.481	58	2805	26.5614	26.3354	26.7349	26.0445	26.2193	26.3263	25.6279	25.3361	25.85	5.10239e+07	7.6912e+07	0.663406	0.0252887
Q9CZG9	PDZ domain-containing protein 11 OS=Mus musculus OX=10090 GN=Pdzd11 PE=1 SV=1	Pdzd11	Q9CZG9	Q9CZG9	PDZ domain-containing protein 11 OS=Mus musculus OX=10090 GN=Pdzd11 PE=1 SV=1	1	5	5	5	57.9	16.182	140	140	0	24.314	33	3884	26.2376	25.9381	26.1643	26.8624	27.0276	26.6328	26.0969	26.3277	26.3133	7.95831e+07	1.20208e+08	0.662046	0.0121177
B1ASP2	Tyrosine-protein kinase OS=Mus musculus OX=10090 GN=Jak1 PE=1 SV=1	Jak1	B1ASP2;P52332	B1ASP2;P52332	Tyrosine-protein kinase OS=Mus musculus OX=10090 GN=Jak1 PE=1 SV=1;Tyrosine-protein kinase JAK1 OS=Mus musculus OX=10090 GN=Jak1 PE=1 SV=1	2	2	2	2	2.4	133.35	1153	1153;1153	0.00025707	2.6574	10	673	23.7648	24.0635	23.9506	24.2028	24.0522	23.9402	23.1811	23.6488	23.5667	1.15832e+07	1.75513e+07	0.659962	0.0212444
D3Z4E3	Putative pre-mRNA-splicing factor ATP-dependent RNA helicase DHX32 OS=Mus musculus OX=10090 GN=Dhx32 PE=1 SV=1	Dhx32	D3Z4E3;Q8BZS9	D3Z4E3;Q8BZS9	Putative pre-mRNA-splicing factor ATP-dependent RNA helicase DHX32 OS=Mus musculus OX=10090 GN=Dhx32 PE=1 SV=1;Putative pre-mRNA-splicing factor ATP-dependent RNA helicase DHX32 OS=Mus musculus OX=10090 GN=Dhx32 PE=1 SV=2	2	4	4	4	8.7	68.811	611	611;744	0	5.2475	11	848	24.7808	24.8073	25.2508	24.9403	24.9097	24.9844	24.277	24.5349	24.2116	2.12532e+07	3.2295e+07	0.658094	0.00394223
Q9CZ44	NSFL1 cofactor p47 OS=Mus musculus OX=10090 GN=Nsfl1c PE=1 SV=1	Nsfl1c	Q9CZ44;A2AT02	Q9CZ44;A2AT02	NSFL1 cofactor p47 OS=Mus musculus OX=10090 GN=Nsfl1c PE=1 SV=1;NSFL1 cofactor p47 OS=Mus musculus OX=10090 GN=Nsfl1c PE=1 SV=1	2	18	18	18	62.7	40.709	370	370;339	0	187.12	179	3878	28.1417	28.2131	28.1039	27.9915	28.0935	27.8474	27.1037	27.6252	27.3616	1.72677e+08	2.64272e+08	0.653404	0.0211124
Q60932	Voltage-dependent anion-selective channel protein 1 OS=Mus musculus OX=10090 GN=Vdac1 PE=1 SV=3	Vdac1	Q60932;F2Z471	Q60932;F2Z471	Voltage-dependent anion-selective channel protein 1 OS=Mus musculus OX=10090 GN=Vdac1 PE=1 SV=3;Voltage-dependent anion-selective channel protein 1 OS=Mus musculus OX=10090 GN=Vdac1 PE=1 SV=1	2	5	5	5	31.4	32.351	296	296;254	0	12.653	15	2460	25.4291	25.2858	25.2503	25.9723	26.0558	25.686	25.4899	25.4183	24.9068	4.05074e+07	6.28195e+07	0.644822	0.0422325
P61961	Ubiquitin-fold modifier 1 OS=Mus musculus OX=10090 GN=Ufm1 PE=1 SV=1	Ufm1	P61961;H7BWZ1;D3YW97	P61961;H7BWZ1;D3YW97	Ubiquitin-fold modifier 1 OS=Mus musculus OX=10090 GN=Ufm1 PE=1 SV=1;Ubiquitin-fold modifier 1 OS=Mus musculus OX=10090 GN=Ufm1 PE=1 SV=1;Ubiquitin-fold modifier 1 OS=Mus musculus OX=10090 GN=Ufm1 PE=1 SV=1	3	4	4	4	58.8	9.1175	85	85;57;82	0	17.69	37	1937	27.623	27.5024	27.3781	27.7591	27.8146	27.6929	26.9275	27.2039	27.2219	1.45632e+08	2.26592e+08	0.642703	0.0032824
Q9R099	Transducin beta-like protein 2 OS=Mus musculus OX=10090 GN=Tbl2 PE=1 SV=2	Tbl2	Q9R099	Q9R099	Transducin beta-like protein 2 OS=Mus musculus OX=10090 GN=Tbl2 PE=1 SV=2	1	3	3	3	10.6	49.583	442	442	0	4.4116	8	4344	24.7111	24.3762	24.8905	24.9379	24.7244	24.3711	24.2727	23.7199	23.9593	1.65916e+07	2.68387e+07	0.618199	0.0393163
O54692	Centromere/kinetochore protein zw10 homolog OS=Mus musculus OX=10090 GN=Zw10 PE=1 SV=3	Zw10	O54692;A0A1L1SST9	O54692	Centromere/kinetochore protein zw10 homolog OS=Mus musculus OX=10090 GN=Zw10 PE=1 SV=3	2	13	13	13	24.1	88.062	779	779;187	0	106.64	45	1347	25.9846	26.1068	26.2092	25.6656	25.7523	26.004	24.8276	25.2584	25.2392	3.61731e+07	5.87172e+07	0.616056	0.0157053
A0A087WRF2	Arf-GAP with GTPase, ANK repeat and PH domain-containing protein 1 OS=Mus musculus OX=10090 GN=Agap1 PE=1 SV=1	Agap1	A0A087WRF2;Q8BXK8;E9Q3K3;A0A0G2JDW1	A0A087WRF2;Q8BXK8;E9Q3K3	Arf-GAP with GTPase, ANK repeat and PH domain-containing protein 1 OS=Mus musculus OX=10090 GN=Agap1 PE=1 SV=1;Arf-GAP with GTPase, ANK repeat and PH domain-containing protein 1 OS=Mus musculus OX=10090 GN=Agap1 PE=1 SV=1;Arf-GAP with GTPase, ANK repeat	4	4	4	3	8.1	89.02	804	804;857;1056;578	0	25.798	20	26	25.4318	25.0981	25.6756	25.5887	25.6701	26.0058	25.0313	24.7807	25.2813	3.42852e+07	5.66211e+07	0.605519	0.0198808
Q4VBE8	WD repeat-containing protein 18 OS=Mus musculus OX=10090 GN=Wdr18 PE=1 SV=1	Wdr18	Q4VBE8	Q4VBE8	WD repeat-containing protein 18 OS=Mus musculus OX=10090 GN=Wdr18 PE=1 SV=1	1	9	9	9	36.7	47.211	431	431	0	15.916	20	2378	26.8743	26.3233	26.726	26.9708	26.3152	26.5029	26.0366	25.7366	25.774	6.0443e+07	1.01459e+08	0.595738	0.0260506
O08586	Phosphatidylinositol 3,4,5-trisphosphate 3-phosphatase and dual-specificity protein phosphatase PTEN OS=Mus musculus OX=10090 GN=Pten PE=1 SV=1	Pten	O08586	O08586	Phosphatidylinositol 3,4,5-trisphosphate 3-phosphatase and dual-specificity protein phosphatase PTEN OS=Mus musculus OX=10090 GN=Pten PE=1 SV=1	1	4	4	4	13.6	47.152	403	403	0	8.3867	12	1262	23.0936	24.6707	24.6177	24.4574	24.5873	24.6898	23.6333	23.9893	23.8137	1.47286e+07	2.50474e+07	0.588028	0.00336619
A0A668KLD1	Tetraspanin-4 OS=Mus musculus OX=10090 GN=Tspan4 PE=1 SV=1	Tspan4	A0A668KLD1;Q9DCK3;D3Z0B7;D3Z0T3	A0A668KLD1;Q9DCK3;D3Z0B7;D3Z0T3	Tetraspanin-4 OS=Mus musculus OX=10090 GN=Tspan4 PE=1 SV=1;Tetraspanin-4 OS=Mus musculus OX=10090 GN=Tspan4 PE=1 SV=1;Tetraspanin-4 (Fragment) OS=Mus musculus OX=10090 GN=Tspan4 PE=1 SV=1;Tetraspanin-4 (Fragment) OS=Mus musculus OX=10090 GN=Tspan4 PE=1	4	2	2	2	14.4	36.366	333	333;238;154;158	0	6.7493	15	508	25.0105	25.4863	25.4077	25.4326	25.4877	25.5615	24.8587	24.3837	24.8297	2.70795e+07	4.72542e+07	0.573061	0.0070963
Q8VDG5	Phosphopantothenate--cysteine ligase OS=Mus musculus OX=10090 GN=Ppcs PE=1 SV=1	Ppcs	Q8VDG5	Q8VDG5	Phosphopantothenate--cysteine ligase OS=Mus musculus OX=10090 GN=Ppcs PE=1 SV=1	1	2	2	2	5.8	33.794	311	311	0.0035427	1.609	7	3351	23.7933	22.9868	24.58	24.3404	24.5777	24.588	23.8539	23.1766	23.9659	1.3305e+07	2.376e+07	0.559972	0.0321647
F8WI30	Sorting nexin-7 OS=Mus musculus OX=10090 GN=Snx7 PE=1 SV=1	Snx7	F8WI30;Q9CY18;F6RSR4;F7D3B8	F8WI30;Q9CY18;F6RSR4;F7D3B8	Sorting nexin-7 OS=Mus musculus OX=10090 GN=Snx7 PE=1 SV=1;Sorting nexin-7 OS=Mus musculus OX=10090 GN=Snx7 PE=1 SV=1;Sorting nexin-7 (Fragment) OS=Mus musculus OX=10090 GN=Snx7 PE=1 SV=1;Sorting nexin-7 (Fragment) OS=Mus musculus OX=10090 GN=Snx7 PE=1	4	7	7	7	22.2	50.878	445	445;387;386;362	0	6.8663	16	1130	25.3023	25.5055	25.5593	25.8644	25.9831	26.0828	24.6343	25.3801	25.2828	3.59395e+07	6.60368e+07	0.544235	0.0223561
A0A0R4J0C8	3'-5' exoribonuclease 1 OS=Mus musculus OX=10090 GN=Eri1 PE=1 SV=1	Eri1	A0A0R4J0C8;Q7TMF2	A0A0R4J0C8;Q7TMF2	3-5 exoribonuclease 1 OS=Mus musculus OX=10090 GN=Eri1 PE=1 SV=1;3-5 exoribonuclease 1 OS=Mus musculus OX=10090 GN=Eri1 PE=1 SV=2	2	2	2	2	6.4	39.551	345	345;345	0.00050942	2.52	3	171	24.8317	24.7734	24.9497	24.5721	24.8182	24.8601	23.4785	24.362	23.6811	1.50215e+07	2.82182e+07	0.532333	0.0320832
Q8BH79	Anoctamin-10 OS=Mus musculus OX=10090 GN=Ano10 PE=1 SV=1	Ano10	Q8BH79;A0A1L1SS60;A0A1L1SR14	Q8BH79;A0A1L1SS60;A0A1L1SR14	Anoctamin-10 OS=Mus musculus OX=10090 GN=Ano10 PE=1 SV=1;Anoctamin OS=Mus musculus OX=10090 GN=Ano10 PE=1 SV=1;Anoctamin-10 OS=Mus musculus OX=10090 GN=Ano10 PE=1 SV=1	3	4	4	4	7.1	76.187	659	659;498;176	0	22.743	11	318	23.5631	23.1681	23.2453	25.2683	24.9734	24.6577	24.3258	23.5547	24.1803	1.70145e+07	3.27842e+07	0.518985	0.0326619
Q9R062	Glycogenin-1 OS=Mus musculus OX=10090 GN=Gyg1 PE=1 SV=3	Gyg1	Q9R062;K3W4S6;V9GX26	Q9R062;K3W4S6;V9GX26	Glycogenin-1 OS=Mus musculus OX=10090 GN=Gyg1 PE=1 SV=3;Glycogenin OS=Mus musculus OX=10090 GN=Gyg PE=1 SV=1;Glycogenin (Fragment) OS=Mus musculus OX=10090 GN=Gyg PE=1 SV=1	3	2	2	2	9	37.402	333	333;377;372	0	8.3957	10	4341	25.3221	25.5224	25.3161	24.8948	25.0662	25.1182	24.6997	23.5572	23.877	1.73047e+07	3.41744e+07	0.506364	0.0473454
P43883	Perilipin-2 OS=Mus musculus OX=10090 GN=Plin2 PE=1 SV=2	Plin2	P43883;B1AXR5;B1AXR3	P43883	Perilipin-2 OS=Mus musculus OX=10090 GN=Plin2 PE=1 SV=2	3	5	5	5	22.8	46.646	425	425;196;157	0	14.917	23	1734	24.4821	24.5928	24.7114	25.0325	24.8699	24.7385	24.0648	23.7157	23.9047	1.56005e+07	3.08832e+07	0.505144	0.00171979
Q9ES56	Trafficking protein particle complex subunit 4 OS=Mus musculus OX=10090 GN=Trappc4 PE=1 SV=1	Trappc4	Q9ES56;Q3V493;A0A1L1SR61	Q9ES56;Q3V493	Trafficking protein particle complex subunit 4 OS=Mus musculus OX=10090 GN=Trappc4 PE=1 SV=1;Trafficking protein particle complex subunit OS=Mus musculus OX=10090 GN=Trappc4 PE=1 SV=1	3	3	3	3	19.2	24.385	219	219;194;58	0	7.4738	12	2367	24.4289	23.7195	22.7418	25.0691	25.1055	24.5417	23.774	23.6598	24.2458	1.55801e+07	3.14261e+07	0.495768	0.0166811
Q99L27	GMP reductase 2 OS=Mus musculus OX=10090 GN=Gmpr2 PE=1 SV=2	Gmpr2	Q99L27;A0A2I3BQX8;A0A2I3BRT9	Q99L27;A0A2I3BQX8	GMP reductase 2 OS=Mus musculus OX=10090 GN=Gmpr2 PE=1 SV=2;GMP reductase 2 (Fragment) OS=Mus musculus OX=10090 GN=Gmpr2 PE=1 SV=1	3	6	6	6	29.6	38.018	348	348;218;96	0	30.684	23	3616	24.6714	25.5195	25.3552	25.6408	25.2509	25.5406	24.654	23.8042	24.8058	2.24672e+07	4.67171e+07	0.48092	0.033766
A0A1Y7VN19	Dehydrogenase/reductase SDR family member 7 (Fragment) OS=Mus musculus OX=10090 GN=Dhrs7 PE=1 SV=1	Dhrs7	A0A1Y7VN19;Q9CXR1;A0A1Y7VLS1;A0A1Y7VJD4;A0A140LIS8	A0A1Y7VN19;Q9CXR1	Dehydrogenase/reductase SDR family member 7 (Fragment) OS=Mus musculus OX=10090 GN=Dhrs7 PE=1 SV=1;Dehydrogenase/reductase SDR family member 7 OS=Mus musculus OX=10090 GN=Dhrs7 PE=1 SV=2	5	3	3	3	13.8	40.589	362	362;338;96;242;335	0	7.0333	5	355	23.7114	24.6714	24.3074	24.7433	24.8705	24.7906	23.8854	23.6108	23.6945	1.3916e+07	2.92406e+07	0.475915	0.000277188
Q99JB8	Protein kinase C and casein kinase II substrate protein 3 OS=Mus musculus OX=10090 GN=Pacsin3 PE=1 SV=1	Pacsin3	Q99JB8;F6W8Y8;B1AW95;B1AW92;B1AW94;B1AW93;B1AW91;A6PWR1	Q99JB8	Protein kinase C and casein kinase II substrate protein 3 OS=Mus musculus OX=10090 GN=Pacsin3 PE=1 SV=1	8	6	6	6	21.2	48.584	424	424;133;64;95;114;125;168;178	0	9.0656	15	3570	24.9472	25.0536	25.2167	25.0749	24.9913	24.9564	23.8499	24.5975	23.201	1.54685e+07	3.37302e+07	0.458596	0.0499679
Q31125	Zinc transporter SLC39A7 OS=Mus musculus OX=10090 GN=Slc39a7 PE=1 SV=2	Slc39a7	Q31125	Q31125	Zinc transporter SLC39A7 OS=Mus musculus OX=10090 GN=Slc39a7 PE=1 SV=2	1	2	2	2	5.9	50.656	476	476	0	10.739	8	2192	25.5828	24.7703	25.1526	24.7741	25.1909	25.2121	23.5321	24.56	23.6139	1.56756e+07	3.49562e+07	0.448434	0.0322876
A0A087WQN7	5'-3' exoribonuclease 1 OS=Mus musculus OX=10090 GN=Xrn1 PE=1 SV=1	Xrn1	A0A087WQN7;F8VQ87;P97789;A0A087WNV6	A0A087WQN7;F8VQ87;P97789	5-3 exoribonuclease 1 OS=Mus musculus OX=10090 GN=Xrn1 PE=1 SV=1;5-3 exoribonuclease 1 OS=Mus musculus OX=10090 GN=Xrn1 PE=1 SV=1;5-3 exoribonuclease 1 OS=Mus musculus OX=10090 GN=Xrn1 PE=1 SV=1	4	4	4	4	5.1	194.3	1719	1719;1723;1719;969	0	13.987	15	18	23.3596	22.8917	24.2733	24.3636	25.2883	24.8593	23.1406	23.4884	23.8839	1.18986e+07	2.99717e+07	0.396995	0.0177132
E9QAU4	Enhancer trap locus 4 OS=Mus musculus OX=10090 GN=Etl4 PE=1 SV=1	Etl4	E9QAU4;A2AQ25;D3Z781;A0A5F8MPV1;Q8BHR1	E9QAU4;A2AQ25	Enhancer trap locus 4 OS=Mus musculus OX=10090 GN=Etl4 PE=1 SV=1;Sickle tail protein OS=Mus musculus OX=10090 GN=Skt PE=1 SV=1	5	9	9	9	6.4	218.44	1997	1997;1946;1347;277;480	0	15.435	19	595	25.2308	25.2683	24.7933	25.4168	25.2955	24.957	23.8833	23.2076	23.7565	1.2855e+07	3.91662e+07	0.328217	0.00295858
Q8VC04	Transmembrane protein 106A OS=Mus musculus OX=10090 GN=Tmem106a PE=1 SV=1	Tmem106a	Q8VC04	Q8VC04	Transmembrane protein 106A OS=Mus musculus OX=10090 GN=Tmem106a PE=1 SV=1	1	2	2	2	10	29.109	261	261	0.0012312	2.041	7	3327	23.989	24.6514	25.1621	25.0997	25.7606	24.2895	22.6686	24.0818	23.2653	1.06074e+07	3.47357e+07	0.305376	0.0442095
Q9D0M3	Cytochrome c1, heme protein, mitochondrial OS=Mus musculus OX=10090 GN=Cyc1 PE=1 SV=1	Cyc1	Q9D0M3;A0A2R8VHK1	Q9D0M3;A0A2R8VHK1	Cytochrome c1, heme protein, mitochondrial OS=Mus musculus OX=10090 GN=Cyc1 PE=1 SV=1;Cytochrome c1, heme protein, mitochondrial (Fragment) OS=Mus musculus OX=10090 GN=Cyc1 PE=1 SV=1	2	4	4	4	21.5	35.327	325	325;165	0	8.1294	17	3926	25.5388	25.4102	24.9987	25.5485	24.7543	25.4532	23.4328	23.3299	23.8519	1.21814e+07	3.99591e+07	0.304846	0.00447359
Q8BVW3	Tripartite motif-containing protein 14 OS=Mus musculus OX=10090 GN=Trim14 PE=1 SV=2	Trim14	Q8BVW3	Q8BVW3	Tripartite motif-containing protein 14 OS=Mus musculus OX=10090 GN=Trim14 PE=1 SV=2	1	2	2	2	4.8	49.64	440	440	0.0050973	1.4225	8	2993	23.4877	23.9642	23.6096	25.8159	24.1678	25.8244	23.8491	23.4163	23.2544	1.19176e+07	4.04427e+07	0.29468	0.0381737
Q8BFX0	DNA-directed RNA polymerases I, II, and III subunit RPABC4 OS=Mus musculus OX=10090 GN=Polr2k PE=1 SV=1	Polr2k	Q8BFX0;Q63871	Q8BFX0;Q63871	DNA-directed RNA polymerases I, II, and III subunit RPABC4 OS=Mus musculus OX=10090 GN=Polr2k PE=1 SV=1;DNA-directed RNA polymerases I, II, and III subunit RPABC4 OS=Mus musculus OX=10090 GN=Polr2k PE=3 SV=2	2	2	2	2	25.3	11.662	99	99;58	0.00025648	2.6252	10	2561	25.04	24.9664	24.7859	25.3788	25.0687	25.0487	23.5285	22.7613	23.716	1.0583e+07	3.76307e+07	0.281234	0.00416544
P13516	Acyl-CoA desaturase 1 OS=Mus musculus OX=10090 GN=Scd1 PE=1 SV=2	Scd1	P13516	P13516	Acyl-CoA desaturase 1 OS=Mus musculus OX=10090 GN=Scd1 PE=1 SV=2	1	6	2	2	19.4	41.046	355	355	0.000258	2.7184	14	1536	25.4001	25.1365	25.2909	25.6207	25.1328	25.0627	23.5137	23.3804	23.0355	1.03985e+07	4.05181e+07	0.256638	0.000969155
H7BX14	tRNA-splicing endonuclease subunit Sen34 OS=Mus musculus OX=10090 GN=Tsen34 PE=1 SV=1	Tsen34	H7BX14;Q8BMZ5;D3YZ84;D3YY06;D3YWG5;D6RH65;A0A0U1RPF7;A0A0U1RNS7	H7BX14;Q8BMZ5;D3YZ84;D3YY06;D3YWG5;D6RH65;A0A0U1RPF7	tRNA-splicing endonuclease subunit Sen34 OS=Mus musculus OX=10090 GN=Tsen34 PE=1 SV=1;tRNA-splicing endonuclease subunit Sen34 OS=Mus musculus OX=10090 GN=Tsen34 PE=2 SV=2;tRNA-splicing endonuclease subunit Sen34 (Fragment) OS=Mus musculus OX=10090 GN=T	8	4	4	4	21.8	33.828	312	312;316;143;150;158;167;295;85	0	24.959	11	1227	25.7658	26.1773	23.0032	25.9379	26.2476	26.0666	23.1161	24.0658	24.0785	1.41419e+07	7.11351e+07	0.198804	0.00214715
Q3LFS5	Carcinoembryonic antigen-related cell adhesion molecule 1 OS=Mus musculus OX=10090 GN=Ceacam1 PE=1 SV=1	Ceacam1	Q3LFS5;Q925P3;P31809;Q3LFS7;Q3LFS6;Q3LFS9	Q3LFS5;Q925P3;P31809;Q3LFS7;Q3LFS6;Q3LFS9	Carcinoembryonic antigen-related cell adhesion molecule 1 OS=Mus musculus OX=10090 GN=Ceacam1 PE=1 SV=1;CEA-related cell adhesion molecule 1 OS=Mus musculus OX=10090 GN=Ceacam1 PE=1 SV=1;Carcinoembryonic antigen-related cell adhesion molecule 1 OS=Mus m	6	3	2	2	9.3	49.967	450	450;521;521;236;270;341	0	26.198	13	1664	26.0315	26.3823	26.0222	25.882	25.7564	25.8591	22.9435	23.2793	23.6678	1.03051e+07	5.97518e+07	0.172465	0.000284132
