# Supplementary material for: Drug Target Investigation of N-p-Coumaroyl-N’-Caffeoylputrescine, a Naturally-Occurring Alkaloid Derived from Saxifraga tangutica
Source: Antioxidants (Basel). 2024 Dec 25;14(1):12. doi: 10.3390/antiox14010012 (PMC11762362; doi:10.3390/antiox14010012)
Supplement: Supplementary file 1 [file antioxidants-14-00012-s001.zip › gyrate.xvg]

# This file was created Thu Sep 12 17:43:08 2024
# Created by:
#                      :-) GROMACS - gmx gyrate, 2023.2 (-:
# 
# Executable:   D:\gromacs\gromacs2023\bin\gmx.exe
# Data prefix:  D:\gromacs\gromacs2023
# Working dir:  C:\Users\Huang\Desktop\3O0IMD
# Command line:
#   gmx gyrate -f md_0_10_center.xtc -s md_0_10.tpr -n index.ndx -o gyrate.xvg
# gmx gyrate is part of G R O M A C S:
#
# GRowing Old MAkes el Chrono Sweat
#
@    title "Radius of gyration (total and around axes)"
@    xaxis  label "Time (ps)"
@    yaxis  label "Rg (nm)"
@TYPE xy
@ view 0.15, 0.15, 0.75, 0.85
@ legend on
@ legend box on
@ legend loctype view
@ legend 0.78, 0.8
@ legend length 2
@ s0 legend "Rg"
@ s1 legend "Rg\sX\N"
@ s2 legend "Rg\sY\N"
@ s3 legend "Rg\sZ\N"
         0     1.65326     1.31118      1.4429     1.29052
        10        1.67     1.32387     1.45049     1.31198
        20     1.66711     1.33018     1.44983     1.29889
        30     1.68064     1.31937     1.46631       1.326
        40      1.6719     1.33159     1.45936     1.29909
        50     1.67443     1.32176     1.46417     1.31019
        60     1.67645     1.32292     1.46277     1.31573
        70     1.66502     1.32033     1.44852     1.30503
        80     1.68173     1.33681     1.46595     1.31164
        90     1.67781     1.33246     1.47117     1.30011
       100     1.67469     1.32282     1.46105     1.31327
       110     1.67073     1.30385       1.459     1.32437
       120      1.6772     1.30533     1.46499     1.33263
       130     1.66401     1.29843     1.45557     1.31652
       140     1.67987     1.30266     1.46725     1.33948
       150      1.6666     1.30216      1.4525     1.32277
       160      1.6811     1.31388     1.47169     1.32665
       170     1.67537     1.30848     1.46185     1.32838
       180     1.66833     1.31186     1.45298     1.31703
       190     1.67142     1.30904     1.45769     1.32243
       200     1.66715     1.30488     1.45262     1.32135
       210      1.6608     1.31248     1.44583     1.30518
       220     1.65921     1.30326        1.45     1.30575
       230     1.66512     1.30155      1.4551     1.31679
       240     1.65491     1.30404     1.44494     1.29963
       250     1.66222     1.30748     1.45349     1.30531
       260     1.65016     1.30326     1.43947     1.29442
       270     1.65902      1.3077     1.45175     1.29886
       280     1.65571     1.30524     1.44781     1.29728
       290      1.6657     1.31337      1.4501     1.31201
       300     1.65062     1.30038     1.44074     1.29708
       310     1.66461      1.3143     1.44925     1.30927
       320       1.657      1.3019     1.44463     1.30744
       330     1.65847     1.30779     1.44179     1.30843
       340       1.659     1.30374     1.44854     1.30636
       350     1.65869     1.29684     1.44367     1.31778
       360     1.66041     1.29441     1.44801     1.31973
       370     1.65946     1.29743     1.44174     1.32125
       380      1.6612     1.29831     1.45098     1.31462
       390      1.6636     1.29929     1.45492     1.31537
       400      1.6628     1.29754     1.45544      1.3145
       410     1.65485     1.29345     1.45273     1.30138
       420     1.66028      1.3023     1.45023     1.30915
       430     1.66167     1.30868     1.44964     1.30697
       440     1.65871     1.29473     1.44325     1.32037
       450     1.66445     1.30354      1.4453     1.32389
       460     1.66141     1.29811     1.44299     1.32412
       470     1.66132     1.30832     1.44372     1.31299
       480     1.65416     1.31091     1.42951     1.30786
       490     1.65294     1.31313     1.43808     1.29308
       500     1.66481     1.31884     1.45335     1.30063
       510     1.66441     1.32011     1.45876     1.29223
       520     1.66047     1.31972     1.44799     1.29461
       530     1.66445     1.32936     1.44551     1.29773
       540     1.65931     1.33265     1.43698     1.29063
       550     1.66517     1.33723     1.44296     1.29432
       560     1.66042     1.32977     1.44945     1.28249
       570     1.66928     1.33501     1.44901     1.30043
       580     1.66637      1.3363     1.44987     1.29064
       590     1.65896     1.33612     1.44469      1.2775
       600     1.65945     1.33958     1.44183     1.27835
       610     1.66473     1.34345     1.44647     1.28279
       620     1.66836     1.33279     1.46132     1.28648
       630     1.65809     1.33084     1.44049     1.28545
       640     1.64842       1.329     1.43907     1.26389
       650     1.66195     1.32755     1.45138     1.28657
       660      1.6684     1.34476     1.45181      1.2849
       670     1.66786     1.33866     1.45704     1.28396
       680      1.6762      1.3509     1.46873     1.27953
       690     1.66451     1.33916     1.45406     1.27811
       700     1.67012     1.34745     1.46376     1.27296
       710     1.66431     1.34375     1.45701     1.26938
       720     1.65716      1.3381     1.44452      1.2709
       730     1.66317      1.3433     1.44365     1.28207
       740     1.65616     1.33741     1.43883     1.27547
       750      1.6716     1.34321     1.45734     1.28858
       760     1.65377      1.3338     1.43843      1.2735
       770      1.6598     1.32729     1.44073     1.29325
       780       1.656     1.32634     1.44035     1.28485
       790     1.66429     1.32918     1.45559     1.28617
       800     1.66737     1.33194     1.45423     1.29283
       810     1.66582     1.34032     1.45062     1.28418
       820     1.66228     1.34011     1.44216     1.28477
       830     1.65831      1.3398      1.4434     1.27338
       840     1.65857     1.33751     1.44813      1.2711
       850     1.65268     1.33363     1.44087     1.26809
       860     1.65395     1.33473      1.4341     1.27788
       870     1.65682     1.32834     1.44327     1.28164
       880     1.66761     1.33883     1.45443      1.2861
       890     1.66907     1.34148     1.45147     1.29045
       900     1.66458      1.3272     1.45447     1.29023
       910     1.66385     1.32421     1.45138     1.29491
       920     1.66028     1.32138     1.45024     1.28988
       930     1.66594     1.33505     1.45735     1.28238
       940      1.6626      1.3254     1.45391     1.28761
       950     1.66471      1.3394     1.45059      1.2823
       960      1.6699     1.33446     1.45529     1.29555
       970     1.68257     1.34873     1.46488     1.30273
       980       1.665     1.34251     1.44756     1.28323
       990      1.6735     1.34747      1.4625      1.2832
      1000     1.67547     1.35792     1.45778     1.28272
      1010     1.68145     1.34588     1.47896     1.28679
      1020     1.66624     1.34559     1.45516      1.2746
      1030     1.66661     1.34508     1.45604     1.27511
      1040     1.66609     1.34305     1.46393     1.26682
      1050     1.67637     1.35648     1.47132     1.27107
      1060     1.66968     1.34748     1.46088     1.27505
      1070     1.66681     1.34777     1.45443     1.27462
      1080      1.6642     1.33799     1.46377      1.2674
      1090     1.66337     1.34757     1.45979     1.25964
      1100     1.66414     1.33668     1.45972     1.27327
      1110     1.66248     1.33923     1.45441     1.27232
      1120     1.66241     1.33991     1.45826     1.26702
      1130     1.65747     1.33668     1.45395     1.26243
      1140     1.66084     1.33356      1.4538     1.27472
      1150     1.66801     1.34477     1.46349     1.27056
      1160     1.66892     1.33025     1.46737     1.28367
      1170     1.66863     1.33155     1.46506     1.28423
      1180      1.6722     1.33249     1.47063     1.28616
      1190     1.65667     1.32496     1.45418     1.27237
      1200     1.66812     1.33467     1.46508     1.27962
      1210      1.6524     1.32434     1.44555     1.27175
      1220     1.66299     1.32794     1.44945     1.29104
      1230     1.65796     1.32449     1.45708      1.2729
      1240     1.66032     1.33497     1.45462     1.27093
      1250     1.66392     1.33451     1.45784     1.27712
      1260     1.66242     1.32244     1.46475     1.27785
      1270     1.66471     1.32703     1.46345     1.28056
      1280     1.65701     1.31423     1.45626     1.28198
      1290     1.66534     1.32974     1.45763       1.286
      1300     1.65408     1.31993     1.44668     1.27939
      1310     1.65624     1.31403     1.44883      1.2886
      1320     1.66846     1.31001     1.46403     1.30691
      1330     1.66951     1.30453     1.46969     1.30873
      1340     1.66317     1.30748     1.45924      1.3013
      1350     1.65794     1.29996     1.45321     1.30223
      1360     1.67511      1.3253     1.46345     1.30916
      1370      1.6651      1.3229     1.45826     1.29171
      1380     1.65595     1.32018     1.44442      1.2865
      1390     1.65555     1.30682     1.45054     1.29222
      1400     1.66044     1.31521     1.45921      1.2865
      1410     1.65128     1.32373     1.43587     1.28042
      1420     1.65271     1.32296     1.43142     1.28985
      1430     1.66264     1.33355     1.44819     1.28575
      1440     1.65885     1.32203     1.44922     1.28669
      1450     1.65679     1.31716     1.45048     1.28496
      1460     1.66213     1.31762     1.46087      1.2865
      1470     1.66113     1.32107     1.45268     1.28964
      1480     1.65401     1.32666     1.43747     1.28263
      1490     1.65238      1.3173      1.4416     1.28345
      1500     1.65429     1.32147     1.44557      1.2796
      1510     1.65136     1.32782     1.44457     1.26651
      1520      1.6484     1.31768     1.44343      1.2707
      1530     1.65125     1.31076     1.44778     1.28026
      1540       1.657     1.31338      1.4522     1.28742
      1550     1.66275     1.32533     1.46038     1.28072
      1560     1.65198     1.32213     1.44208     1.27688
      1570     1.65056     1.31683     1.44662     1.27357
      1580     1.66242     1.33039      1.4572     1.27824
      1590     1.65523     1.32571      1.4568     1.26484
      1600     1.65909      1.3312     1.45239     1.27423
      1610     1.65182       1.338     1.44364     1.25804
      1620     1.65475     1.32695     1.44994     1.27016
      1630     1.65171     1.32208     1.44816     1.26934
      1640     1.65766     1.33064     1.45191     1.27161
      1650     1.65668     1.32878     1.45066     1.27244
      1660     1.65839     1.33148     1.45217     1.27234
      1670     1.66124     1.32336     1.45841     1.28109
      1680     1.66722     1.32828     1.47411     1.27355
      1690     1.66685     1.33148     1.46955      1.2745
      1700     1.66363     1.33321     1.46362     1.27111
      1710     1.67085     1.33442     1.46576     1.28623
      1720     1.65805     1.32764     1.44895     1.27915
      1730      1.6587     1.32066     1.45471      1.2815
      1740     1.65175     1.32354     1.44424     1.27238
      1750     1.66189     1.32609      1.4555     1.28327
      1760       1.657     1.32216     1.44857     1.28252
      1770     1.66011     1.33007      1.4482      1.2828
      1780     1.65873     1.32547     1.45013     1.28181
      1790     1.66765      1.3282     1.46265     1.28789
      1800     1.66502     1.31645     1.46224      1.2936
      1810     1.65916     1.31167     1.45967     1.28628
      1820     1.66376     1.31764     1.46533     1.28562
      1830     1.66336      1.3223     1.46874     1.27588
      1840     1.66529     1.32482     1.46765     1.27953
      1850     1.67128     1.33858     1.46249     1.28673
      1860     1.66781      1.3269     1.46478     1.28722
      1870     1.67001     1.33438     1.46649     1.28325
      1880      1.6664     1.33005     1.45927     1.28659
      1890     1.67274     1.33595     1.47049     1.28416
      1900      1.6716     1.34535     1.46352     1.27931
      1910     1.66809     1.33758     1.45438     1.28869
      1920     1.67097     1.33211     1.45563     1.30036
      1930     1.66316     1.32502     1.45617     1.28689
      1940     1.67183     1.33562     1.46335     1.29026
      1950     1.64757     1.31781     1.43386      1.2792
      1960     1.66199     1.32526     1.45159      1.2888
      1970     1.66356     1.32341     1.45635     1.28936
      1980     1.64861      1.3135     1.43813     1.28153
      1990     1.65692     1.32094     1.44473     1.28788
      2000     1.66467     1.31954     1.45081     1.30238
      2010     1.66043     1.31646     1.45331     1.29185
      2020     1.66007     1.31126      1.4482      1.3019
      2030      1.6573     1.31022     1.45015      1.2937
      2040     1.66501     1.30929     1.45812     1.30544
      2050     1.66449     1.31223     1.45698     1.30243
      2060     1.66317     1.32202     1.44861     1.29848
      2070      1.6646     1.31187     1.45523     1.30502
      2080     1.66365     1.30958     1.44523     1.31595
      2090     1.65339     1.31704     1.42927     1.30001
      2100     1.66982     1.31776     1.45045     1.31767
      2110     1.66419     1.31638     1.43686     1.31972
      2120     1.66011      1.3082     1.44375     1.31002
      2130     1.65934     1.31889     1.43893     1.30262
      2140     1.65391     1.31379     1.43717     1.29589
      2150     1.64934     1.32202     1.42341     1.29105
      2160     1.65537     1.32301     1.43888     1.28832
      2170     1.66202     1.32588      1.4455     1.29507
      2180     1.65854     1.33625     1.43219     1.29027
      2190     1.65927     1.33772     1.43574     1.28667
      2200     1.66166     1.33376     1.44287     1.28897
      2210     1.66842     1.34806     1.44841     1.28532
      2220     1.66911     1.34214     1.44735     1.29449
      2230     1.66046     1.33946     1.42619      1.2985
      2240     1.65983     1.33479     1.43019      1.2973
      2250     1.67229     1.34033     1.44646     1.30552
      2260     1.65939     1.32998     1.43257     1.29847
      2270     1.66458     1.33319     1.43061     1.31058
      2280     1.66699     1.34483     1.43655     1.29825
      2290      1.6703     1.33839     1.44503       1.304
      2300     1.67534     1.33814     1.44999     1.31167
      2310     1.66756     1.34482     1.44303     1.29252
      2320     1.66876     1.34073     1.44873      1.2935
      2330     1.66321     1.34525     1.43898     1.28538
      2340     1.65879     1.34469     1.42663     1.28831
      2350     1.66765     1.33901     1.44629     1.29515
      2360     1.66928     1.34511     1.45735     1.28054
      2370     1.67114     1.34485      1.4456     1.29887
      2380     1.66301     1.33877     1.43396     1.29716
      2390     1.66292     1.33637     1.43119     1.30246
      2400     1.66942     1.34556     1.44563     1.29366
      2410     1.66675     1.33922     1.43211      1.3083
      2420     1.66941      1.3435     1.44694      1.2943
      2430     1.66274     1.33675      1.4407     1.29108
      2440      1.6674     1.33897     1.44062     1.30085
      2450     1.67259     1.34683     1.43558     1.31159
      2460     1.66096     1.32985     1.43119     1.30415
      2470     1.65868     1.33148     1.42234     1.30635
      2480     1.66042     1.33339     1.42683     1.30393
      2490     1.66019     1.33214     1.43022      1.3009
      2500     1.65939     1.32487      1.4329     1.30332
      2510     1.66037     1.32619     1.43184     1.30564
      2520     1.66169     1.34313     1.42911     1.29464
      2530     1.66551     1.33909     1.43399      1.3032
      2540     1.67009     1.34389     1.43098     1.31328
      2550     1.67732      1.3586     1.43365     1.31364
      2560     1.67523     1.35555     1.43203     1.31323
      2570     1.67152     1.34921     1.43136     1.31103
      2580     1.67896     1.36308     1.43527     1.31141
      2590     1.66853       1.353       1.429     1.30205
      2600     1.66176     1.34857     1.42865     1.28965
      2610     1.66119     1.34427     1.43313      1.2877
      2620     1.68162     1.36397     1.44799     1.30331
      2630     1.66585     1.35478     1.43679     1.28464
      2640     1.66809     1.35892     1.43082     1.29273
      2650     1.67415     1.35125     1.44406     1.30169
      2660     1.66909     1.34928     1.43213     1.30389
      2670     1.68132     1.35917     1.44655     1.30912
      2680     1.66477     1.33978     1.43504     1.29946
      2690     1.67168     1.34938     1.43575     1.30647
      2700     1.66751     1.34507     1.44278     1.29242
      2710     1.66662     1.34574     1.43732      1.2955
      2720      1.6651     1.34027      1.4284     1.30709
      2730     1.66808     1.34117     1.43311     1.30861
      2740      1.6763     1.34809      1.4442     1.31032
      2750      1.6668     1.33716     1.43081     1.31197
      2760      1.6769     1.34492     1.44736     1.31161
      2770     1.66687     1.32435     1.44606      1.3084
      2780     1.67687     1.33386      1.4507      1.3191
      2790     1.68054     1.34006     1.45506     1.31737
      2800     1.66173     1.32905      1.4414     1.29565
      2810     1.67514     1.32751     1.45565     1.31567
      2820     1.68079     1.33242     1.45852     1.32192
      2830     1.65696     1.31911     1.43826     1.29705
      2840      1.6663     1.33245     1.43996     1.30545
      2850     1.66251     1.33424     1.43297     1.30165
      2860     1.66278      1.3278     1.44609     1.29438
      2870      1.6654     1.31357     1.44953     1.31169
      2880     1.66064     1.31656     1.44246      1.3044
      2890     1.67159     1.32298     1.44567     1.32219
      2900     1.66995     1.32731     1.44184     1.31787
      2910     1.67108     1.32446      1.4472     1.31774
      2920     1.66547     1.31586     1.45267     1.30608
      2930      1.6677     1.31426     1.45249     1.31357
      2940       1.668      1.3137     1.45459     1.31255
      2950     1.66956     1.32368      1.4559     1.30503
      2960     1.66614     1.31668     1.45674     1.30242
      2970     1.66622     1.30986      1.4601     1.30574
      2980     1.68488     1.33164     1.46968     1.32076
      2990     1.66939     1.33234     1.45023      1.3021
      3000     1.67108     1.32538     1.45945      1.3032
      3010     1.67764     1.32956      1.4666     1.30778
      3020     1.66519     1.32467     1.45081      1.2985
      3030       1.674     1.33393      1.4575     1.30418
      3040     1.66345     1.33525     1.44157     1.29348
      3050     1.66798      1.3396     1.45039      1.2908
      3060     1.67203     1.34505     1.45672     1.28849
      3070     1.67573     1.34524     1.46038     1.29374
      3080     1.66762     1.33094     1.45838     1.28982
      3090     1.66382      1.3356     1.44468     1.29061
      3100     1.67013      1.3446     1.45729     1.28337
      3110     1.67022     1.34137     1.45663     1.28774
      3120     1.65043     1.33872     1.43407     1.26457
      3130      1.6629      1.3521     1.44603     1.26936
      3140     1.65716     1.34114     1.44116     1.27151
      3150     1.65374     1.34053     1.44941     1.25376
      3160     1.65602     1.33949     1.44223     1.26907
      3170     1.66781     1.33692     1.46243      1.2795
      3180      1.6629     1.34542     1.44563      1.2769
      3190     1.66014     1.34107     1.44834     1.27121
      3200     1.67236     1.34761     1.45726     1.28605
      3210      1.6665     1.35136     1.45623     1.26793
      3220     1.67355     1.35464     1.45656     1.28253
      3230     1.66687     1.34534     1.45112      1.2811
      3240     1.66715     1.33811     1.46489     1.27373
      3250     1.66363     1.34362     1.44839     1.27758
      3260      1.6582     1.34064     1.44249     1.27325
      3270     1.66282     1.34489     1.44698     1.27573
      3280     1.66183     1.34029     1.44301     1.28247
      3290     1.67245     1.35332     1.45311     1.28499
      3300     1.67488     1.35771     1.45502     1.28453
      3310     1.66529     1.35304     1.45223     1.26754
      3320      1.6716     1.34697     1.46328     1.27789
      3330     1.67239     1.34501     1.46097     1.28464
      3340     1.66943     1.35327     1.45845     1.27103
      3350     1.67206     1.35529     1.46122     1.27263
      3360     1.67679     1.35879     1.45852     1.28439
      3370     1.68751     1.35244     1.47698     1.29799
      3380     1.66996      1.3393     1.46317     1.28179
      3390     1.67342     1.34115     1.47352     1.27701
      3400     1.67108     1.33674     1.46636     1.28372
      3410      1.6789     1.33924     1.47946     1.28649
      3420     1.67752     1.33718     1.47024     1.29558
      3430     1.67959     1.33678      1.4796     1.29068
      3440      1.6713     1.33056     1.47268     1.28347
      3450     1.66655     1.32853     1.47094     1.27519
      3460     1.67917     1.34303     1.47481     1.28857
      3470     1.66534     1.32325     1.46458     1.28482
      3480     1.66147     1.32109     1.45809     1.28439
      3490     1.66872     1.32277     1.47009     1.28778
      3500     1.66431     1.32338     1.46591     1.28048
      3510     1.66297     1.31265     1.47037     1.28293
      3520     1.67358     1.31838     1.47647     1.29754
      3530       1.669     1.31746     1.46719     1.29722
      3540      1.6649     1.31301     1.46531      1.2933
      3550     1.66563     1.30515     1.46699     1.30121
      3560     1.65948     1.30839     1.46364     1.28593
      3570     1.66673     1.31736     1.46511     1.29383
      3580     1.67055     1.31885     1.47301     1.29319
      3590      1.6644     1.31395     1.46815     1.28783
      3600     1.67012     1.32097      1.4756     1.28694
      3610     1.66384     1.31803     1.46304     1.28803
      3620     1.66313     1.31694     1.46056     1.29013
      3630     1.65691      1.3123     1.45684     1.28304
      3640     1.66007     1.31367     1.45704     1.28957
      3650     1.66557     1.31757     1.47088     1.28405
      3660     1.67886      1.3181     1.48842     1.29782
      3670     1.67315     1.31388     1.48124     1.29558
      3680     1.67007     1.31483     1.47548     1.29323
      3690     1.67688     1.32889     1.48196     1.28906
      3700     1.66571     1.32063     1.46649     1.28628
      3710     1.66146     1.32327     1.46222     1.27741
      3720     1.66902     1.32003     1.47534     1.28535
      3730     1.67611     1.32806     1.48311      1.2866
      3740     1.67791     1.33123     1.48003     1.29155
      3750      1.6687     1.33029     1.47766     1.27121
      3760     1.67478     1.34207     1.48196     1.26981
      3770     1.66749     1.33417     1.47253     1.26993
      3780     1.67361     1.33789     1.47994     1.27349
      3790     1.68202     1.34817     1.48946     1.27369
      3800     1.67489     1.34885     1.47883     1.26654
      3810     1.66596     1.33746     1.47384     1.26088
      3820     1.67478     1.34394     1.48482     1.26448
      3830     1.67287     1.33926     1.47981     1.27024
      3840     1.67824     1.34953     1.48351     1.26925
      3850     1.68199     1.35911     1.49089     1.26027
      3860     1.67331     1.34658     1.48779     1.25425
      3870     1.66771     1.34157     1.47542     1.25929
      3880     1.67347     1.34653     1.48038     1.26346
      3890     1.67781     1.35222     1.47991     1.26944
      3900      1.6698     1.34605     1.46979     1.26663
      3910     1.67574      1.3514     1.47291     1.27298
      3920     1.66707     1.33161     1.46946     1.27505
      3930     1.68293     1.35033     1.48571      1.2782
      3940     1.67514     1.34248     1.48286     1.26929
      3950     1.67617     1.34554     1.48327     1.26827
      3960     1.68055     1.35394     1.48572     1.26807
      3970     1.67349     1.34223     1.47762     1.27131
      3980     1.66337      1.3332     1.46967     1.26342
      3990     1.66433      1.3354     1.46684     1.26692
      4000      1.6632     1.34411     1.47104     1.24975
      4010     1.66866     1.34579     1.47505     1.25775
      4020     1.66912     1.34508     1.47281     1.26234
      4030      1.6639     1.34039     1.47126     1.25533
      4040     1.67069     1.35349     1.47275     1.25757
      4050     1.68353     1.35892     1.48968     1.26598
      4060     1.67347     1.35051     1.48165     1.25773
      4070     1.68404     1.35819     1.49375     1.26333
      4080     1.67782     1.35126     1.48502     1.26451
      4090     1.68402     1.37391      1.4808     1.26151
      4100     1.68472     1.36235     1.48785     1.26762
      4110     1.67186     1.36466     1.46839     1.25371
      4120     1.66382      1.3556     1.46536     1.24566
      4130     1.67381     1.36172      1.4764      1.2527
      4140     1.67483     1.36437     1.46496     1.26589
      4150     1.67014     1.35939     1.46158     1.26276
      4160     1.68297     1.36532     1.47889     1.27025
      4170     1.67441     1.35452     1.47491      1.2638
      4180     1.66776     1.35045     1.46846     1.25806
      4190     1.68129     1.35357     1.47843     1.27889
      4200     1.68873     1.35918     1.48714     1.28244
      4210     1.68671     1.36428      1.4848      1.2744
      4220     1.68457     1.35262     1.48528     1.28059
      4230     1.69005     1.34559     1.49403      1.2922
      4240     1.69411     1.35048     1.49992     1.29092
      4250     1.68524     1.34867     1.48885     1.28236
      4260     1.68181     1.34741      1.4877     1.27601
      4270     1.69593     1.35666     1.50539     1.28281
      4280     1.68038     1.36437     1.48504     1.25719
      4290     1.68394      1.3676     1.48987     1.25749
      4300     1.69051     1.37394     1.48716     1.27133
      4310     1.68497      1.3675     1.48744     1.26321
      4320      1.6809     1.36506      1.4832     1.25999
      4330     1.68626     1.36529     1.48501     1.27187
      4340      1.6765     1.35922     1.47807     1.26061
      4350     1.68438     1.36872     1.48822     1.25941
      4360     1.69116     1.36411     1.49729     1.27177
      4370     1.68106     1.36001     1.48848     1.25967
      4380     1.68252     1.36713     1.48292      1.2624
      4390     1.67899      1.3634      1.4836     1.25623
      4400     1.68128     1.37733     1.48453     1.24599
      4410     1.69205      1.3871     1.48801     1.26011
      4420     1.67806     1.37486     1.46779     1.25981
      4430     1.67114     1.36902     1.46457     1.25149
      4440      1.6652     1.36069     1.45916     1.25106
      4450     1.68319     1.38147     1.47508     1.25776
      4460       1.678     1.37927     1.46476     1.25834
      4470     1.67199       1.376     1.45993     1.25152
      4480     1.66583     1.37135     1.45253     1.24881
      4490     1.67029     1.37978     1.45115     1.25305
      4500     1.67645     1.37986      1.4659     1.25223
      4510     1.68971     1.39012     1.48664     1.25209
      4520     1.68029     1.38368     1.47502     1.24761
      4530     1.68233     1.38804     1.47972     1.24266
      4540     1.70188     1.41568     1.50241     1.23749
      4550      1.6961     1.39942     1.49318     1.25123
      4560      1.6953     1.40534      1.4944     1.24092
      4570     1.69774     1.40729     1.49378      1.2461
      4580     1.69345     1.40066      1.4931     1.24272
      4590     1.67924     1.38724     1.47258     1.24369
      4600     1.68284     1.39281     1.48256     1.23531
      4610     1.68049     1.39301     1.47629     1.23619
      4620      1.6928     1.40616     1.49143     1.23672
      4630     1.69363      1.4047     1.49218     1.23975
      4640     1.67333     1.38391      1.4664     1.23876
      4650     1.68363     1.39782     1.47213     1.24425
      4660      1.6865     1.40291     1.47802      1.2393
      4670     1.68716     1.39839      1.4838     1.23929
      4680     1.68747     1.39034     1.47838     1.25557
      4690     1.68052     1.39497     1.46971     1.24191
      4700     1.68103     1.39417     1.47666     1.23592
      4710     1.68206     1.39625     1.47319     1.24051
      4720     1.67575     1.39212     1.46835     1.23378
      4730     1.67481     1.38778     1.46398      1.2413
      4740     1.67748     1.39686     1.45266     1.25157
      4750     1.67117     1.38073     1.44713     1.25898
      4760     1.66991     1.38441     1.44462     1.25446
      4770     1.68381     1.39857     1.45192     1.26743
      4780     1.68071     1.39915     1.45428     1.25578
      4790     1.67702     1.39136     1.45131       1.258
      4800     1.67834     1.39349     1.45793     1.25151
      4810     1.66755      1.3872     1.44568     1.24384
      4820     1.66747     1.38018     1.45338     1.24246
      4830     1.66771     1.37876     1.45085     1.24762
      4840     1.67394     1.37886     1.45437     1.26004
      4850     1.67588     1.38607     1.45514     1.25639
      4860     1.67423     1.38956      1.4583     1.24441
      4870     1.67229      1.3832     1.45977     1.24456
      4880      1.6796      1.3842      1.4627      1.2596
      4890     1.68061     1.38514       1.467     1.25625
      4900     1.68447      1.3834      1.4733     1.26115
      4910     1.67267     1.37466     1.46156     1.25292
      4920     1.67517     1.37652     1.46569     1.25272
      4930     1.67832     1.38438     1.46589     1.25226
      4940     1.68242     1.38536     1.47099     1.25619
      4950     1.68569     1.38814     1.48129     1.24977
      4960     1.67522      1.3848      1.4655     1.24392
      4970     1.66929     1.38272     1.45701     1.24027
      4980     1.68146     1.39132     1.46776     1.25081
      4990     1.67388     1.37992     1.46789     1.24293
      5000     1.67005     1.37902     1.46683     1.23484
      5010     1.67696     1.38906     1.48068     1.22576
      5020     1.67792     1.38855     1.47235     1.23892
      5030     1.68091     1.39658     1.47259     1.23771
      5040     1.68274     1.38941     1.48009      1.2418
      5050     1.67405     1.38558     1.46308     1.24274
      5060     1.67573     1.38415     1.46991     1.24082
      5070     1.67734     1.37516      1.4746     1.24958
      5080     1.68552     1.39408     1.48157     1.24236
      5090     1.67478     1.37542     1.46999     1.24785
      5100     1.67846     1.37967     1.47094     1.25192
      5110     1.68396     1.39615      1.4723     1.24681
      5120     1.67887     1.39177     1.46511     1.24645
      5130     1.66861     1.38555     1.45547     1.23707
      5140      1.6748     1.38747     1.45871     1.24781
      5150     1.68614     1.39612     1.47837     1.24556
      5160      1.6837     1.40209     1.47415     1.23723
      5170     1.67822      1.3979     1.46927     1.23285
      5180     1.67989     1.39982     1.47053     1.23374
      5190     1.67985     1.41039      1.4603     1.23374
      5200       1.676     1.40496     1.46028     1.22947
      5210     1.68628     1.41011     1.46637     1.24436
      5220     1.67649     1.40629     1.44474     1.24753
      5230     1.67195     1.40172     1.43917     1.24693
      5240     1.67282     1.40753     1.44578     1.23501
      5250     1.68299     1.42436     1.45325     1.23457
      5260     1.66004     1.39965     1.42901     1.22897
      5270      1.6672     1.40161     1.44912     1.22257
      5280     1.66876     1.40434     1.44732     1.22581
      5290     1.66578     1.40458     1.43781     1.22861
      5300     1.68061     1.41888     1.45818     1.22859
      5310     1.67021     1.41212     1.44343     1.22541
      5320     1.67418     1.41365     1.44837     1.22865
      5330      1.6784     1.41592     1.45943     1.22446
      5340     1.67645     1.40848     1.45812     1.22924
      5350     1.67952     1.41141     1.47277     1.21673
      5360     1.67438     1.40037     1.45507     1.23646
      5370      1.6867     1.41321     1.46741     1.24074
      5380     1.67217     1.39653     1.45317     1.23704
      5390     1.67951     1.40545     1.46389     1.23421
      5400     1.68773     1.40526     1.47026     1.24919
      5410     1.67757     1.40253     1.45918     1.23781
      5420     1.68115     1.40593      1.4699     1.23097
      5430     1.67368     1.40049     1.45818     1.23076
      5440     1.68944     1.41569     1.46899      1.2435
      5450     1.67287     1.40244     1.45816     1.22636
      5460     1.67202     1.40319     1.44992     1.23293
      5470     1.67991     1.40865     1.45431     1.24294
      5480     1.67044     1.40107     1.44735     1.23406
      5490     1.67163     1.40288     1.45204      1.2297
      5500     1.67847     1.40441     1.45451     1.24361
      5510     1.67116     1.38933     1.45678      1.2382
      5520     1.66975     1.38776     1.45269     1.24095
      5530     1.67554     1.39905     1.45823     1.23736
      5540      1.6769     1.39972     1.45126     1.24846
      5550     1.66547     1.39202      1.4359      1.2442
      5560      1.6729     1.40237     1.44652     1.24021
      5570     1.68218     1.40453     1.45569     1.25209
      5580     1.67357     1.39736     1.44712     1.24696
      5590     1.66944     1.39437     1.43495     1.25329
      5600     1.68532     1.40729     1.45263     1.26094
      5610     1.67711     1.40396     1.44125     1.25583
      5620     1.67713       1.398     1.44407     1.25929
      5630     1.68872     1.40546     1.45516     1.26915
      5640      1.6786     1.40609     1.43185     1.26813
      5650     1.68124     1.41025     1.42849     1.27426
      5660     1.67727     1.40101     1.43429     1.26745
      5670     1.68126     1.40079     1.44389     1.26736
      5680     1.67815      1.4044     1.43082     1.26994
      5690     1.67269     1.39661      1.4229     1.27302
      5700     1.65916     1.38218     1.40362     1.27477
      5710     1.67291     1.39575     1.41182     1.28682
      5720     1.66951     1.39497     1.40543     1.28581
      5730     1.67279     1.39197     1.40678     1.29609
      5740     1.66382     1.39602     1.39373     1.28267
      5750     1.66148     1.39164     1.40015     1.27435
      5760     1.67181      1.3988     1.41241        1.28
      5770     1.67012     1.39706     1.40955     1.28061
      5780     1.66286     1.38784     1.41238     1.26858
      5790     1.67522     1.39222     1.42984     1.27671
      5800     1.67966     1.40203     1.43063     1.27678
      5810     1.67347     1.40716     1.42303     1.26328
      5820     1.68835      1.4174     1.44542     1.26603
      5830     1.67671     1.40253     1.44247     1.25495
      5840      1.6767      1.4058     1.43839     1.25594
      5850     1.67304     1.40104     1.44238      1.2469
      5860     1.67423     1.40912     1.44149       1.242
      5870     1.68302     1.41723     1.46238     1.23209
      5880     1.66303     1.39979     1.44605     1.21692
      5890     1.65966     1.39163     1.44213     1.22171
      5900     1.66825     1.40955     1.44721     1.21856
      5910     1.67914     1.41338      1.4567     1.23263
      5920     1.67499      1.4079     1.45967     1.22409
      5930     1.67284     1.40804     1.44546     1.23485
      5940      1.6714     1.40151     1.45226      1.2304
      5950     1.66384     1.39917     1.45241     1.21226
      5960     1.66645     1.39867     1.44965     1.22325
      5970     1.67191     1.41368     1.45372     1.21605
      5980     1.66356     1.40191     1.44528     1.21683
      5990     1.67803     1.41487     1.45676     1.22784
      6000     1.67275     1.40643     1.45907     1.22034
      6010     1.66675     1.40278     1.45003      1.2189
      6020     1.65559     1.38339     1.43398     1.22959
      6030      1.6723     1.40092     1.45344     1.23211
      6040     1.66985     1.39362     1.45061     1.23708
      6050     1.67006      1.3995     1.45069     1.23091
      6060     1.67295     1.39705     1.45062     1.24157
      6070      1.6707     1.40051      1.4483     1.23428
      6080     1.67776     1.40333     1.45145     1.24648
      6090     1.66365     1.39428     1.43808     1.23424
      6100     1.66666     1.39453     1.44145     1.23815
      6110       1.669     1.39931     1.44048      1.2402
      6120     1.66674     1.39597     1.43317     1.24632
      6130     1.66468     1.39594      1.4357     1.23793
      6140     1.66597     1.39746      1.4429     1.23129
      6150      1.6691     1.40127     1.43777      1.2414
      6160     1.67207     1.39694     1.44112     1.25035
      6170     1.66876     1.40033     1.43349     1.24649
      6180     1.66306     1.38599     1.43292     1.24794
      6190     1.67783     1.39663     1.44714     1.25916
      6200     1.66636     1.39562     1.42978     1.24959
      6210     1.66896      1.3951     1.43434     1.25189
      6220     1.67192     1.39475     1.43893     1.25492
      6230     1.67098     1.39353     1.44572     1.24592
      6240     1.67785      1.4048     1.44966     1.24715
      6250     1.67097     1.40222     1.43276      1.2511
      6260     1.66042     1.38916     1.42642     1.24479
      6270     1.65281     1.38259      1.4249     1.23357
      6280     1.66359     1.39593     1.43924     1.23088
      6290     1.66745     1.40392      1.4455     1.22487
      6300     1.66483     1.39463     1.44093      1.2337
      6310     1.66489     1.39703     1.43518     1.23785
      6320     1.66262     1.39781     1.44342     1.22117
      6330      1.6726     1.40138     1.46214     1.22208
      6340     1.67542     1.39831     1.46343     1.23173
      6350     1.67623     1.40853     1.45998     1.22638
      6360     1.67423     1.40209     1.45457     1.23468
      6370     1.67323     1.39577     1.45431     1.23944
      6380     1.66618      1.3927     1.44842     1.23075
      6390     1.67004     1.40014     1.45384     1.22639
      6400     1.67662     1.40304     1.46218      1.2311
      6410     1.67345     1.39941     1.46987     1.21736
      6420     1.67276     1.39613     1.47083     1.21808
      6430     1.67266     1.39623     1.46183     1.22848
      6440     1.66521     1.38516     1.45335     1.23083
      6450     1.65621     1.37681     1.44337     1.22766
      6460      1.6754     1.39915     1.46486     1.22901
      6470     1.67147     1.39312     1.46281     1.22762
      6480     1.67216     1.38319     1.46124     1.24249
      6490     1.66858      1.3784     1.45417     1.24648
      6500     1.66498     1.37211     1.45435     1.24359
      6510      1.6646     1.37451     1.45294     1.24155
      6520     1.67669     1.38928     1.45997      1.2494
      6530     1.67015      1.3873     1.46161     1.23201
      6540     1.67113     1.38097     1.46449     1.23837
      6550     1.66444     1.37692     1.45908     1.23122
      6560     1.67097     1.38406     1.46904     1.22905
      6570     1.66673      1.3758     1.46393      1.2329
      6580     1.66918     1.38832     1.46752     1.22119
      6590     1.66024     1.37956     1.45463     1.22216
      6600     1.65332     1.36196      1.4508     1.22766
      6610     1.65573     1.35542     1.45601     1.23521
      6620     1.66096     1.37424     1.45866     1.22529
      6630     1.65967     1.37059     1.46403     1.21948
      6640     1.65619     1.37029     1.45141     1.22542
      6650     1.65897     1.37241     1.45509     1.22619
      6660     1.66715      1.3751     1.46472     1.23388
      6670     1.65443     1.36807     1.44407      1.2318
      6680     1.66852     1.38288     1.46782     1.22518
      6690     1.66001      1.3765     1.45883     1.21995
      6700     1.66988     1.38439     1.46611     1.22923
      6710     1.66193      1.3668     1.45746     1.23761
      6720     1.66238     1.37311     1.46284     1.22543
      6730     1.67345     1.38458     1.47504     1.22803
      6740     1.68045     1.38918     1.48086     1.23493
      6750     1.66493     1.37512     1.46437     1.22827
      6760     1.65502     1.35576     1.45704     1.23173
      6770     1.66651     1.36545     1.46351     1.24425
      6780     1.66286     1.35525     1.46043     1.24926
      6790      1.6595     1.34679     1.45451     1.25635
      6800     1.65303     1.34055      1.4498     1.25141
      6810      1.6647     1.35134     1.46348     1.25481
      6820     1.66677     1.35279     1.46942     1.25181
      6830     1.65958     1.34117     1.45499     1.26199
      6840      1.6748     1.36063     1.46994     1.26407
      6850     1.66331     1.35577     1.45852     1.25212
      6860     1.66972     1.35941     1.46962     1.25226
      6870     1.66431     1.34049     1.45973      1.2697
      6880     1.65368     1.33229     1.45022     1.26142
      6890     1.65773     1.34014     1.45048     1.26343
      6900     1.66396     1.35013      1.4576     1.26098
      6910     1.66133     1.34732     1.45762     1.25702
      6920     1.66222     1.34073     1.46744     1.25498
      6930     1.66715     1.34774     1.47315     1.25389
      6940     1.66597     1.36101     1.46421     1.24686
      6950     1.66047     1.34664     1.45545     1.25799
      6960     1.67274     1.36678     1.47221     1.24927
      6970     1.67416     1.37183     1.47322     1.24631
      6980     1.65634     1.35034     1.45517     1.24337
      6990      1.6659     1.35764     1.46316     1.25157
      7000     1.66354     1.36611     1.46398     1.23502
      7010     1.66252     1.36141     1.46134     1.24056
      7020     1.67271      1.3662     1.46651     1.25647
      7030     1.67016      1.3653     1.47713     1.23811
      7040     1.65367     1.34761     1.45382     1.24081
      7050     1.67081     1.36151     1.47429     1.24738
      7060     1.67727     1.36695     1.47721     1.25532
      7070     1.66462     1.36056     1.47182     1.23473
      7080     1.66254     1.35444     1.46391     1.24521
      7090     1.66198     1.35681     1.46655     1.23802
      7100     1.65266     1.35731     1.44798     1.23435
      7110     1.66851     1.35907     1.47059     1.24826
      7120     1.67503     1.37226     1.47938     1.24089
      7130     1.66806      1.3598      1.4736      1.2427
      7140     1.66768     1.36101     1.47023     1.24434
      7150     1.66002     1.35001     1.46087     1.24687
      7160     1.66581     1.36043     1.46958     1.24073
      7170     1.66904     1.35689      1.4778     1.24354
      7180      1.6632     1.34821     1.47028     1.24621
      7190      1.6722     1.36723     1.48277     1.23475
      7200     1.66782     1.36877     1.47625       1.229
      7210     1.66162     1.36423     1.46618     1.22928
      7220     1.66416     1.37957     1.46071     1.22554
      7230      1.6718     1.38885     1.46937      1.2255
      7240     1.66759     1.37728     1.46321     1.23444
      7250      1.6716      1.3873     1.46645      1.2302
      7260     1.65161     1.36874     1.44073     1.22738
      7270     1.65989     1.37249     1.46024     1.22247
      7280      1.6686     1.38181      1.4701     1.22387
      7290     1.65423     1.36496     1.45638     1.22016
      7300     1.66201     1.37418     1.46045     1.22607
      7310     1.66875     1.37067     1.46539     1.24231
      7320     1.66025     1.36324      1.4579      1.2365
      7330     1.66335     1.37114     1.46879     1.22316
      7340     1.67691     1.38368     1.47914     1.23355
      7350     1.67375      1.3855     1.46578     1.23887
      7360     1.66613     1.37086     1.46651     1.23371
      7370     1.65758     1.37478     1.45493     1.21997
      7380     1.67133     1.38506      1.4664     1.23207
      7390     1.67088     1.37827     1.47151     1.23236
      7400     1.65889     1.36853     1.46789     1.21501
      7410     1.66656     1.36969     1.47249     1.22906
      7420     1.67421      1.3732     1.47631     1.24128
      7430     1.66616     1.37624     1.46168     1.23355
      7440     1.67209     1.37072     1.47142     1.24413
      7450      1.6676     1.37385     1.46459     1.23666
      7460     1.67214     1.36736     1.46882     1.25101
      7470     1.67529     1.37145     1.47236      1.2508
      7480      1.6682     1.36797     1.46144     1.24846
      7490     1.66092     1.35076     1.45102     1.25986
      7500      1.6634     1.36263     1.44993     1.25488
      7510      1.6624     1.36158     1.44891     1.25456
      7520     1.66161     1.35893     1.44848     1.25585
      7530      1.6675     1.37034     1.44656     1.26126
      7540     1.66806      1.3682      1.4426     1.26956
      7550     1.66221     1.36449     1.43114     1.27119
      7560     1.66227      1.3714     1.43707     1.25714
      7570     1.66189     1.37829     1.44036     1.24478
      7580     1.67915     1.39001     1.46015     1.25496
      7590     1.66227     1.37354     1.43988     1.25158
      7600     1.67165     1.38012      1.4547     1.25217
      7610     1.66537     1.38045     1.43966     1.25245
      7620     1.67422     1.38913     1.44256     1.26307
      7630     1.65931     1.37553     1.41827     1.26611
      7640     1.67314     1.39152     1.44058     1.25983
      7650     1.66676     1.38015     1.43921     1.25701
      7660     1.66688     1.39615     1.43202     1.24781
      7670     1.67489     1.39281     1.44252     1.26084
      7680     1.67294      1.3784     1.43408     1.28097
      7690     1.66507     1.36996     1.43443     1.26906
      7700     1.67391     1.39645     1.43704     1.26048
      7710     1.67535     1.39645     1.43725     1.26404
      7720     1.67977     1.40182     1.44606     1.25979
      7730     1.67975     1.39959     1.45114     1.25637
      7740     1.67911     1.39469      1.4487     1.26291
      7750     1.68081     1.39898     1.44877     1.26262
      7760     1.67701     1.39735     1.44632      1.2571
      7770     1.67942     1.39667     1.45439     1.25498
      7780     1.67149     1.38793     1.44489     1.25448
      7790     1.66852     1.38196     1.44827     1.24924
      7800     1.66962     1.39253     1.43709     1.25334
      7810      1.6696     1.38588     1.44653     1.24979
      7820     1.68222     1.40784     1.45116     1.25372
      7830     1.67011     1.39232     1.44141     1.24992
      7840     1.66568     1.38555     1.43525     1.25271
      7850     1.68018     1.40039     1.45043     1.25745
      7860     1.67251      1.4009     1.43958     1.24888
      7870     1.68281     1.40833     1.45152     1.25436
      7880     1.67165     1.39867     1.43666      1.2524
      7890     1.67264     1.39895     1.44454     1.24567
      7900     1.68908     1.42265     1.45875     1.24664
      7910     1.66727     1.38837     1.43966     1.24877
      7920     1.67224     1.39623     1.44311      1.2493
      7930     1.67582      1.4055     1.44012     1.25194
      7940      1.6752     1.40054     1.44061     1.25528
      7950     1.67311     1.40421     1.43665     1.25013
      7960      1.6677     1.38439     1.44001     1.25392
      7970     1.66764     1.38951     1.43406     1.25491
      7980     1.67538     1.39858     1.44047      1.2581
      7990     1.67146     1.39458     1.42258     1.27238
      8000     1.66447     1.38627     1.41648     1.26995
      8010     1.67002      1.3852     1.41964     1.28211
      8020     1.66765     1.38589     1.42321     1.27119
      8030     1.66868     1.38307     1.42678     1.27294
      8040     1.66871     1.38922     1.42178     1.27192
      8050     1.67629     1.39764     1.42583      1.2781
      8060     1.67992     1.40784     1.43475      1.2664
      8070     1.66864     1.38268     1.42268     1.27784
      8080     1.66648     1.37879     1.41765     1.28201
      8090      1.6741     1.39574     1.42594     1.27429
      8100     1.67488     1.39353     1.43706     1.26624
      8110     1.67514     1.40031     1.44293      1.2527
      8120     1.67704     1.40313     1.44576     1.25137
      8130      1.6746     1.39922     1.43787     1.25828
      8140     1.67129     1.40617     1.42461     1.25683
      8150     1.66916     1.39402     1.41812     1.27193
      8160     1.67844     1.39266     1.43934     1.27402
      8170     1.67015     1.39048     1.42253     1.27349
      8180     1.66879     1.38969     1.43085     1.26142
      8190     1.66384     1.38056     1.42215     1.26818
      8200     1.66948     1.38991     1.42397     1.27074
      8210     1.67202     1.39289     1.43834     1.25791
      8220     1.67943     1.39712     1.43803     1.27322
      8230     1.67444     1.39277     1.43273     1.27084
      8240     1.68664     1.39921     1.45404     1.27182
      8250     1.67822     1.39115     1.44773     1.26556
      8260     1.68342      1.4031     1.45999     1.25202
      8270     1.68059     1.39869     1.45957     1.24983
      8280     1.67998     1.39753     1.45668     1.25286
      8290     1.68825     1.39919     1.47246     1.25478
      8300     1.67376     1.39913     1.45097     1.24099
      8310     1.67027     1.38862     1.45165     1.24261
      8320     1.67479     1.39946     1.45342     1.24052
      8330     1.67084     1.39218       1.452     1.23972
      8340     1.68281     1.39736     1.46676     1.24888
      8350     1.67053     1.38923     1.45787      1.2353
      8360     1.67712     1.38997      1.4664     1.24223
      8370     1.67106     1.39103     1.45625     1.23662
      8380     1.66919     1.38465     1.45737     1.23743
      8390     1.65707     1.36998     1.44115     1.24014
      8400     1.67247     1.38428     1.45648      1.2477
      8410     1.67421     1.38783     1.45887     1.24563
      8420     1.66547      1.3759     1.45911     1.23511
      8430     1.66397     1.37033     1.45394     1.24332
      8440     1.66756     1.38318     1.45838     1.23348
      8450     1.67075     1.39166     1.46345     1.22655
      8460     1.67171      1.3886     1.47077     1.22387
      8470     1.66969     1.38911     1.46169     1.22865
      8480     1.66097     1.36939     1.44871     1.24243
      8490     1.68308     1.38388     1.47857     1.25069
      8500     1.67148     1.38837     1.46541     1.22991
      8510     1.66208     1.37882     1.45683     1.22536
      8520     1.66953     1.38983     1.45915     1.23042
      8530       1.672     1.38334     1.46005     1.24329
      8540     1.67832     1.39527     1.47437     1.23003
      8550     1.67505     1.39582     1.46628     1.23017
      8560     1.67109     1.38649     1.45763     1.24018
      8570     1.67212     1.39502     1.45327      1.2385
      8580     1.67916     1.40133     1.46188      1.2403
      8590      1.6747     1.39371     1.46329     1.23514
      8600     1.68223     1.39748     1.46761     1.24618
      8610     1.68124     1.39983     1.46659     1.24206
      8620     1.67008     1.38554     1.45766     1.23849
      8630     1.66847     1.39436     1.45904     1.22251
      8640     1.67595     1.40003     1.46107     1.23401
      8650     1.68069     1.40371     1.47211     1.22961
      8660     1.67747     1.39813     1.47424     1.22459
      8670     1.68476     1.40442     1.48172     1.22839
      8680     1.66957     1.39297     1.46463     1.22042
      8690     1.67503     1.39665     1.46825     1.22681
      8700     1.68072     1.40134     1.47869     1.22449
      8710     1.67629     1.40023     1.47313     1.22032
      8720     1.67272     1.39795     1.47196     1.21453
      8730     1.66537     1.38523     1.46189     1.22103
      8740     1.67111     1.38791      1.4668     1.22777
      8750     1.67909     1.39309     1.47233     1.23703
      8760     1.67209     1.38747     1.47239     1.22425
      8770     1.68507     1.40934     1.48425     1.22052
      8780     1.67431     1.39792      1.4671     1.22477
      8790     1.67458      1.3965     1.46998     1.22369
      8800     1.66129     1.38915     1.45652     1.21185
      8810     1.65989     1.38366     1.44901     1.22323
      8820     1.66176     1.38471     1.45717     1.21743
      8830     1.66155     1.37982     1.45989     1.21915
      8840     1.66832      1.3899     1.45716     1.22941
      8850     1.66703     1.38644     1.45823     1.22854
      8860      1.6588     1.37236      1.4473     1.23498
      8870     1.66549     1.39169     1.45866     1.21789
      8880     1.67411     1.39655      1.4655     1.22771
      8890     1.66516     1.38067     1.45775     1.23055
      8900     1.67465     1.39534     1.46818     1.22735
      8910     1.66977     1.39324      1.4635     1.22202
      8920     1.65946     1.39067     1.44664     1.21691
      8930     1.66548     1.39074     1.45198     1.22689
      8940     1.66735     1.38962     1.45865     1.22532
      8950      1.6616     1.38335     1.45357     1.22284
      8960     1.67698     1.39698     1.46902     1.23083
      8970     1.66782     1.39141     1.46665     1.21498
      8980     1.67227     1.40047     1.46152     1.22295
      8990     1.67058     1.39307     1.46191     1.22631
      9000     1.66873     1.39789     1.45274     1.22669
      9010     1.66965     1.40111     1.45631     1.22129
      9020     1.66136     1.39354     1.44654     1.21894
      9030     1.67083     1.40117     1.45097     1.23076
      9040     1.67036     1.39138     1.45747     1.23289
      9050     1.66855      1.3959     1.44851     1.23344
      9060     1.66951     1.39433     1.45394     1.23144
      9070     1.67984     1.41534     1.46052     1.22777
      9080     1.67249      1.4135      1.4524     1.21941
      9090     1.67256      1.4072     1.45038     1.22926
      9100     1.67308     1.41175     1.44721      1.2292
      9110     1.67644     1.41434     1.44888     1.23342
      9120     1.67856     1.42005     1.45376     1.22686
      9130     1.66947     1.41036     1.43901     1.23061
      9140      1.6799     1.41837     1.44696     1.24043
      9150     1.67053     1.41364      1.4395     1.22914
      9160     1.68347     1.41922     1.45378     1.24115
      9170     1.66941     1.40201     1.43205     1.24799
      9180     1.67154     1.41349     1.44176     1.22942
      9190     1.66621     1.40268     1.43475      1.2355
      9200     1.66993     1.41109     1.44221     1.22727
      9210     1.68266     1.42369     1.45507     1.23231
      9220      1.6738     1.41069     1.45146     1.22738
      9230     1.66942     1.41432     1.43899     1.22594
      9240     1.67146     1.41974     1.44615     1.21677
      9250     1.67948     1.42341     1.44811     1.23214
      9260     1.67082     1.41573     1.43612     1.23148
      9270     1.67298     1.40827      1.4409      1.2403
      9280     1.67407     1.41445     1.43905     1.23835
      9290     1.68419     1.43139     1.44887     1.23488
      9300     1.68246     1.42664     1.45069     1.23351
      9310     1.68591     1.43913     1.44823     1.23132
      9320     1.67705     1.42787       1.439     1.23105
      9330     1.67551     1.42471     1.44052     1.22872
      9340     1.67398     1.42483     1.43464      1.2313
      9350     1.67575     1.44327     1.43302     1.21644
      9360     1.67784     1.44252     1.43092     1.22551
      9370     1.67152     1.42194     1.42709     1.23671
      9380     1.67801     1.43237     1.43368     1.23462
      9390     1.67239     1.42213      1.4191       1.248
      9400     1.66966     1.42043     1.43542     1.22373
      9410     1.67993     1.42733     1.44199       1.236
      9420     1.67745      1.4304     1.43919     1.22898
      9430     1.66676     1.41171     1.43387      1.2277
      9440     1.66325     1.41322     1.42475     1.22706
      9450     1.67931     1.42418     1.44669     1.23245
      9460     1.67754     1.41729     1.44116     1.24203
      9470     1.67692     1.43229      1.4396     1.22482
      9480     1.68204     1.43092     1.44585     1.23309
      9490     1.67875     1.43477     1.44297     1.22298
      9500     1.67707      1.4217     1.43905     1.23817
      9510     1.67605     1.41839     1.43705      1.2415
      9520     1.68431      1.4306     1.45531     1.22852
      9530      1.6706     1.41182     1.43976     1.23114
      9540     1.66788     1.40485     1.44223     1.22881
      9550     1.66812     1.41082       1.438     1.22759
      9560     1.67029     1.41146     1.44056     1.22976
      9570     1.66578     1.41048     1.43656     1.22331
      9580     1.67312     1.41448     1.44208      1.2322
      9590     1.67135     1.41648     1.44128     1.22601
      9600     1.66776     1.40726     1.44354      1.2242
      9610     1.67757      1.4222      1.4488     1.22753
      9620     1.68469     1.42736     1.44375     1.24681
      9630     1.69375     1.44915     1.45823     1.22927
      9640     1.68989     1.44666     1.45229      1.2286
      9650     1.67928      1.4393     1.44293     1.21915
      9660     1.68126      1.4267     1.44173     1.24065
      9670      1.6719     1.41989     1.43958     1.22556
      9680     1.68988     1.44034     1.45449      1.2334
      9690     1.68356     1.42996     1.45611     1.22627
      9700      1.6676     1.41775     1.43895     1.21704
      9710     1.66673     1.41538     1.43814     1.21838
      9720      1.6831     1.42592     1.45115     1.23554
      9730     1.67096     1.41927     1.44039     1.22277
      9740      1.6719       1.422      1.4377     1.22534
      9750     1.67503     1.42468     1.44589     1.22112
      9760     1.68253     1.43102     1.44676     1.23325
      9770     1.67794     1.41653     1.44424     1.24039
      9780     1.66835     1.41706     1.43398     1.22573
      9790     1.67197     1.41709     1.43791     1.23096
      9800      1.6684     1.40965     1.43553     1.23259
      9810     1.67403     1.41457     1.44282     1.23371
      9820     1.67729     1.41846     1.44364     1.23711
      9830     1.67717     1.41335     1.44234     1.24413
      9840     1.67406     1.42183     1.43456     1.23508
      9850      1.6854     1.42242     1.45726     1.23864
      9860     1.67739     1.41673     1.44088     1.24258
      9870     1.68041     1.42333     1.44592     1.23735
      9880      1.6851     1.41889     1.44529      1.2558
      9890     1.67381     1.40843      1.4419     1.24116
      9900     1.67273     1.40998     1.43609     1.24325
      9910     1.67918     1.41989      1.4425     1.24194
      9920     1.67882     1.41919     1.45284     1.22966
      9930     1.68196     1.42063     1.45215     1.23735
      9940      1.6763     1.41648     1.44868     1.23081
      9950     1.67932     1.42456     1.44404     1.23516
      9960     1.67493     1.41691     1.44049     1.23618
      9970     1.68354     1.43454     1.44458     1.23447
      9980     1.67813     1.43048     1.44326     1.22596
      9990     1.68173     1.43509     1.44468     1.22876
     10000      1.6812     1.42374     1.44529     1.23974
     10010     1.67899     1.43482     1.44788     1.21775
     10020     1.68257     1.43685     1.44339     1.23051
     10030     1.67362     1.42893     1.44055      1.2186
     10040     1.68693     1.44624     1.44562     1.22883
     10050     1.68476     1.44098       1.447     1.22744
     10060      1.6831     1.43435     1.44651      1.2312
     10070      1.6798     1.43731     1.43325     1.23425
     10080     1.67815     1.43524     1.43631      1.2286
     10090     1.68688     1.43702     1.45336     1.23038
     10100     1.67365     1.43007     1.43191     1.22749
     10110     1.67807     1.43056     1.43354     1.23705
     10120     1.67484     1.42667     1.42927     1.23773
     10130     1.66827     1.42745     1.42026     1.22945
     10140     1.68563     1.44188      1.4329     1.24517
     10150     1.67298     1.42897     1.41665     1.24454
     10160     1.68869     1.45257     1.42358     1.25171
     10170     1.68453     1.44012     1.42096     1.25786
     10180     1.67898     1.43241     1.42455     1.24773
     10190     1.67992      1.4363     1.42247     1.24815
     10200     1.68596     1.44629     1.41879     1.25705
     10210     1.68388     1.44588     1.40617     1.26611
     10220     1.68361     1.43824     1.41158     1.26806
     10230     1.67787     1.43925     1.40126     1.26315
     10240     1.67984     1.44406     1.41078     1.25224
     10250     1.67366     1.43588     1.40179      1.2552
     10260     1.67709     1.43356     1.40196     1.26676
     10270     1.67259     1.42053     1.40939     1.26128
     10280     1.66583     1.42315     1.40151     1.24914
     10290     1.67578     1.43643     1.41032     1.25065
     10300     1.67687     1.43371     1.40976     1.25731
     10310      1.6766     1.43458     1.40545     1.26043
     10320     1.67725     1.43334     1.40631     1.26261
     10330     1.67721     1.41693     1.40534     1.28194
     10340     1.67713     1.42062     1.41051     1.27193
     10350     1.67687     1.42618     1.40537     1.27073
     10360     1.67456     1.41849     1.40609     1.27244
     10370     1.67086     1.41072     1.40371     1.27398
     10380     1.67052      1.4107     1.39827     1.27908
     10390     1.67851     1.41902     1.40422     1.28426
     10400      1.6673     1.41808     1.38677     1.27502
     10410     1.66431     1.41462     1.38314       1.275
     10420     1.67774     1.42968     1.38254     1.29391
     10430     1.67834     1.43049     1.38929     1.28734
     10440     1.67094     1.42248     1.38315     1.28355
     10450     1.67069     1.41974     1.38524      1.2837
     10460     1.67731     1.42597     1.37877      1.3009
     10470     1.68686      1.4299     1.39288     1.30624
     10480     1.67304     1.41024     1.37575     1.31022
     10490     1.66494      1.4036     1.37315     1.29939
     10500     1.66551     1.40528     1.36153     1.31122
     10510       1.668     1.40723     1.36943     1.30722
     10520     1.66409      1.4024     1.35669      1.3157
     10530     1.67589     1.41872     1.36614     1.31838
     10540     1.67809     1.42464     1.36072     1.32318
     10550     1.66183     1.40784     1.34049     1.32079
     10560     1.67301     1.41536     1.35644     1.32467
     10570     1.67439     1.41792     1.35479     1.32711
     10580     1.67017     1.40886      1.3583     1.32251
     10590     1.66402     1.39641      1.3531     1.32554
     10600     1.67154      1.4058     1.36066     1.32681
     10610      1.6704     1.40639      1.3522     1.33194
     10620      1.6802     1.42449     1.35717     1.33231
     10630      1.6736     1.42096     1.35098     1.32575
     10640     1.66584     1.41618     1.34688     1.31545
     10650       1.666     1.42038     1.36184     1.29576
     10660     1.67612     1.43322     1.36323     1.30623
     10670     1.67097      1.4218     1.37375     1.29444
     10680       1.682      1.4386     1.37878     1.29911
     10690     1.66222      1.4116     1.36732     1.28987
     10700     1.66893     1.41819     1.36555     1.30179
     10710     1.67547     1.41901     1.37025     1.31271
     10720     1.67278     1.41684     1.36636     1.31226
     10730     1.67106     1.40608     1.36626     1.31953
     10740     1.66547     1.39974     1.35759     1.32107
     10750     1.67198     1.40366     1.35458     1.33636
     10760     1.67577     1.40589     1.36399     1.33395
     10770     1.66241     1.38823     1.34928     1.33397
     10780     1.66566     1.40029     1.33485     1.34395
     10790      1.6714     1.40175     1.34497     1.34659
     10800     1.66492     1.39336     1.34972     1.33444
     10810     1.66402     1.40049     1.35044     1.32395
     10820     1.66635     1.40166     1.35001     1.32901
     10830     1.67383     1.40681     1.34372     1.34859
     10840     1.67513     1.41173     1.35376     1.33659
     10850     1.68057     1.40848     1.36843     1.33874
     10860     1.67049     1.40673     1.34829     1.33577
     10870      1.6697     1.41338     1.34246     1.33265
     10880     1.66655     1.39979     1.34445     1.33709
     10890     1.66776     1.39799     1.36198     1.32419
     10900     1.67117     1.40693     1.36543     1.31975
     10910     1.67177     1.40357     1.36388     1.32643
     10920     1.66591     1.39888     1.34905      1.3318
     10930     1.66154     1.38494     1.36025     1.32404
     10940     1.66467     1.39847     1.34669     1.33153
     10950      1.6714     1.40267     1.34503     1.34557
     10960     1.67634     1.41062     1.33975     1.35478
     10970     1.67522      1.4018     1.34262     1.35832
     10980     1.67843     1.40901     1.34576     1.35569
     10990     1.67393     1.40951     1.33774     1.35198
     11000     1.66502     1.39501     1.34047     1.34226
     11010     1.66838      1.4054     1.34882     1.33138
     11020     1.67211     1.41625     1.34402     1.33408
     11030      1.6723     1.40356     1.35306     1.33883
     11040     1.66823     1.39721      1.3459      1.3425
     11050     1.66991     1.40224     1.34882     1.33851
     11060      1.6747      1.4039     1.35208     1.34543
     11070     1.66777     1.38425     1.35527     1.34537
     11080     1.67826     1.39393     1.36441     1.35221
     11090     1.67415     1.38857     1.36612     1.34579
     11100     1.67839     1.40297     1.35976     1.34787
     11110     1.68581     1.41022      1.3638     1.35472
     11120     1.66275     1.38838     1.35177     1.33213
     11130     1.66864     1.38721     1.34989     1.34988
     11140     1.67015     1.39594     1.36032     1.33406
     11150     1.66839     1.38582     1.33803     1.36245
     11160     1.68444     1.40456     1.34491     1.37592
     11170     1.67198     1.39271     1.33345     1.36868
     11180     1.67214     1.39393     1.34154      1.3599
     11190     1.68161     1.40104     1.33947     1.37787
     11200      1.6698     1.39377     1.31435     1.38072
     11210     1.67122     1.39838     1.31952     1.37453
     11220     1.67627     1.40923     1.31452     1.38053
     11230     1.67082     1.39579     1.31733      1.3783
     11240      1.6829     1.41701     1.30559     1.39706
     11250     1.67005     1.39218     1.30584     1.39095
     11260     1.68305     1.40638     1.31688     1.39757
     11270     1.67599     1.39461     1.31552     1.39367
     11280     1.68159     1.41092     1.30696     1.39879
     11290     1.67037     1.39644     1.30765     1.38576
     11300      1.6849     1.41585     1.31819     1.39122
     11310     1.67383     1.40053     1.30384     1.39354
     11320     1.67869     1.40889     1.30745     1.39342
     11330     1.67407     1.39348     1.31282     1.39274
     11340     1.67956     1.39568     1.32559     1.39167
     11350     1.67487     1.40489     1.31075     1.38514
     11360     1.67678     1.40275     1.31146     1.39124
     11370     1.67115     1.39374     1.30744     1.39053
     11380     1.66816     1.38173     1.31551     1.38772
     11390     1.67116     1.37849     1.32106     1.39289
     11400     1.66739     1.37715     1.31399     1.39185
     11410     1.65557     1.36414     1.30166     1.38803
     11420     1.67102     1.38132      1.3143     1.39614
     11430      1.6608     1.37173     1.29657     1.39777
     11440     1.66528     1.37359     1.30015     1.40328
     11450     1.67157      1.3834     1.29412     1.41412
     11460     1.67562     1.39143     1.29911     1.41126
     11470     1.67232     1.39422     1.30381     1.39627
     11480     1.68089     1.39822     1.31307     1.40415
     11490     1.67987     1.40309     1.30978      1.3999
     11500     1.67153     1.39433     1.30099     1.39688
     11510     1.68743     1.40755     1.31914     1.40481
     11520     1.67362     1.40195     1.30959     1.38617
     11530     1.66649     1.38344     1.32549     1.37241
     11540     1.66738     1.38892     1.32366     1.37081
     11550     1.68072     1.40425     1.32534     1.38609
     11560      1.6775     1.40725     1.32275     1.37766
     11570     1.68524     1.40616     1.33152     1.38919
     11580     1.68391     1.40615      1.3258     1.39143
     11590     1.69217     1.41773      1.3369     1.38911
     11600     1.68915      1.4271     1.33452     1.37436
     11610     1.68211     1.41992     1.32868     1.37019
     11620     1.69139      1.4162     1.34048     1.38532
     11630     1.67769     1.41633     1.32404     1.36754
     11640     1.68288     1.42001     1.30873     1.39102
     11650       1.687     1.42078     1.31209     1.39706
     11660     1.67723     1.41655     1.30903      1.3806
     11670     1.68096     1.41245     1.31191     1.39109
     11680     1.66996     1.40162     1.30908     1.37815
     11690      1.6768     1.42038     1.30743     1.37712
     11700     1.68361     1.42102     1.33373     1.36782
     11710     1.67979     1.42668     1.31025     1.37521
     11720     1.68569     1.43546     1.31212     1.37872
     11730      1.6806     1.42323     1.30964     1.38134
     11740     1.66846     1.42457     1.29396      1.3652
     11750     1.67551     1.43006     1.29172     1.37877
     11760     1.67573     1.43529     1.28655     1.37872
     11770     1.66937     1.41337     1.28605     1.38639
     11780     1.67116     1.41079     1.28778      1.3917
     11790     1.65975     1.39523     1.29023     1.37775
     11800     1.67365      1.4207     1.28882     1.38663
     11810     1.66767     1.41716     1.28214     1.38204
     11820     1.67387     1.42384     1.28366     1.38874
     11830     1.65995     1.40692     1.28078     1.37515
     11840     1.67668     1.41597     1.29676     1.39139
     11850     1.67711     1.41523     1.29812      1.3919
     11860     1.65923      1.3993     1.29586     1.36705
     11870     1.66256     1.40015      1.2887     1.38095
     11880      1.6592     1.39095     1.29677      1.3746
     11890     1.66583     1.39472     1.28292     1.39959
     11900     1.66517     1.39222     1.29346     1.39078
     11910     1.65987     1.39138     1.28687     1.38505
     11920     1.66924     1.40108     1.29648     1.38882
     11930     1.67349     1.40299     1.30027     1.39357
     11940     1.66606     1.39882       1.294     1.38578
     11950     1.67148     1.40257     1.30215      1.3874
     11960     1.68137     1.41345     1.29925     1.40288
     11970     1.68181     1.41529     1.30852     1.39346
     11980      1.6871     1.42405     1.30052     1.40475
     11990     1.67914     1.41975     1.29472     1.39536
     12000     1.68324      1.4151     1.29979      1.4052
     12010     1.67024     1.40898     1.28716     1.39189
     12020     1.67988     1.41737     1.30353     1.39134
     12030     1.67124     1.40633     1.29712     1.38774
     12040     1.67948     1.42034     1.30048     1.39022
     12050     1.68557     1.43046     1.30829     1.38726
     12060     1.68408     1.43435     1.31567     1.37256
     12070     1.67664     1.42011      1.3211      1.3639
     12080     1.66882     1.40308     1.30874     1.37422
     12090     1.68566     1.42421     1.31308     1.38938
     12100     1.68578     1.43743      1.2993     1.38899
     12110     1.68939     1.43331     1.29857     1.40266
     12120      1.6999     1.44354     1.30593      1.4107
     12130     1.68618     1.42388     1.30007     1.40313
     12140     1.68104      1.4132     1.30091     1.40083
     12150     1.67512      1.4059     1.29352     1.40081
     12160     1.67118     1.39767     1.30286     1.39095
     12170     1.67509     1.39443     1.31166     1.39533
     12180     1.68001     1.40679     1.31734     1.38939
     12190     1.67951     1.39387     1.32522     1.39371
     12200     1.68125     1.40672     1.31682     1.39297
     12210     1.68238     1.41275      1.3006     1.40478
     12220     1.66318     1.39914     1.28962     1.38262
     12230     1.66929     1.40601     1.29732     1.38317
     12240      1.6697     1.39409     1.30434      1.3896
     12250     1.66461     1.38579     1.31123     1.37916
     12260     1.67016       1.394     1.31286     1.38277
     12270     1.66989     1.39967     1.31697     1.37243
     12280     1.67226     1.39458     1.32837     1.37241
     12290     1.67925      1.4003      1.3326     1.37952
     12300     1.68281     1.40596     1.34496     1.37041
     12310     1.67627     1.39964     1.33589     1.36973
     12320     1.67818     1.39826     1.35425     1.35774
     12330      1.6763     1.40143     1.33884     1.36508
     12340     1.67317     1.39456     1.33628     1.36695
     12350      1.6725     1.39353     1.34406     1.35871
     12360      1.6782     1.40084     1.33432     1.37476
     12370     1.67998     1.39975     1.33519     1.37935
     12380     1.66539     1.39149     1.31912     1.36774
     12390     1.67767     1.39843     1.33017     1.37992
     12400     1.67303      1.4038     1.32551     1.36762
     12410     1.67345     1.39244     1.31681     1.38852
     12420     1.67545     1.40132     1.30858     1.39218
     12430     1.66743     1.39561     1.28942     1.39653
     12440     1.67229      1.3964     1.30076     1.39685
     12450     1.67029     1.39289     1.30317     1.39333
     12460     1.67581     1.40249     1.30916     1.39133
     12470     1.66615     1.39625     1.30092      1.3821
     12480     1.68873     1.43174     1.29646     1.40462
     12490       1.681     1.41379      1.3039     1.39735
     12500     1.67907     1.41446     1.31218     1.38421
     12510     1.68058     1.41632     1.31333     1.38488
     12520     1.68088     1.41399     1.30025     1.40024
     12530     1.68009     1.41456      1.3064     1.39203
     12540     1.68824     1.41944     1.31228     1.40123
     12550     1.67823     1.41127     1.31127      1.3863
     12560     1.68125     1.41397     1.30746     1.39444
     12570      1.6739     1.39882     1.31028     1.38939
     12580     1.67558     1.39739     1.31021     1.39492
     12590     1.67687     1.39754     1.31054     1.39756
     12600     1.67891     1.39154     1.32014     1.39941
     12610      1.6781     1.39292     1.31651     1.39952
     12620     1.67148     1.38884     1.31105     1.39281
     12630     1.68087     1.40129     1.31207     1.40196
     12640     1.66781     1.39263     1.31609     1.37539
     12650     1.66925     1.37981     1.32353     1.38462
     12660     1.66967     1.38685     1.32318     1.37894
     12670     1.67442     1.38657     1.32263     1.39118
     12680     1.67551     1.38706     1.32672     1.38943
     12690      1.6687     1.38012     1.33465     1.37227
     12700     1.66321     1.38035     1.31934     1.37351
     12710     1.66923     1.37582     1.33391     1.37857
     12720     1.66454     1.37675     1.33462     1.36557
     12730      1.6674     1.37661     1.34002     1.36739
     12740     1.66948     1.37542     1.34719     1.36661
     12750     1.67617     1.38775     1.35142     1.36636
     12760     1.66832     1.38043     1.35975     1.34613
     12770     1.66173      1.3692     1.35254     1.34858
     12780     1.66954     1.36822     1.35735     1.36393
     12790     1.66478     1.37315     1.35939     1.34519
     12800     1.67058     1.37981     1.36591     1.34614
     12810     1.66337     1.37264     1.36787     1.33357
     12820     1.67002      1.3813     1.39075     1.31747
     12830     1.66947      1.3841       1.384     1.32027
     12840     1.65932     1.36671     1.37504     1.32213
     12850     1.66119     1.37501     1.37146     1.32194
     12860     1.67313     1.38404     1.38129     1.33236
     12870     1.66225     1.37656      1.3857     1.30808
     12880     1.66709     1.38169     1.39338     1.30682
     12890     1.66387     1.38191     1.38168     1.31081
     12900     1.65474     1.37177     1.38316      1.2967
     12910     1.66514     1.38301     1.38905     1.30506
     12920     1.65942     1.37365     1.39074     1.29858
     12930     1.66688     1.37768     1.39358      1.3103
     12940     1.65783      1.3702     1.38676     1.30241
     12950     1.66594     1.37892     1.39309     1.30713
     12960      1.6686     1.38508     1.39781     1.30236
     12970     1.66327     1.37828     1.39119     1.30302
     12980     1.66244     1.37883     1.39363     1.29769
     12990     1.66219     1.37815     1.39167     1.29989
     13000     1.66886     1.38851      1.4027     1.29411
     13010     1.68468     1.39801     1.41414     1.31228
     13020     1.67919      1.3946     1.42019     1.29518
     13030        1.68     1.39759     1.41547     1.29923
     13040     1.66993     1.38538      1.3919     1.31173
     13050     1.67099     1.38695     1.38945     1.31537
     13060      1.6627     1.37739     1.39953     1.29356
     13070       1.684     1.39375     1.41742     1.31153
     13080     1.68987     1.41103     1.41429     1.31153
     13090     1.67426     1.38505     1.39965     1.31488
     13100     1.67743      1.3976     1.40181     1.30735
     13110     1.66929     1.38154      1.3892     1.31702
     13120     1.68927     1.41109      1.3945     1.33096
     13130     1.67282     1.39131     1.38748     1.31751
     13140     1.67611     1.38932      1.3962     1.31874
     13150     1.67344     1.37946     1.40575     1.31215
     13160      1.6774     1.38618     1.41239     1.30806
     13170     1.67224     1.38131     1.39555     1.31803
     13180     1.67031     1.38854     1.38554     1.31609
     13190     1.68133     1.40127     1.39845     1.31701
     13200     1.67244     1.38937     1.38283     1.32346
     13210     1.67637     1.39795     1.39334     1.31331
     13220     1.68014     1.39194     1.40009     1.32212
     13230     1.67029     1.38591     1.40491     1.29815
     13240     1.68066     1.39548     1.40281      1.3168
     13250     1.68155     1.40601     1.39253     1.31879
     13260     1.67487     1.39913     1.38409     1.31799
     13270     1.67764     1.40295     1.38461     1.32045
     13280     1.67803     1.39812      1.4006     1.30965
     13290     1.67189     1.39232     1.40105      1.2996
     13300     1.67537     1.39976     1.40333     1.29811
     13310     1.67172     1.38485     1.40362     1.30436
     13320     1.68678     1.40457     1.41237     1.31256
     13330     1.67719      1.4006     1.39958     1.30591
     13340     1.67905     1.40467     1.41266     1.29216
     13350     1.68194     1.41435     1.41362     1.28806
     13360     1.68494     1.41036     1.41054     1.30357
     13370       1.684     1.41259     1.40825      1.3012
     13380     1.67536      1.3987     1.41644     1.28491
     13390     1.67503       1.405     1.39329     1.30237
     13400     1.67711     1.40478      1.3951     1.30603
     13410     1.66886     1.39463     1.38659     1.30483
     13420     1.67069     1.40017     1.38626     1.30392
     13430     1.68113     1.40985     1.40003     1.30562
     13440     1.67247     1.40268     1.40052     1.29049
     13450     1.67518     1.41335     1.40499     1.28098
     13460     1.66866     1.40709     1.39569       1.281
     13470     1.66567      1.4026     1.39553     1.27832
     13480     1.66903     1.40003     1.40557     1.27893
     13490      1.6632     1.38916     1.41034      1.2703
     13500     1.67353     1.40373     1.41699       1.274
     13510     1.66591     1.39903     1.40473     1.27277
     13520     1.66835     1.40369     1.40295     1.27601
     13530     1.67048     1.40917      1.4041     1.27427
     13540     1.68048     1.41633     1.43065     1.26303
     13550     1.67487     1.40505     1.42704     1.26481
     13560     1.68771     1.42101     1.42187     1.28677
     13570     1.68273     1.41441     1.41191     1.29195
     13580     1.66931     1.40693     1.39428     1.28442
     13590     1.67722     1.41683     1.40119     1.28664
     13600     1.68477     1.42405     1.42013     1.27757
     13610     1.69398      1.4297     1.42941     1.28527
     13620      1.6837     1.42097     1.40887     1.29059
     13630     1.67346     1.41932     1.40063     1.27464
     13640     1.68864     1.43754     1.41683     1.27635
     13650     1.67406     1.42333     1.41094     1.26029
     13660      1.6746      1.4127     1.41449     1.26968
     13670      1.6768     1.40993     1.41772     1.27493
     13680     1.67442     1.40454     1.41088     1.28219
     13690     1.68787     1.42935     1.41809     1.28209
     13700     1.67903       1.423     1.40649     1.27871
     13710     1.67308     1.42225     1.40533     1.26516
     13720     1.66214     1.41706     1.37728     1.27298
     13730      1.6641     1.41288     1.38625     1.27299
     13740     1.66954     1.42266     1.37484     1.28863
     13750     1.67737     1.43589     1.37606     1.29298
     13760     1.67328     1.42691      1.3756     1.29283
     13770     1.66902      1.4185     1.38989     1.27567
     13780     1.67472     1.41885     1.40577     1.27282
     13790     1.67333     1.41972     1.40242     1.27188
     13800     1.68424     1.42783     1.41515      1.2775
     13810     1.68472      1.4405     1.40273     1.27824
     13820     1.67474     1.43373     1.39999     1.26253
     13830      1.6803     1.42903     1.40916     1.27239
     13840     1.67889     1.43268     1.39646     1.27856
     13850     1.67783     1.43511     1.39098       1.279
     13860     1.67298     1.42841     1.39231     1.27235
     13870     1.67617     1.43211       1.399     1.26924
     13880     1.68297     1.43522     1.40764     1.27416
     13890     1.68664     1.43387      1.3978     1.29601
     13900     1.67111     1.41839     1.38604     1.28542
     13910     1.68317     1.42614     1.39968      1.2935
     13920     1.68201     1.43654     1.38763     1.29196
     13930     1.67893     1.42998     1.39419     1.28413
     13940     1.68087     1.43737     1.38655     1.28922
     13950     1.67602     1.43208     1.37399     1.29593
     13960      1.6602      1.4206      1.3601      1.2824
     13970     1.67899     1.42953     1.39095      1.2883
     13980     1.67989     1.42853     1.39274     1.28982
     13990     1.68614       1.429     1.39305     1.30518
     14000     1.67516     1.42193     1.38582     1.29227
     14010     1.69129     1.43219     1.39193     1.31617
     14020     1.67942     1.42962     1.38926     1.29114
     14030     1.67474      1.4146     1.39055     1.29413
     14040     1.67731     1.42399     1.38708     1.29421
     14050     1.67855     1.43113     1.38049     1.29661
     14060     1.67433     1.42078      1.3738     1.30414
     14070     1.66971     1.41414     1.37467      1.2986
     14080     1.68173      1.4265     1.37987     1.31053
     14090      1.6751     1.41492     1.37695     1.30917
     14100      1.6662     1.40659     1.37205     1.30056
     14110     1.68362     1.42716      1.3867     1.30745
     14120      1.6649     1.40765     1.36477     1.30374
     14130     1.67628     1.42358     1.37097     1.30909
     14140     1.66516     1.40834     1.37018     1.29795
     14150     1.67175     1.42164     1.36104     1.30997
     14160     1.67775     1.43231      1.3688     1.30558
     14170     1.66945     1.42475     1.35402     1.30801
     14180      1.6735     1.42782     1.36514     1.30343
     14190     1.66406     1.41096     1.36184     1.30106
     14200     1.66853      1.4165     1.36286     1.30541
     14210     1.66481     1.42604     1.35918     1.28928
     14220     1.67719     1.43019     1.37896     1.29575
     14230     1.67014     1.42686     1.37217     1.28839
     14240     1.66545      1.4238     1.36478     1.28749
     14250     1.66937      1.4163     1.37713     1.29274
     14260      1.6761     1.42804     1.38667     1.28704
     14270     1.67588     1.42318     1.38027     1.29868
     14280     1.66592     1.41458     1.35403     1.31001
     14290     1.67261     1.42125      1.3656     1.30783
     14300     1.67049      1.4236     1.36314     1.30242
     14310     1.66127      1.4071      1.3637     1.29615
     14320     1.66626     1.41246     1.37113     1.29532
     14330     1.67282     1.41962     1.37551     1.29972
     14340     1.66994     1.41512     1.37159     1.30136
     14350     1.66825     1.40647     1.37109     1.30693
     14360     1.66439     1.40403     1.36767      1.3033
     14370      1.6681     1.41494     1.37726     1.29082
     14380     1.67293     1.41255     1.39041     1.29183
     14390      1.6618     1.40793     1.37249      1.2873
     14400     1.67538     1.41566     1.37677     1.30927
     14410     1.67812     1.42366     1.39134     1.29212
     14420      1.6769     1.41797      1.3918     1.29471
     14430     1.67514     1.40828     1.39368      1.2987
     14440      1.6933     1.42931     1.40644     1.30902
     14450     1.68439     1.42026     1.40631     1.29593
     14460     1.68702     1.42799     1.40071     1.30036
     14470      1.6779     1.41157     1.40379     1.29133
     14480     1.68313     1.41191     1.41136     1.29632
     14490     1.68296     1.41248     1.41152     1.29507
     14500     1.68027     1.41119     1.41225     1.28868
     14510     1.68248     1.42737     1.40277     1.28697
     14520     1.68438     1.42268     1.41024     1.28899
     14530     1.68984      1.4228     1.40602     1.30761
     14540     1.68535     1.42132      1.4018     1.30217
     14550     1.68921     1.42372     1.40346     1.30774
     14560     1.68688      1.4184     1.40534     1.30547
     14570     1.67353     1.40897     1.39466     1.29272
     14580     1.66865     1.39799     1.41095     1.27422
     14590     1.69054     1.43084     1.43264     1.27127
     14600     1.67969     1.42085     1.42382     1.26357
     14610      1.6795     1.42236     1.41566     1.27052
     14620      1.6732     1.40875     1.40982     1.27556
     14630     1.68031     1.42934     1.40858     1.27271
     14640     1.69148     1.44119     1.41266     1.28436
     14650     1.69161     1.44545     1.41074     1.28203
     14660     1.68997     1.43551     1.40232     1.29799
     14670     1.68225     1.43263     1.39639     1.28746
     14680     1.69258     1.44031     1.39885     1.30321
     14690      1.6763     1.41986     1.39159     1.29128
     14700     1.68887     1.42868     1.40093     1.30416
     14710     1.68334     1.41996     1.40198     1.29824
     14720     1.68239     1.42341     1.39884     1.29538
     14730     1.68072     1.42046      1.3828     1.31143
     14740     1.67589     1.41885     1.35831     1.32631
     14750     1.68854     1.42526     1.37446     1.33486
     14760     1.68217      1.4102     1.37065     1.33866
     14770     1.67824     1.40246     1.36286     1.34488
     14780     1.68094     1.39928     1.37216     1.34549
     14790     1.66881     1.38634      1.3578     1.34325
     14800     1.69144      1.4259     1.37162      1.3444
     14810     1.67875     1.40848     1.37141     1.33109
     14820     1.68418     1.42035     1.36762     1.33609
     14830     1.69586     1.42422     1.39371     1.33455
     14840     1.68384     1.42779     1.37064     1.32414
     14850     1.68485     1.42703     1.37945     1.31839
     14860     1.70566     1.45004     1.39246     1.33305
     14870     1.67767     1.40627     1.37521     1.32678
     14880     1.68189     1.41146     1.39153     1.31489
     14890     1.67095     1.39922     1.37718     1.31517
     14900      1.6702     1.39728     1.37827      1.3142
     14910     1.66351       1.387     1.37791     1.30848
     14920     1.67459     1.40242     1.37483     1.32348
     14930     1.67523     1.39637     1.37785     1.32834
     14940     1.66412     1.37713     1.38215     1.31596
     14950     1.66328     1.38527     1.37956     1.30799
     14960     1.67331     1.39579     1.39101     1.31025
     14970     1.66207     1.38364     1.38414     1.30178
     14980     1.67009     1.38967     1.38331      1.3167
     14990     1.67832     1.39375     1.39753      1.3183
     15000     1.67695     1.39262     1.39303     1.32076
     15010      1.6734     1.38966     1.39658     1.31109
     15020     1.66374     1.38208     1.38613     1.30558
     15030      1.6662     1.37416     1.39688     1.30876
     15040     1.66907     1.37266     1.40092     1.31333
     15050     1.68226     1.39765       1.413     1.30767
     15060     1.67623     1.38841      1.3979     1.31822
     15070     1.67365     1.39067     1.40007     1.30692
     15080      1.6795     1.40161     1.40162     1.30857
     15090     1.67455     1.39708     1.39857       1.304
     15100     1.66699     1.39325     1.39581     1.29163
     15110     1.67522     1.40114     1.39031     1.31019
     15120     1.67722     1.40651     1.39884     1.30042
     15130     1.67583      1.4161      1.3949     1.29063
     15140     1.66902     1.39193     1.38945     1.30509
     15150     1.66873     1.39024     1.39269     1.30268
     15160     1.66766     1.39457     1.38389     1.30468
     15170     1.67515     1.40874      1.3918     1.30023
     15180     1.68384      1.4111     1.40314      1.3079
     15190     1.67768     1.40515     1.40018     1.30165
     15200     1.67953     1.40039     1.41132      1.2995
     15210      1.6785     1.40478     1.40504      1.2989
     15220     1.67796      1.4056     1.41815     1.28229
     15230     1.67516     1.40614     1.40725     1.28636
     15240     1.67722     1.40159     1.40741     1.29648
     15250     1.66984      1.3942     1.41391     1.27819
     15260     1.67357     1.38987     1.41244      1.2942
     15270     1.68024       1.396     1.41105     1.30634
     15280     1.68469     1.40688     1.39877     1.31926
     15290     1.67991     1.39614     1.41361     1.30258
     15300     1.67044     1.39025     1.40913     1.28929
     15310     1.66524     1.38257      1.4053      1.2883
     15320     1.67539     1.39593     1.41279     1.29199
     15330     1.68056     1.39912     1.41164     1.30319
     15340     1.67977     1.40042     1.41788     1.29294
     15350     1.68128     1.40853     1.42763     1.27725
     15360     1.67366     1.39991     1.42049     1.27465
     15370     1.68057     1.40298     1.43649     1.27152
     15380     1.67958     1.40159     1.43494     1.27218
     15390     1.68234     1.40033     1.43851     1.27684
     15400     1.68111     1.40023     1.43894      1.2732
     15410     1.68813     1.40973     1.44936     1.26949
     15420     1.69071     1.42114     1.44384     1.26991
     15430     1.68371     1.41477     1.44239     1.26003
     15440     1.70479     1.43054     1.46503     1.27273
     15450     1.68833     1.41149     1.45117     1.26597
     15460     1.69012     1.41197     1.44485     1.27741
     15470     1.69342     1.41631     1.45994     1.26412
     15480     1.67843     1.40919     1.43949      1.2555
     15490     1.69095     1.42177     1.45247     1.25996
     15500     1.68807     1.43224     1.45154     1.24132
     15510      1.6883     1.43076     1.44643     1.24958
     15520     1.69315     1.42936     1.44622     1.26446
     15530     1.68367     1.41641     1.44406     1.25618
     15540     1.68996     1.41975     1.45199     1.26016
     15550      1.6784      1.4086     1.43554      1.2606
     15560     1.68579     1.41457     1.45009     1.25698
     15570      1.6896     1.41513     1.45447     1.26152
     15580     1.68985     1.41849     1.45561      1.2571
     15590     1.68321     1.41846     1.44708     1.24913
     15600     1.67891     1.41085     1.43736     1.25737
     15610     1.68285     1.40483     1.45274     1.25696
     15620     1.69381     1.40275      1.4658     1.27346
     15630     1.69452     1.40599     1.46268     1.27536
     15640     1.70007     1.41203     1.46733     1.27811
     15650     1.68407     1.40176     1.45135     1.26524
     15660     1.67157     1.39582     1.43072     1.26215
     15670     1.68644     1.39902     1.44502     1.28173
     15680     1.67821     1.40524     1.43569     1.26368
     15690     1.68539     1.41455     1.43432      1.2739
     15700     1.68195     1.40274     1.43752     1.27426
     15710     1.68609     1.40941     1.43941     1.27573
     15720     1.69462      1.4244     1.44526     1.27507
     15730     1.68935      1.4225     1.44055     1.26851
     15740     1.67999     1.40861     1.43676     1.26344
     15750     1.68028     1.39939     1.44267      1.2677
     15760     1.68594     1.40479     1.45295     1.26502
     15770     1.68171     1.40821     1.44294      1.2614
     15780     1.68491      1.4066     1.43643     1.27906
     15790     1.67589     1.39787     1.42629     1.27627
     15800     1.68377     1.40232     1.42935     1.28866
     15810      1.6751     1.39466      1.4253     1.27882
     15820     1.68099      1.4084     1.42966     1.27433
     15830     1.67368     1.38985      1.4258     1.27977
     15840     1.67775     1.40122      1.4284     1.27513
     15850     1.67676     1.39277     1.41595      1.2955
     15860     1.66974     1.38704     1.41114     1.28874
     15870     1.66307     1.38587     1.40721       1.277
     15880     1.68109     1.39743     1.42272     1.29429
     15890     1.68097     1.39875      1.4301     1.28437
     15900       1.676     1.38706     1.42041      1.2948
     15910     1.66928     1.38183     1.41223     1.29195
     15920     1.65643     1.36683     1.38974     1.29919
     15930     1.65892     1.36926     1.39597     1.29632
     15940     1.66525     1.37211      1.3994      1.3058
     15950     1.66272     1.37825     1.39266     1.30009
     15960     1.66879     1.37973     1.39427     1.31228
     15970     1.66828     1.38408     1.39118     1.30969
     15980      1.6851     1.39188     1.42067     1.31282
     15990     1.67813     1.38361     1.42136     1.30292
     16000      1.6696     1.37708     1.41726     1.29236
     16010     1.67193     1.37842     1.41072     1.30404
     16020     1.67515     1.38634     1.40519     1.30987
     16030     1.66305     1.37478     1.38603     1.31162
     16040     1.66574     1.37829     1.38396     1.31695
     16050     1.67763     1.38961     1.38798     1.33095
     16060      1.6693     1.38183     1.37564     1.33088
     16070     1.68461     1.39522     1.38408     1.34666
     16080      1.6712     1.39243     1.36921     1.33126
     16090      1.6867     1.40046     1.37773     1.35295
     16100     1.67669      1.4032      1.3484     1.35479
     16110     1.67336     1.39981     1.34663     1.35181
     16120     1.67144     1.39549     1.34701     1.35115
     16130     1.68717     1.41885     1.34364     1.36916
     16140     1.67415      1.3967     1.35779     1.34581
     16150     1.67133     1.39245     1.34655     1.35447
     16160     1.67548     1.38938     1.34729     1.36708
     16170     1.67591     1.40355     1.34312     1.35773
     16180     1.67016     1.39127     1.34357     1.35574
     16190      1.6765     1.39396     1.35187     1.36038
     16200     1.67008     1.39418     1.34535      1.3508
     16210     1.65784     1.37533     1.34363     1.34164
     16220     1.67154     1.39249     1.36334     1.33806
     16230     1.66288     1.38292     1.34997     1.33996
     16240     1.66143     1.38296     1.33677      1.3495
     16250     1.66804     1.38386     1.34258     1.35909
     16260     1.67096     1.37945     1.34854     1.36482
     16270     1.66906     1.37914     1.35471     1.35434
     16280     1.66528     1.38776     1.32476     1.36582
     16290     1.65972     1.37661     1.32235      1.3659
     16300     1.66471     1.38393     1.32381     1.36922
     16310     1.66742     1.37481     1.34273     1.36658
     16320     1.67243      1.3826     1.33843     1.37517
     16330     1.66907     1.38459       1.332     1.37123
     16340     1.67415     1.40534     1.32464     1.36964
     16350     1.67942     1.39611     1.33849     1.37849
     16360      1.6721     1.38691     1.32646     1.38159
     16370     1.67797     1.39111     1.33484     1.38353
     16380     1.67487     1.40224     1.32492      1.3743
     16390     1.68617     1.41472     1.33592      1.3785
     16400     1.65752     1.38285     1.31719     1.35922
     16410      1.6747     1.40835     1.32464      1.3679
     16420       1.666     1.39048     1.32043     1.36899
     16430     1.68328     1.40722      1.3304     1.38444
     16440     1.67544     1.39744     1.33114     1.37456
     16450     1.67024     1.39798     1.31992     1.37218
     16460     1.66476     1.38753     1.32338     1.36612
     16470     1.67387     1.38179     1.33543     1.38236
     16480     1.67699     1.38969     1.35535     1.36249
     16490     1.68271     1.39023     1.35894     1.37243
     16500     1.67453     1.37801     1.36258     1.36108
     16510     1.66872     1.37045     1.36557     1.35143
     16520      1.6679     1.37472     1.36219     1.34847
     16530     1.67898      1.3812     1.36942     1.36195
     16540     1.68202     1.39068     1.36502     1.36422
     16550     1.68111     1.39019     1.36872     1.35877
     16560     1.66923     1.38529     1.37359     1.32924
     16570     1.67086     1.38671     1.36016     1.34558
     16580     1.66376      1.3795     1.35273     1.34286
     16590     1.67395     1.37951     1.36853     1.35214
     16600      1.6722     1.38705      1.3637     1.34496
     16610     1.66206     1.39112     1.34835     1.33102
     16620     1.67532     1.40213      1.3636     1.33717
     16630     1.66725     1.39918     1.35817     1.32555
     16640     1.67141     1.40031      1.3635     1.32936
     16650      1.6694     1.39637     1.35868     1.33339
     16660     1.66385     1.38759      1.3594     1.32795
     16670     1.67281     1.39841     1.36418     1.33419
     16680     1.67819     1.40569     1.36979      1.3343
     16690     1.67551     1.39196     1.37362     1.33801
     16700     1.67292      1.3915     1.37237     1.33329
     16710     1.67884     1.40205     1.37898     1.33028
     16720     1.67594     1.40638     1.37826      1.3191
     16730     1.67917     1.39556     1.38595     1.33069
     16740     1.67796     1.38765     1.37754     1.34459
     16750     1.67515     1.38864      1.3748     1.33935
     16760     1.67851     1.39269     1.38538     1.33263
     16770     1.66324     1.37582      1.3765     1.32102
     16780     1.66763     1.38751     1.37836     1.31793
     16790     1.66511     1.37746     1.37444     1.32615
     16800     1.67645     1.40293     1.36656     1.33614
     16810      1.6678     1.38557     1.36634     1.33282
     16820     1.66834     1.37829     1.37502      1.3328
     16830     1.67273     1.38097     1.37926     1.33664
     16840     1.66626     1.38241     1.37153      1.3269
     16850      1.6751     1.39112     1.37717     1.33422
     16860     1.68662       1.408     1.38101     1.34153
     16870     1.67645     1.40048     1.38303     1.32168
     16880     1.68125     1.39904     1.38431       1.334
     16890     1.68245     1.40271     1.39245     1.32468
     16900     1.68418     1.41261     1.39209     1.31894
     16910     1.68395     1.40778     1.37894     1.33719
     16920     1.68148     1.40796     1.39149     1.31764
     16930     1.68242     1.41636     1.38102     1.32204
     16940     1.67712     1.41677     1.37809     1.31113
     16950     1.67793     1.41056     1.38897     1.30842
     16960     1.67273     1.40883     1.37911      1.3074
     16970     1.67852     1.41666     1.37293     1.32022
     16980      1.6764     1.42364      1.3718     1.30844
     16990     1.67554      1.4203     1.35916     1.32299
     17000     1.68682     1.43271     1.36591      1.3313
     17010     1.68084      1.4223     1.36415     1.32914
     17020     1.67782     1.42826     1.35425     1.32523
     17030     1.68481     1.42377     1.35592     1.34593
     17040     1.68576     1.43173     1.35969     1.33603
     17050     1.68197     1.41823     1.35538     1.34521
     17060     1.67482     1.40785     1.35455      1.3391
     17070      1.6808     1.41131     1.36352     1.34133
     17080     1.66635     1.39335     1.35691     1.33073
     17090     1.67622     1.41358     1.35308     1.33804
     17100     1.66612     1.39775     1.35751      1.3249
     17110     1.68962     1.42865      1.3697     1.33885
     17120     1.68752     1.42226     1.37838     1.33143
     17130     1.68411     1.41738     1.37255     1.33402
     17140     1.67483      1.4076     1.37048     1.32307
     17150      1.6945     1.43633     1.37766     1.33477
     17160     1.67575     1.43445     1.35393     1.31359
     17170     1.68617     1.42988     1.36541     1.33321
     17180     1.67361     1.41526     1.35252     1.33028
     17190     1.67656     1.42183     1.35304      1.3302
     17200     1.66815     1.41475     1.34224     1.32752
     17210      1.6795     1.42185     1.35857     1.33195
     17220     1.67855     1.42669       1.347     1.33613
     17230      1.6838     1.43576     1.34557     1.34106
     17240     1.67393     1.41963     1.33722     1.34185
     17250     1.66922     1.41393      1.3435     1.32982
     17260     1.66861     1.40798     1.34815     1.32989
     17270     1.67295      1.4119     1.35318     1.33153
     17280     1.67551     1.41783      1.3553     1.32949
     17290     1.68687     1.43109     1.36287     1.33627
     17300     1.66993     1.40999     1.36071     1.31824
     17310     1.66841     1.41823      1.3646     1.30141
     17320     1.68272     1.42574     1.37012     1.32407
     17330     1.67586       1.425     1.35283     1.32522
     17340     1.68151     1.42306      1.3627     1.33151
     17350      1.6817     1.41672     1.37222     1.32898
     17360     1.69528     1.42908     1.38238     1.33966
     17370     1.66432     1.39424     1.36173     1.31975
     17380     1.68389     1.41469     1.37324     1.33561
     17390     1.68375      1.4249     1.37316     1.32444
     17400     1.67852     1.41719     1.36845     1.32431
     17410     1.68217     1.41684     1.37199     1.33027
     17420     1.68168     1.42207     1.37374      1.3216
     17430      1.6813     1.41994     1.37148     1.32528
     17440     1.68973     1.43969     1.37069     1.32624
     17450     1.69377     1.43527     1.38358     1.32795
     17460     1.67595     1.42659      1.3634     1.31287
     17470     1.67315     1.43069     1.35659     1.30831
     17480     1.67067      1.4187     1.36061     1.31086
     17490     1.68236      1.4271     1.36849     1.32336
     17500     1.68285      1.4253     1.36842     1.32662
     17510     1.68769     1.43053      1.3723     1.32927
     17520     1.67274     1.40735     1.36942     1.31916
     17530     1.67917     1.41708     1.37375     1.32056
     17540     1.68117     1.41243     1.38424     1.31969
     17550     1.68966     1.41737     1.38874      1.3313
     17560     1.68997     1.41152     1.39368     1.33315
     17570      1.6794     1.40805     1.38329     1.32087
     17580     1.68475     1.40886      1.3868      1.3299
     17590     1.67416     1.39651     1.37193      1.3316
     17600     1.67419     1.39667     1.36715     1.33642
     17610     1.68038     1.40632     1.37592     1.33283
     17620     1.68807     1.40199     1.39158     1.34055
     17630     1.67299      1.3923     1.39038     1.31382
     17640      1.6682     1.38974     1.37853     1.31683
     17650     1.67551     1.39187     1.39281     1.31813
     17660     1.66902     1.39272     1.38432     1.30967
     17670     1.68296     1.39478     1.40181     1.32447
     17680     1.66798     1.38969     1.38926     1.30499
     17690      1.6773     1.39523     1.40534     1.30577
     17700      1.6818     1.40308     1.40799     1.30607
     17710     1.68253     1.39389      1.4009     1.32528
     17720     1.67775     1.38707     1.40285     1.31822
     17730     1.69002     1.39312     1.41698     1.32805
     17740     1.67903     1.39675     1.40777     1.30597
     17750     1.67463      1.3995     1.39494     1.30549
     17760     1.68534     1.40876     1.40576     1.31147
     17770     1.68073     1.39064     1.41185     1.31245
     17780     1.67451     1.38421     1.41497     1.29992
     17790     1.67036     1.38674     1.40842     1.29364
     17800      1.6764     1.38843     1.41041     1.30523
     17810     1.66667     1.38252     1.39121     1.30719
     17820     1.67209     1.38902     1.39732     1.30762
     17830      1.6657     1.38109     1.39414      1.3031
     17840     1.65909     1.37671     1.38355     1.30215
     17850     1.66104      1.3758      1.3891     1.30218
     17860     1.67036     1.38153     1.38899     1.31996
     17870     1.66631     1.37354      1.3902     1.31679
     17880     1.67097     1.36887     1.39727     1.32594
     17890     1.67095      1.3666     1.40566     1.31933
     17900     1.66975     1.37283      1.3958     1.32031
     17910     1.68556     1.39323     1.40705     1.32717
     17920     1.66914     1.37418      1.3966     1.31649
     17930     1.66929     1.37074     1.39414     1.32305
     17940     1.67125     1.38318     1.39671     1.31232
     17950     1.68113     1.38086     1.40852      1.3273
     17960     1.67467     1.37524     1.39216     1.33402
     17970     1.67877     1.37776     1.38883     1.34518
     17980     1.68019     1.38461     1.38606     1.34454
     17990     1.67571     1.38181     1.38593     1.33634
     18000     1.68044     1.39258     1.39316      1.3295
     18010     1.67941      1.3848     1.40416     1.32343
     18020     1.67457     1.38029     1.40007     1.32023
     18030     1.67093     1.38222     1.39311     1.31634
     18040     1.67533     1.39689     1.39503     1.30999
     18050     1.66861     1.39438     1.38508     1.30605
     18060     1.66876     1.38677     1.39492     1.30407
     18070     1.67202     1.39311     1.39767     1.30273
     18080     1.67982     1.39436     1.40659     1.31181
     18090      1.6716     1.38874     1.39863     1.30528
     18100     1.66848     1.38889     1.39946     1.29621
     18110     1.66859     1.39385     1.38887     1.30252
     18120     1.67767     1.39678     1.39888     1.31198
     18130     1.66959     1.39105     1.39838     1.29791
     18140     1.67729     1.39051     1.41417     1.30124
     18150     1.67014     1.38548     1.40024     1.30327
     18160     1.67706      1.3983     1.39806     1.30968
     18170     1.66719     1.38843     1.38759      1.3061
     18180     1.67845     1.40753     1.38677     1.31534
     18190     1.67427     1.40819     1.38103     1.31001
     18200     1.67668     1.40582     1.38678     1.31263
     18210     1.67435     1.39782     1.39128     1.31048
     18220     1.67717     1.40573     1.39799     1.30204
     18230     1.67568     1.40522     1.38698     1.31053
     18240     1.66885      1.4001     1.37737     1.30871
     18250     1.67244     1.40207     1.37525     1.31795
     18260     1.67865     1.40529     1.38788     1.31708
     18270     1.68602     1.41859     1.38718     1.32237
     18280     1.67695     1.40419     1.38626     1.31563
     18290     1.69146     1.42096      1.3868     1.33408
     18300     1.68234     1.40645     1.38911     1.32392
     18310     1.67438     1.40243     1.37661     1.32108
     18320     1.66416      1.3951     1.37365     1.30602
     18330     1.67359     1.40394     1.38753     1.30596
     18340     1.66655     1.39701     1.38394     1.29918
     18350     1.66084     1.38859     1.38467     1.29278
     18360     1.67198     1.39373     1.39267     1.30729
     18370     1.67339     1.39281     1.39983     1.30424
     18380     1.67151      1.3967     1.40181     1.29306
     18390     1.67958     1.39688     1.42107     1.29277
     18400     1.67734     1.40394     1.41917     1.28136
     18410     1.68159     1.40057     1.42186     1.29314
     18420     1.67976     1.38649     1.42504     1.30004
     18430     1.66688     1.37966      1.4079      1.2928
     18440     1.67017     1.38795     1.40029     1.30065
     18450     1.67833     1.39559     1.40377      1.3097
     18460     1.67726     1.39513     1.39523     1.31656
     18470     1.67407     1.39796     1.39127     1.30961
     18480     1.67849     1.40505     1.38771     1.31711
     18490     1.66665     1.39292     1.38887     1.29856
     18500     1.67427     1.40352     1.39309     1.30223
     18510     1.66227     1.39124     1.38246     1.29596
     18520     1.67761     1.40561     1.39688     1.30452
     18530     1.66732     1.39223     1.38695     1.30306
     18540     1.67001     1.40325     1.39307     1.29155
     18550     1.67164     1.40284     1.39266     1.29666
     18560     1.66924      1.3959     1.38989     1.30093
     18570     1.68226     1.40698     1.40768     1.30339
     18580     1.67552     1.39302     1.41872     1.28897
     18590     1.67727     1.39003     1.42143     1.29376
     18600     1.66699     1.37872     1.42684     1.27317
     18610     1.66581     1.37563     1.42943     1.27051
     18620     1.67344     1.37011     1.43806     1.28671
     18630     1.67039     1.38429     1.43259     1.26958
     18640     1.66974     1.37677     1.44152     1.26593
     18650     1.68698     1.37719     1.46474      1.2844
     18660     1.67782     1.37378     1.45398     1.27624
     18670     1.67133     1.36013     1.45494     1.27275
     18680     1.67589     1.37244     1.45333     1.27338
     18690     1.67177      1.3691     1.43879     1.28261
     18700     1.66963     1.37301     1.43652     1.27537
     18710     1.66739      1.3638     1.44368      1.2713
     18720     1.67716     1.37458      1.4489     1.27943
     18730     1.67093     1.36418     1.43829     1.28623
     18740      1.6705     1.36492      1.4343     1.28877
     18750     1.67048     1.36874     1.43908     1.27929
     18760     1.67053     1.36556     1.43496     1.28743
     18770     1.65694     1.36392      1.4234     1.26673
     18780     1.67251     1.37198     1.44502     1.27444
     18790     1.67968     1.37117     1.44095     1.29854
     18800     1.67989     1.37259     1.45029     1.28715
     18810     1.67314     1.36961     1.44014     1.28411
     18820     1.67241     1.36965     1.43517     1.28775
     18830     1.66849     1.37277     1.43475     1.27465
     18840     1.67318     1.37542     1.44329     1.27445
     18850     1.67075     1.36124     1.44211     1.28458
     18860     1.67649     1.36873     1.44341     1.29011
     18870     1.66713     1.36495     1.43875     1.27497
     18880     1.67801     1.37725     1.44908     1.27858
     18890     1.66737     1.36516     1.44164     1.27211
     18900      1.6677     1.38066     1.43043     1.26888
     18910     1.66617     1.37908     1.43498     1.26141
     18920     1.67229     1.37148      1.4434     1.27622
     18930     1.68303     1.37632     1.45805     1.28257
     18940     1.69136     1.38473     1.46648     1.28583
     18950      1.6781      1.3822      1.4471     1.27572
     18960     1.68304     1.38412     1.45888     1.27323
     18970     1.67505      1.3684      1.4462     1.28358
     18980     1.68078      1.3757     1.45576     1.27992
     18990     1.67883     1.37832     1.46007     1.26703
     19000     1.68265     1.37967     1.46458     1.27048
     19010     1.68347       1.387     1.46198     1.26765
     19020     1.69625     1.39631     1.47888     1.27192
     19030     1.69384     1.38711     1.47717     1.27753
     19040     1.70147     1.39311     1.48556     1.28156
     19050     1.69747     1.38599     1.48479     1.27954
     19060     1.67672     1.37379     1.45178     1.27587
     19070     1.69116     1.38488     1.46429     1.28764
     19080     1.68144     1.38356     1.45022     1.27949
     19090     1.69142     1.38298     1.46152     1.29349
     19100     1.68789      1.3876     1.46619     1.27389
     19110     1.67876     1.38019     1.45252     1.27346
     19120     1.68334      1.3763     1.46661     1.27364
     19130     1.67659     1.37519      1.4485     1.27775
     19140     1.67752     1.37617     1.45078     1.27653
     19150     1.68292     1.37769     1.45944     1.27923
     19160      1.6817     1.38195     1.46211     1.26834
     19170     1.67776     1.38681      1.4601     1.25484
     19180     1.69043     1.38144     1.47657     1.27531
     19190     1.68126     1.38317     1.46678     1.26044
     19200     1.68338     1.38894     1.46866     1.25754
     19210     1.67682     1.37855     1.46471     1.25606
     19220     1.67427     1.36667     1.46065     1.26691
     19230     1.67019      1.3753     1.44921     1.25991
     19240     1.67247     1.37674     1.44901     1.26463
     19250     1.68206     1.39108     1.46326     1.25795
     19260     1.68619     1.39096     1.46397     1.26826
     19270     1.67808     1.37769     1.46055     1.26516
     19280     1.68049     1.37665     1.46546     1.26703
     19290     1.68086     1.37517     1.47371     1.26002
     19300     1.67721     1.37272     1.46794      1.2597
     19310     1.66596     1.35867     1.45334     1.26201
     19320     1.67712     1.37237     1.46773      1.2601
     19330     1.66441     1.37038     1.45313     1.24539
     19340     1.67772     1.36579      1.4702     1.26593
     19350     1.66962     1.37084     1.45602     1.25542
     19360     1.67024     1.36641     1.46456     1.25195
     19370     1.67289     1.36436     1.46317     1.26285
     19380     1.67058     1.36109     1.45785     1.26641
     19390     1.66832     1.36054     1.46139     1.25693
     19400     1.66304     1.34823     1.45858     1.25947
     19410     1.67738     1.35959     1.47428     1.26699
     19420     1.67003     1.35619     1.46949     1.25673
     19430      1.6759     1.35926     1.47532     1.26218
     19440     1.67413      1.3641     1.47247     1.25559
     19450     1.67609     1.36033     1.47116     1.26638
     19460      1.6755     1.34978     1.47445     1.27229
     19470     1.67367     1.35225     1.46831     1.27194
     19480     1.66761     1.33936     1.46077     1.27833
     19490     1.67874     1.34952     1.47137     1.28459
     19500     1.68743     1.35711     1.48102     1.28828
     19510     1.68062     1.35142     1.47962     1.27802
     19520     1.67671     1.35095     1.47858     1.26943
     19530     1.67957     1.35696     1.47317     1.27685
     19540      1.6675     1.34734     1.46547     1.26418
     19550     1.66555     1.34908     1.46172     1.26154
     19560     1.68121      1.3613     1.47762     1.27139
     19570     1.66874      1.3545     1.46527     1.26004
     19580     1.67364     1.35472     1.46425      1.2739
     19590     1.66563     1.35246     1.45204     1.26928
     19600     1.68216       1.365      1.4732     1.27507
     19610     1.68454     1.37058     1.47545     1.27274
     19620     1.68172      1.3629     1.46921     1.28075
     19630     1.67941     1.35501     1.47296     1.27874
     19640     1.68342     1.36478     1.46568     1.28724
     19650     1.67757     1.34054     1.47119     1.29114
     19660     1.67794     1.35075     1.46534      1.2881
     19670     1.67762     1.32729       1.471      1.3051
     19680      1.6779     1.34336     1.45854     1.30337
     19690     1.67585     1.34909     1.45253     1.29887
     19700      1.6708     1.33795     1.44409     1.30677
     19710     1.66756     1.32835     1.44039     1.31235
     19720     1.68532     1.33472     1.46287     1.32633
     19730     1.67901     1.32635     1.46127     1.32046
     19740     1.68152     1.34292     1.46261     1.30858
     19750     1.67963     1.34248     1.45061     1.31749
     19760      1.6802     1.33568     1.45733     1.31845
     19770     1.66504     1.32815     1.43568     1.31132
     19780     1.67015     1.32153      1.4395     1.32673
     19790      1.6739     1.32961     1.43548     1.33245
     19800     1.66527     1.31573     1.44096     1.31861
     19810     1.66927     1.32438     1.45028     1.30982
     19820     1.66631     1.32859     1.44086     1.30841
     19830     1.66856      1.3242     1.44511      1.3139
     19840     1.67384     1.32305     1.45106     1.32191
     19850     1.67411     1.31913     1.45577     1.32133
     19860     1.67213     1.33518     1.44532     1.31163
     19870     1.67332     1.33191     1.45053     1.31224
     19880     1.68348     1.32833      1.4599     1.33134
     19890     1.67017     1.32469     1.44054     1.32248
     19900      1.6679      1.3244     1.43302     1.32523
     19910     1.67065      1.3227     1.43899     1.32736
     19920      1.6683     1.31724     1.44115     1.32455
     19930     1.66776     1.32024     1.43849      1.3231
     19940      1.6756     1.31523      1.4512     1.33396
     19950     1.67837     1.31941     1.45394     1.33382
     19960     1.67954     1.32094     1.45009     1.33942
     19970      1.6787      1.3267     1.45464     1.32662
     19980     1.67937     1.32864     1.44676     1.33498
     19990     1.67388       1.326     1.44128     1.32972
     20000     1.67267      1.3218     1.43086     1.34206
     20010       1.682     1.31694     1.44982      1.3498
     20020     1.68341     1.31799     1.45164     1.35032
     20030     1.67082     1.31374     1.43643     1.33943
     20040     1.69051     1.32832      1.4615      1.3473
     20050     1.67358     1.33133     1.43859     1.32655
     20060     1.67675      1.3197     1.45034     1.33337
     20070     1.67065     1.32153     1.44473     1.32229
     20080     1.66586     1.32017      1.4377     1.31923
     20090     1.66801     1.31861     1.44571     1.31747
     20100       1.679     1.32928     1.45831     1.32076
     20110     1.66671     1.32372     1.44796     1.30654
     20120     1.66862     1.33044     1.43314     1.32086
     20130     1.66597     1.32516     1.43222     1.32048
     20140     1.67427     1.33537     1.45151     1.31005
     20150     1.66955     1.32598      1.4392     1.32109
     20160     1.66361     1.31445     1.44241      1.3141
     20170       1.676     1.33703     1.44702     1.31772
     20180      1.6645      1.3301     1.42995     1.31424
     20190     1.67116     1.32991      1.4391     1.32132
     20200     1.67485     1.33191     1.44176     1.32574
     20210     1.67559     1.33188     1.45099     1.31755
     20220     1.66773     1.33223     1.43955     1.30977
     20230     1.65976     1.32647     1.42652     1.30962
     20240     1.66248     1.33597     1.43322      1.2995
     20250     1.66597     1.33071     1.45117      1.2939
     20260     1.66672     1.34015     1.44776     1.28993
     20270     1.67257     1.32308     1.45106     1.31866
     20280     1.68193       1.342     1.46076     1.31262
     20290     1.67316     1.33115      1.4503     1.31285
     20300     1.68601     1.32753     1.46437     1.33363
     20310     1.68735     1.33826     1.46051     1.33053
     20320     1.68052     1.32883     1.45239     1.33158
     20330     1.68078     1.33453     1.45046     1.32863
     20340     1.67163     1.32952     1.44521     1.31621
     20350     1.67547     1.31992      1.4537     1.32627
     20360     1.68323     1.33288     1.46265     1.32311
     20370     1.67667     1.33686     1.45131     1.31489
     20380      1.6712     1.33826     1.44178     1.31003
     20390     1.67518     1.33476     1.44849     1.31633
     20400     1.67835     1.32894     1.45016     1.32841
     20410     1.67404     1.32633     1.43923     1.33202
     20420     1.67566     1.33504     1.44057     1.32592
     20430     1.66987     1.32776     1.43787     1.32155
     20440     1.66983     1.32897     1.44257     1.31509
     20450     1.66709     1.33708     1.42929     1.31442
     20460     1.66409     1.34346     1.41689     1.31374
     20470     1.68231       1.355     1.44277     1.32014
     20480     1.66629     1.33387      1.4319     1.31283
     20490     1.67351     1.35413     1.42599     1.31688
     20500     1.66786       1.345     1.41686     1.32175
     20510     1.66086     1.34766     1.40521     1.31381
     20520     1.67779      1.3594     1.42168     1.32696
     20530     1.66784     1.35609     1.40399     1.32411
     20540      1.6725     1.35038     1.40972     1.33554
     20550      1.6634     1.33986     1.40857     1.32459
     20560      1.6698     1.35368      1.4121     1.32288
     20570      1.6645     1.35528     1.39271     1.32842
     20580      1.6683      1.3554     1.39768     1.33261
     20590     1.67412     1.36104     1.39667     1.34248
     20600     1.66867       1.354     1.39354     1.33926
     20610     1.67249     1.36838     1.39251     1.33526
     20620     1.67839     1.36951     1.40055     1.34048
     20630     1.67336     1.36561     1.39112     1.34169
     20640     1.67089     1.36522     1.38646     1.34076
     20650      1.6657     1.35572     1.38603     1.33794
     20660     1.67463     1.36003     1.40029     1.34101
     20670     1.67483     1.36528      1.4011      1.3353
     20680     1.67113     1.36168     1.39843      1.3325
     20690     1.67746     1.36173     1.40479     1.34165
     20700     1.68493     1.36886     1.40686      1.3509
     20710     1.67494     1.36191     1.40648     1.33336
     20720     1.67708     1.36615     1.40746     1.33338
     20730     1.67662     1.35982     1.39691     1.34967
     20740     1.68747     1.36501     1.41482     1.35281
     20750     1.67816     1.35829     1.40562       1.346
     20760     1.67499     1.36138     1.40183     1.33892
     20770     1.68104     1.36936     1.40575     1.34184
     20780     1.67622     1.36008     1.40685     1.33804
     20790     1.67186     1.36356     1.39222     1.33891
     20800     1.66686     1.37228     1.38832     1.32146
     20810     1.66242     1.36535     1.38739     1.31844
     20820     1.68087     1.38515       1.382     1.34985
     20830     1.68128       1.376     1.38909     1.35295
     20840     1.67725     1.37021     1.38179      1.3563
     20850     1.69288     1.37846     1.39715     1.37095
     20860     1.67704      1.3647     1.38211     1.36097
     20870     1.67823     1.34769     1.39887     1.36375
     20880     1.67505     1.36305     1.38649     1.35327
     20890     1.68214     1.35783     1.39725     1.36499
     20900     1.68979     1.36609     1.39517     1.37772
     20910     1.68435     1.35706     1.39033      1.3782
     20920       1.689     1.35637      1.3979      1.3826
     20930     1.70223     1.36462     1.40098     1.40366
     20940     1.68367     1.36625      1.3912     1.36655
     20950     1.68758     1.36695     1.39279     1.37383
     20960     1.69317      1.3673      1.3977     1.38225
     20970     1.68594     1.36508     1.40164     1.36262
     20980     1.68705     1.35958     1.40464     1.36779
     20990     1.68756     1.36463     1.40487     1.36376
     21000      1.6906     1.38001     1.39836      1.3625
     21010     1.67673     1.36513     1.38043     1.36151
     21020      1.6751     1.37142     1.38854      1.3428
     21030     1.68623     1.36849      1.3864     1.37546
     21040      1.6742     1.36508      1.3831     1.35258
     21050     1.67365     1.37229     1.38282     1.34419
     21060     1.67655     1.37328      1.3854     1.34775
     21070     1.67436     1.36229     1.38885     1.34989
     21080     1.67037     1.36005     1.38336     1.34791
     21090     1.67923     1.36477     1.37962     1.36883
     21100     1.67731     1.36427     1.37693     1.36733
     21110     1.67039     1.36415     1.35694     1.37048
     21120      1.6808     1.37135     1.36398     1.38171
     21130     1.67214      1.3604     1.36799      1.3675
     21140     1.66391     1.34679     1.36597     1.36291
     21150     1.68646     1.36919      1.3839     1.37784
     21160     1.67031     1.35633     1.37729     1.35769
     21170     1.66777     1.36107     1.37583     1.34814
     21180     1.66242       1.348      1.3629     1.36112
     21190     1.67074     1.35623      1.3774     1.35873
     21200     1.66403     1.35678     1.36054      1.3587
     21210     1.65833     1.35189     1.36048     1.34967
     21220     1.66776     1.36663     1.35814     1.36037
     21230     1.66741     1.35754     1.36844     1.35831
     21240     1.67058     1.35469     1.38207     1.35513
     21250     1.66487     1.35969     1.37663     1.34153
     21260     1.66577     1.36381     1.38344     1.33256
     21270      1.6638     1.35517     1.38568     1.33412
     21280     1.66183     1.35161     1.38556     1.33293
     21290     1.66406     1.35573     1.38605     1.33382
     21300      1.6685     1.35454     1.38723     1.34485
     21310     1.67608     1.35362     1.39277     1.35883
     21320     1.66303       1.352     1.37604     1.34534
     21330     1.66803      1.3479     1.38855     1.34899
     21340     1.67747      1.3606     1.39318     1.35486
     21350     1.66958     1.35574     1.38307     1.35058
     21360     1.67118      1.3618     1.37746     1.35419
     21370     1.68288     1.37978     1.37427     1.36813
     21380     1.67202     1.36062     1.37681     1.35808
     21390     1.67777     1.35928     1.38398     1.36632
     21400     1.67703     1.35917     1.38259       1.366
     21410     1.68821     1.36765     1.39538     1.37207
     21420     1.68428     1.36221     1.40072     1.36234
     21430     1.67932     1.35537     1.39125     1.36661
     21440     1.67319     1.35272     1.37258     1.37306
     21450     1.67766     1.35921     1.37186     1.37827
     21460     1.67988     1.36952     1.37513     1.37018
     21470     1.67203     1.36121     1.35535     1.37895
     21480     1.67921      1.3664      1.3628      1.3839
     21490     1.68777     1.36759      1.3742     1.39226
     21500     1.68753     1.35895     1.38335     1.39108
     21510     1.68545      1.3564     1.37469     1.39711
     21520     1.67303     1.35733     1.36631     1.37438
     21530     1.67487     1.36094     1.36828     1.37331
     21540     1.69025     1.35913     1.39142     1.38945
     21550     1.69438      1.3704     1.39442     1.38545
     21560     1.68994     1.35771     1.39901     1.38245
     21570     1.69176     1.36399     1.40064     1.37907
     21580       1.698     1.35819     1.41235     1.38816
     21590      1.6911     1.34442     1.41382     1.38323
     21600      1.6863     1.34549     1.40888     1.37547
     21610     1.68293     1.35289     1.39547     1.37363
     21620     1.68792     1.36393     1.39474     1.37569
     21630     1.67956     1.35324     1.38881     1.37177
     21640     1.68405     1.34528     1.40009     1.37914
     21650     1.70114      1.3641     1.40471     1.39777
     21660      1.6805     1.35098     1.39066     1.37444
     21670     1.69476     1.35958     1.40249     1.38886
     21680     1.68491     1.34954     1.39271     1.38454
     21690     1.68629     1.35846     1.38092     1.39098
     21700     1.70228     1.37143     1.40153     1.39657
     21710     1.69641     1.36793     1.39769     1.38955
     21720     1.68829     1.35905     1.39213     1.38406
     21730     1.69358     1.36296     1.39447     1.39076
     21740     1.69043      1.3538     1.38799      1.3985
     21750     1.70765       1.366     1.39015     1.42607
     21760     1.70634     1.36936     1.39239     1.41751
     21770     1.70875     1.36408     1.38647      1.4341
     21780     1.70114     1.35252     1.37814     1.43498
     21790       1.701     1.35364     1.37619     1.43546
     21800     1.70603     1.35845       1.378     1.44111
     21810     1.70877     1.35244     1.38024     1.45108
     21820     1.70134     1.35576     1.36895     1.44118
     21830     1.70361     1.35474     1.36684     1.44947
     21840     1.71393     1.37461     1.35987     1.46162
     21850     1.70046     1.36364     1.34208     1.45686
     21860     1.71857     1.36099     1.37191     1.47396
     21870     1.71235     1.36702     1.35601     1.46859
     21880     1.69687     1.35252     1.33358     1.46664
     21890     1.70228      1.3616     1.33056     1.47348
     21900     1.68463     1.35194     1.32146     1.44982
     21910     1.69056      1.3562     1.32457     1.45678
     21920     1.68415     1.35444     1.33024     1.43829
     21930     1.68812     1.35531     1.33093     1.44611
     21940     1.70148     1.35467     1.34503     1.46486
     21950     1.68209     1.35244      1.3224     1.44257
     21960     1.69218     1.34807      1.3396     1.45436
     21970     1.70534     1.36658     1.34794      1.4601
     21980     1.69804     1.35271     1.35701     1.44755
     21990     1.69736     1.35477     1.33581     1.46365
     22000     1.70323     1.35397      1.3555     1.45991
     22010     1.69168     1.34921      1.3435     1.44852
     22020     1.68196     1.33883     1.33645     1.44202
     22030     1.68637     1.35403     1.32931     1.44472
     22040     1.69341     1.36341      1.3297     1.45199
     22050      1.6851     1.36428     1.31732     1.44309
     22060     1.67656     1.35255     1.31967     1.43205
     22070     1.69433      1.3692     1.32346     1.45439
     22080      1.6979     1.36704     1.32332     1.46483
     22090      1.6924     1.35283      1.3207     1.46766
     22100     1.68747      1.3644      1.3169      1.4489
     22110     1.67176     1.35111     1.29507      1.4446
     22120     1.68629     1.35622     1.31487     1.45565
     22130     1.68973     1.35454     1.31782     1.46252
     22140     1.68629     1.35028     1.31619     1.45998
     22150     1.67854     1.34718     1.30856     1.45181
     22160     1.67661     1.34192     1.31657     1.44496
     22170     1.67362     1.34378     1.30662     1.44533
     22180     1.67914     1.34903     1.31504     1.44562
     22190     1.67521     1.34683     1.30745     1.44543
     22200     1.68788     1.35013     1.31513     1.46474
     22210     1.67939     1.35674     1.29675     1.45548
     22220     1.67159     1.35224     1.29518     1.44305
     22230     1.66878     1.35087     1.29897     1.43439
     22240     1.68363     1.35896     1.30522     1.45562
     22250     1.67543      1.3458     1.30529     1.44884
     22260     1.66744     1.34055     1.30892      1.4319
     22270     1.67206     1.33905     1.31265     1.44063
     22280     1.68051     1.33413     1.32625     1.45237
     22290     1.68175     1.33774     1.31913     1.45838
     22300     1.68465     1.33934     1.31788     1.46473
     22310     1.68845     1.34836     1.31323     1.46938
     22320     1.68717      1.3482     1.30506     1.47387
     22330     1.68463     1.35594     1.30229     1.46336
     22340     1.69176     1.35182     1.31555     1.47174
     22350     1.68723      1.3515      1.3095     1.46703
     22360      1.6927     1.34962     1.31857     1.47321
     22370     1.68361       1.344     1.31186     1.46347
     22380     1.68981     1.34631     1.31851     1.46966
     22390     1.68613     1.33742     1.31152     1.47555
     22400     1.68621     1.33872     1.31007     1.47585
     22410     1.67947     1.33268     1.31031      1.4657
     22420     1.69232     1.34082     1.32196     1.47733
     22430     1.68277     1.33167     1.31269     1.47204
     22440     1.69209     1.34167      1.3124     1.48455
     22450     1.68606     1.34215     1.31109     1.47149
     22460     1.68561     1.34552      1.3046     1.47315
     22470     1.69653     1.35556      1.3038     1.48963
     22480     1.68747     1.34788     1.29789     1.48114
     22490     1.70725     1.36375     1.30566     1.50494
     22500     1.69824     1.35173      1.3071     1.49411
     22510     1.69495     1.34889     1.30044     1.49501
     22520     1.70094     1.36457     1.30208     1.49296
     22530     1.70592     1.35918     1.31001     1.50227
     22540     1.69302     1.34785     1.29934     1.49252
     22550     1.69625     1.35418     1.29358     1.49913
     22560     1.68574      1.3483     1.29284     1.48124
     22570     1.69478     1.36215     1.29149     1.49036
     22580     1.70419     1.37504     1.29011     1.50113
     22590     1.68613      1.3612     1.29407     1.46921
     22600     1.70993     1.36823     1.30931     1.50378
     22610     1.68745     1.35316     1.28897     1.48408
     22620     1.67996     1.35079     1.27554     1.48083
     22630     1.68002     1.34775     1.28811     1.47283
     22640     1.67608      1.3525     1.28583     1.46147
     22650     1.67779     1.34945     1.28267     1.47094
     22660     1.67406     1.34154     1.27334     1.47778
     22670     1.67672     1.34725      1.2781      1.4745
     22680     1.67901      1.3549     1.27265     1.47742
     22690     1.68894     1.36805     1.27885     1.48256
     22700     1.67679     1.35624     1.27276     1.47103
     22710      1.6772     1.35377     1.26544     1.48053
     22720     1.68368     1.35581     1.27711     1.48334
     22730     1.69159     1.35152     1.28772     1.49603
     22740     1.68096     1.34491     1.28248     1.48246
     22750     1.68382     1.34364     1.28773     1.48556
     22760     1.67653     1.34485     1.27225      1.4813
     22770     1.68037     1.35003     1.26591      1.4907
     22780     1.67979     1.35178     1.27317     1.48159
     22790     1.69142     1.36044     1.28149      1.4929
     22800     1.67612     1.33874     1.28099     1.47838
     22810     1.67523     1.33178     1.28766     1.47685
     22820     1.67983     1.34325     1.28016     1.48341
     22830     1.67379     1.34122     1.27532     1.47575
     22840     1.67835     1.34655     1.28089     1.47643
     22850     1.66666     1.34778     1.26666     1.46101
     22860     1.67247      1.3459      1.2764     1.46755
     22870     1.67367     1.35624     1.26435     1.47119
     22880     1.66975     1.35682     1.25313     1.47133
     22890      1.6726      1.3538     1.26235      1.4727
     22900     1.67735     1.35747     1.26779     1.47545
     22910     1.68145     1.35956     1.27428     1.47727
     22920     1.68425     1.35954     1.27804     1.48042
     22930     1.67236      1.3551     1.26356     1.46992
     22940     1.67895     1.35662     1.26823     1.47951
     22950     1.67969     1.35827     1.26101     1.48581
     22960     1.67783     1.35671     1.26031     1.48364
     22970     1.67873     1.35944     1.26414      1.4799
     22980     1.67401     1.35605     1.26369     1.47268
     22990     1.67081     1.36673     1.24566     1.47092
     23000     1.68017     1.36899      1.2574     1.48012
     23010     1.67781     1.36497     1.25888     1.47722
     23020     1.67834     1.36949     1.24921     1.48242
     23030     1.67024     1.36041     1.25082     1.47111
     23040     1.67028     1.35125     1.26442     1.46799
     23050     1.68528     1.36776     1.26032     1.49035
     23060     1.68145     1.36387     1.25921     1.48619
     23070     1.67258     1.35942     1.26079     1.46883
     23080     1.66846     1.35817     1.24916     1.47054
     23090     1.66935     1.34738     1.26573     1.46833
     23100     1.67872     1.35751      1.2685     1.47792
     23110     1.67955     1.35046     1.27603      1.4798
     23120     1.67472     1.35427     1.26356     1.47606
     23130     1.67626     1.34975     1.26222     1.48482
     23140     1.66561     1.34636     1.25671     1.46851
     23150     1.67845     1.36017     1.26482     1.47803
     23160     1.68537     1.36417     1.26972     1.48587
     23170     1.68668     1.37012     1.26346     1.48871
     23180     1.68152     1.36083     1.26474     1.48445
     23190     1.67634     1.36295     1.26095     1.47398
     23200     1.67418     1.35253     1.26688     1.47359
     23210     1.67408     1.35645     1.26893     1.46798
     23220     1.67143     1.35567     1.27086     1.46097
     23230     1.67651     1.35724      1.2676     1.47394
     23240     1.67841     1.36904     1.25809     1.47549
     23250     1.67613     1.35816     1.26848     1.47145
     23260      1.6781     1.36262     1.26173     1.47762
     23270     1.67293     1.36754     1.25331     1.46847
     23280     1.68159     1.37482     1.24841     1.48553
     23290     1.66885     1.35896     1.25434     1.46628
     23300      1.6711     1.36469     1.26329     1.45837
     23310     1.67202      1.3746     1.25569     1.45775
     23320     1.67077     1.36149     1.25851     1.46473
     23330     1.68734     1.37661     1.26447     1.48334
     23340     1.68787     1.37975     1.25449     1.49009
     23350     1.68245       1.371     1.26134     1.48009
     23360      1.6893     1.37812     1.26614     1.48498
     23370     1.67789     1.36464     1.26005     1.47671
     23380     1.66938     1.37143     1.25038     1.45924
     23390     1.67937     1.38425     1.25048     1.46994
     23400     1.67323      1.3744     1.24824     1.46708
     23410     1.67637     1.37754     1.24754     1.47189
     23420     1.67848     1.38176     1.25074     1.47003
     23430     1.67895     1.38184     1.24592     1.47511
     23440     1.67435      1.3853     1.23754     1.46844
     23450     1.67599     1.38806     1.23834     1.46892
     23460     1.68762     1.39719     1.23657     1.48825
     23470     1.68005     1.37642     1.24522     1.48326
     23480     1.67342     1.37351     1.23889     1.47625
     23490     1.67647     1.39172     1.23413     1.47007
     23500     1.67031     1.38349     1.22958     1.46764
     23510      1.6821     1.39761     1.23653     1.47532
     23520     1.68779     1.39695     1.24882     1.47861
     23530     1.68007     1.38598     1.24566     1.47398
     23540     1.67462     1.38618       1.228     1.47623
     23550     1.67726     1.38567     1.24459     1.46878
     23560     1.67905     1.39215     1.23431     1.47541
     23570     1.68896      1.3982     1.23459     1.49197
     23580     1.68549     1.38539     1.23803     1.49323
     23590     1.69384     1.40238     1.22902     1.50367
     23600     1.67572     1.38327     1.23142     1.47859
     23610      1.6876     1.40153     1.22374     1.49471
     23620     1.68326     1.38888     1.23352     1.48869
     23630     1.67552     1.38601      1.2246     1.48124
     23640     1.67023     1.37427      1.2312     1.47474
     23650     1.67975     1.38369      1.2399     1.48026
     23660       1.679     1.38015     1.25082     1.47264
     23670     1.66311     1.36805     1.24162     1.45557
     23680     1.69086     1.39584     1.25003     1.48562
     23690     1.68572     1.39759     1.23636     1.48374
     23700     1.68824     1.38538     1.25222     1.48759
     23710     1.66733     1.37114     1.24223     1.46179
     23720     1.68112     1.37827     1.24672     1.48271
     23730     1.68249     1.37649     1.25806     1.47787
     23740     1.68374     1.38221     1.24816     1.48377
     23750     1.68146      1.3783     1.24793     1.48242
     23760     1.68074     1.38401     1.24165     1.48073
     23770     1.66647     1.36683      1.2425     1.46364
     23780     1.67836     1.37686     1.25548     1.47032
     23790      1.6802      1.3834     1.24723     1.47539
     23800     1.67435     1.37764     1.23731     1.47583
     23810     1.67961     1.38016     1.24907     1.47551
     23820     1.68006     1.37794     1.25349     1.47487
     23830     1.67771      1.3819     1.24305     1.47465
     23840     1.68266     1.37382     1.25137     1.48639
     23850     1.69702     1.38988     1.25743     1.49895
     23860     1.68601     1.37929     1.25576     1.48522
     23870     1.68622     1.38406     1.25371       1.483
     23880     1.69461      1.3915     1.25371     1.49511
     23890     1.68323     1.38373     1.25702     1.47369
     23900     1.68671     1.38871     1.25449      1.4791
     23910     1.69589     1.39542     1.27166      1.4791
     23920     1.68375     1.37608     1.26748     1.47308
     23930      1.6762     1.37285     1.27096     1.45575
     23940     1.68392     1.37263      1.2815     1.46453
     23950     1.67612     1.36905     1.27355     1.45689
     23960     1.68392       1.377     1.26705     1.47297
     23970      1.6922     1.38768     1.27391     1.47601
     23980     1.68567     1.38477     1.26841     1.46852
     23990     1.69485     1.38996     1.26955     1.48366
     24000     1.68279     1.37529     1.27974     1.46096
     24010     1.68602     1.37902     1.27624     1.46795
     24020     1.69036     1.38634     1.27375     1.47317
     24030     1.68484     1.38724     1.25945     1.47198
     24040     1.68597     1.37844     1.27782     1.46699
     24050     1.67861     1.37723     1.27259     1.45576
     24060     1.68439     1.37393     1.28488     1.46143
     24070     1.69482       1.393     1.27879     1.47276
     24080     1.68692     1.38798      1.2761     1.46167
     24090     1.68225     1.37702     1.27782     1.45977
     24100     1.68438     1.37532     1.27837     1.46579
     24110     1.68824     1.39205     1.28577     1.45235
     24120     1.68881     1.38537     1.29657     1.45045
     24130     1.68587      1.3841     1.30007     1.44167
     24140     1.68432     1.39386     1.28843     1.43909
     24150     1.68463     1.38424     1.28804     1.44942
     24160     1.68742     1.38469     1.28387     1.45912
     24170     1.69289     1.39683     1.27373     1.46909
     24180     1.68845     1.39016     1.26561     1.47221
     24190     1.69562     1.39726     1.27361     1.47507
     24200      1.7038     1.39948     1.28478     1.48212
     24210     1.70609     1.40288     1.27935     1.48884
     24220     1.69675      1.3911     1.27192     1.48491
     24230     1.69583     1.40028     1.26301      1.4818
     24240      1.6948     1.38894     1.27318      1.4814
     24250     1.68567     1.38887     1.26675     1.46606
     24260     1.69211     1.39599     1.27287     1.46884
     24270     1.68317     1.38074     1.26177     1.47229
     24280     1.69578      1.3961       1.269     1.48049
     24290     1.68142     1.39206     1.25857     1.46032
     24300     1.68807     1.38238     1.28064     1.46566
     24310      1.6819     1.38271     1.27012      1.4603
     24320     1.68158     1.38293      1.2617     1.46665
     24330     1.69214     1.40014     1.25814     1.47764
     24340      1.6869     1.38344     1.26313      1.4771
     24350     1.68232     1.38345     1.26436     1.46556
     24360     1.68929     1.38246     1.27596     1.47245
     24370     1.68871      1.3972     1.26481     1.46681
     24380     1.69638     1.40039     1.26965     1.47727
     24390     1.67877     1.38308     1.25839     1.46292
     24400     1.68523     1.38924     1.26528     1.46597
     24410     1.69443     1.40003     1.26193     1.47973
     24420      1.6914      1.3943     1.25053     1.48787
     24430     1.68426     1.38447     1.26753     1.46631
     24440     1.69633     1.39993     1.26041     1.48548
     24450     1.68928     1.38401     1.27017     1.47598
     24460     1.69403     1.39085     1.26258     1.48691
     24470     1.68566     1.38209     1.25321     1.48398
     24480     1.69805      1.4048     1.26019       1.485
     24490      1.6884     1.39764     1.24569     1.48197
     24500     1.68696     1.39232     1.24853     1.48131
     24510     1.67785     1.38998     1.24935     1.46202
     24520     1.69878     1.40683     1.26791     1.47816
     24530     1.68335     1.38592     1.26806     1.46239
     24540     1.69041     1.39794     1.27487     1.46132
     24550     1.69642      1.4089     1.26129     1.47642
     24560     1.68969      1.4011     1.26233      1.4675
     24570     1.69553     1.39989     1.25963     1.48435
     24580     1.67947     1.38148     1.25495     1.46897
     24590     1.68336      1.3791     1.26635     1.47034
     24600     1.68542      1.3794     1.27065     1.47105
     24610     1.68353     1.39083     1.26839     1.45784
     24620     1.68403     1.38535      1.2648     1.46731
     24630     1.69022     1.39633     1.25715     1.47767
     24640     1.68707     1.39667      1.2607     1.46708
     24650     1.68199     1.39374     1.26671     1.45296
     24660     1.68431     1.38871     1.27469     1.45616
     24670     1.67964     1.38167     1.27861     1.44863
     24680      1.6784     1.37998     1.28487     1.44181
     24690     1.68396     1.38363     1.28893     1.44764
     24700     1.69715     1.38342     1.30039     1.46825
     24710     1.68763     1.37567     1.30481     1.44956
     24720     1.69206     1.38373     1.30891     1.44851
     24730     1.67976     1.37669     1.29039      1.4432
     24740      1.6831      1.3758     1.29612     1.44668
     24750      1.6961     1.39303     1.29747     1.45931
     24760      1.6851     1.39214     1.28109     1.44908
     24770      1.6865     1.38778     1.28831     1.45014
     24780     1.68204     1.38534      1.2759     1.45309
     24790     1.68416     1.38738     1.29192     1.44184
     24800     1.68577     1.39077     1.28671       1.447
     24810      1.6895     1.38455     1.29836     1.45124
     24820     1.68221     1.38569     1.27531     1.45366
     24830      1.6858     1.37447     1.29046     1.45924
     24840     1.68538      1.3797     1.27877     1.46361
     24850     1.68799     1.37693     1.29108     1.46143
     24860     1.68273     1.37755     1.28845       1.451
     24870     1.68609     1.38746     1.29719     1.44153
     24880     1.68592     1.39184     1.29407     1.43972
     24890     1.68304     1.39107     1.28658     1.44045
     24900     1.68812      1.3947     1.29709     1.43941
     24910     1.69955     1.39704     1.30909     1.45309
     24920     1.69122      1.4002     1.30203     1.43688
     24930      1.6833      1.3828     1.30187     1.43527
     24940     1.69633     1.40071     1.30099     1.44931
     24950     1.68467     1.39293     1.29241     1.43724
     24960     1.69581     1.39197     1.31128     1.44724
     24970     1.68946     1.38423     1.29583      1.4537
     24980     1.69205     1.39599      1.2987     1.44591
     24990     1.67719     1.38285     1.28755     1.43385
     25000     1.68746     1.39518     1.28375     1.44931
     25010     1.69512     1.40768      1.2834     1.45541
     25020     1.71039     1.41943     1.29357     1.47063
     25030     1.70699     1.40147     1.30325     1.47142
     25040     1.71848     1.41957     1.29161     1.49095
     25050     1.71052     1.41474     1.28776     1.48052
     25060     1.71701     1.41626     1.30605     1.47806
     25070     1.71659     1.40977     1.31542     1.47498
     25080     1.70949      1.4083     1.30468     1.46943
     25090      1.7064      1.3858     1.31684     1.47278
     25100     1.70431      1.3941     1.31726     1.45969
     25110     1.70543     1.39533     1.31947     1.45913
     25120     1.70471     1.40157     1.31662     1.45403
     25130     1.70241     1.39795     1.31762     1.45121
     25140     1.70833     1.41403     1.30814     1.45811
     25150      1.7128     1.42626     1.31528     1.45023
     25160     1.69815     1.40073     1.30647     1.44864
     25170     1.70076      1.4062     1.31626     1.44057
     25180     1.69767     1.40193     1.32129     1.43281
     25190     1.69677     1.40535     1.31489     1.43322
     25200     1.70335     1.41154     1.31407     1.44347
     25210     1.70348     1.41971     1.30506     1.44392
     25220     1.70955     1.42558     1.30058     1.45649
     25230     1.69696      1.4149     1.28887     1.44783
     25240     1.70647     1.42811     1.28997      1.4562
     25250     1.72106     1.43113     1.31276     1.46717
     25260     1.69616     1.41225     1.29828     1.44012
     25270     1.70165     1.41215     1.30411     1.44789
     25280     1.70392     1.40667     1.30463     1.45806
     25290      1.6943     1.40463      1.2892     1.45131
     25300     1.69883     1.40222     1.29819     1.45619
     25310     1.68579     1.38981     1.28697     1.44774
     25320     1.68573     1.38681     1.28262     1.45431
     25330     1.68221     1.38589     1.28141     1.44808
     25340     1.67221     1.38813      1.2714      1.4315
     25350     1.67802     1.38473     1.28062     1.44015
     25360     1.68099     1.39324     1.29062     1.42991
     25370      1.6699     1.38394     1.27824     1.42406
     25380     1.68503      1.3839     1.29335     1.44593
     25390     1.68173     1.39001      1.2784     1.44568
     25400     1.69227     1.39753     1.29125      1.4516
     25410     1.68587      1.3935     1.29022     1.44145
     25420      1.6817       1.387       1.295     1.43368
     25430     1.67536     1.38606     1.28816     1.42589
     25440     1.67453     1.38232     1.28923     1.42659
     25450     1.68897     1.38656     1.30894     1.43852
     25460     1.68209     1.38958     1.29031     1.43631
     25470     1.67352     1.38381     1.28623      1.4255
     25480     1.67711     1.38535     1.28689     1.43182
     25490      1.6656     1.37246     1.29348     1.41127
     25500     1.68133      1.3843      1.3053     1.42607
     25510     1.68109     1.39197     1.30365     1.41951
     25520     1.67706     1.38675      1.2978     1.42045
     25530     1.68541     1.40465      1.2986      1.4219
     25540     1.67852     1.39886     1.28465     1.42398
     25550     1.67612     1.38906     1.28753     1.42531
     25560     1.67896     1.39372     1.28742     1.42756
     25570     1.68319     1.39007     1.29336     1.43568
     25580     1.67765     1.39083     1.28015     1.43381
     25590     1.68138     1.40291     1.28357     1.42772
     25600     1.67796     1.39667     1.27839     1.43044
     25610     1.68858     1.40999     1.28872     1.43309
     25620     1.67412      1.4061     1.27021     1.41944
     25630     1.68503     1.40855      1.2882     1.42661
     25640     1.68435      1.4103     1.28136     1.42942
     25650      1.6828     1.41067      1.2822     1.42464
     25660     1.68659     1.41928     1.26948      1.4364
     25670     1.68764     1.41966     1.28744     1.42243
     25680     1.67684      1.4066     1.27521     1.42087
     25690     1.69314     1.42661     1.28807     1.42796
     25700     1.68517     1.41146     1.28816     1.42409
     25710     1.68101     1.41465     1.27691     1.42121
     25720     1.68285     1.41398     1.27958     1.42383
     25730      1.6797     1.41219     1.27245     1.42456
     25740     1.68725     1.41872      1.2853     1.42439
     25750     1.68401     1.40833      1.2994     1.41419
     25760     1.67664     1.40759     1.28176      1.4135
     25770     1.68941     1.41968     1.28134     1.43209
     25780     1.68616     1.41536     1.29577     1.41564
     25790     1.68328     1.41329     1.28542     1.42026
     25800     1.68571     1.41258      1.2951     1.41794
     25810     1.68618     1.41099     1.28037     1.43393
     25820     1.68052     1.40265     1.28496      1.4247
     25830     1.68893     1.40863     1.30041     1.42467
     25840     1.68058     1.39968     1.29123     1.42209
     25850     1.68194     1.39174     1.28069     1.44247
     25860     1.67819     1.38379     1.28798     1.43488
     25870     1.68494     1.39549     1.28802     1.43932
     25880     1.68225     1.39314      1.2887     1.43469
     25890     1.67163     1.38405     1.27197     1.43359
     25900     1.67701      1.3907     1.27852     1.43389
     25910     1.68768     1.40456      1.2722     1.45094
     25920     1.66933     1.38826     1.26271     1.43234
     25930     1.68592     1.40993     1.26102      1.4514
     25940     1.68739     1.40776     1.26864     1.45028
     25950     1.67367     1.39194     1.26295     1.43868
     25960     1.67661     1.38947     1.26662     1.44468
     25970     1.69524     1.40863      1.2767     1.46064
     25980     1.68405     1.39996     1.27541     1.44412
     25990     1.67913     1.39382     1.27288     1.44084
     26000      1.6786     1.39499     1.26893     1.44194
     26010     1.67651     1.39501     1.27047     1.43569
     26020      1.6881     1.40016     1.27992     1.44939
     26030     1.68416     1.40021     1.27849      1.4414
     26040     1.67833     1.39704     1.27397     1.43486
     26050     1.67327     1.39657     1.26334      1.4329
     26060     1.67623     1.39901     1.27283     1.42904
     26070     1.67686     1.39102      1.2743       1.437
     26080     1.67379     1.38536     1.27134     1.43791
     26090     1.67776     1.39006      1.2748     1.43957
     26100      1.6772     1.39666     1.26961     1.43646
     26110     1.67898     1.39458     1.27536     1.43756
     26120     1.68229     1.38695      1.2795     1.44894
     26130     1.68202     1.38033     1.28398     1.45069
     26140      1.6976     1.38872     1.29496     1.46909
     26150     1.67984      1.3807     1.28306     1.44607
     26160     1.67896     1.37616     1.28749     1.44442
     26170     1.67491      1.3751     1.27418     1.44782
     26180     1.66915     1.36272     1.28308     1.43834
     26190     1.67488     1.37441       1.281     1.44239
     26200     1.66515       1.351     1.27993     1.44293
     26210     1.66906     1.35677     1.28253     1.44422
     26220     1.67112     1.36186      1.2823     1.44441
     26230     1.66601     1.35184     1.28663     1.43815
     26240     1.67122      1.3567     1.29101     1.44173
     26250     1.68017     1.36117     1.29209     1.45728
     26260     1.67751     1.36253     1.29208     1.44987
     26270     1.67905     1.35576     1.29364     1.45837
     26280     1.68917     1.38357     1.30011     1.44984
     26290     1.68145     1.37867     1.28823     1.44717
     26300     1.67447     1.37216      1.2815     1.44313
     26310     1.68763     1.38006     1.29783     1.45163
     26320      1.6848     1.37975     1.27747     1.46337
     26330     1.67352     1.36512     1.28528     1.44423
     26340      1.6655     1.35984      1.2827     1.43292
     26350     1.67837     1.37588     1.28622     1.44446
     26360     1.69479     1.37645     1.30997     1.46081
     26370     1.68422     1.38098      1.2912     1.44877
     26380     1.68158     1.37201     1.29261     1.44989
     26390     1.67531     1.36568     1.28896      1.4446
     26400     1.68256     1.37433     1.29724     1.44582
     26410     1.68238     1.37602     1.28847     1.45162
     26420     1.68246     1.37155     1.29485     1.45036
     26430     1.67774      1.3702     1.28603     1.44856
     26440     1.67467      1.3592     1.28151      1.4558
     26450     1.68911     1.36484     1.29406     1.47269
     26460     1.68343     1.36526     1.29689     1.45672
     26470     1.66855     1.35251     1.28336     1.44631
     26480     1.67431     1.35336     1.29569     1.44784
     26490     1.68229     1.35388     1.30126      1.4608
     26500     1.68269     1.36194     1.29207     1.46239
     26510     1.69823     1.36645     1.30987     1.47819
     26520      1.6796     1.35339     1.28741     1.46731
     26530     1.68891      1.3566     1.29279     1.48093
     26540     1.68598     1.35837     1.29587      1.4699
     26550     1.69488     1.36663     1.30388     1.47561
     26560      1.6915      1.3564     1.30594     1.47549
     26570     1.67751     1.35986     1.29105      1.4533
     26580     1.68436     1.36046     1.29116     1.46841
     26590     1.69492     1.36735     1.30521     1.47387
     26600     1.69203     1.37414     1.29411      1.4707
     26610     1.68705     1.35403        1.31     1.46382
     26620      1.6863      1.3593     1.29719     1.46861
     26630     1.69099     1.35869      1.3125     1.46635
     26640     1.68573     1.36081     1.30534     1.45865
     26650     1.69339     1.35247     1.31725     1.47336
     26660     1.67535      1.3473     1.29737     1.45437
     26670     1.68375     1.35147      1.3073     1.46101
     26680     1.66984     1.33199     1.29806     1.45519
     26690     1.68969     1.35768     1.30528     1.47073
     26700      1.6779     1.34816     1.28661     1.46894
     26710     1.68394     1.34238     1.30657     1.47044
     26720     1.67587     1.33813     1.30363     1.45844
     26730     1.67971     1.34139     1.31752     1.45179
     26740     1.68279     1.34282     1.31043     1.46396
     26750     1.67475     1.33249     1.30801     1.45711
     26760     1.68088     1.34291     1.30817      1.4615
     26770     1.67782     1.34013     1.30966     1.45568
     26780     1.68693     1.33993     1.32322     1.46464
     26790     1.68042     1.34154     1.30805     1.46181
     26800     1.68756     1.34701      1.3209     1.46168
     26810     1.67799     1.34463     1.31074     1.45094
     26820     1.69714     1.35883     1.31786      1.4756
     26830     1.68956     1.35065     1.31195     1.47097
     26840     1.69601      1.3454     1.32405     1.47976
     26850      1.6859     1.34959     1.32298     1.45356
     26860     1.68121     1.36513     1.30495     1.44447
     26870     1.68903     1.37527     1.30659     1.45158
     26880     1.68184       1.358     1.31321     1.44515
     26890     1.69431     1.36358     1.31579     1.46653
     26900     1.67443      1.3464     1.30413     1.44703
     26910     1.68314     1.36243     1.30189     1.45423
     26920     1.68684     1.36821     1.29954     1.45948
     26930     1.68721     1.36988     1.30417     1.45462
     26940     1.67959     1.34544     1.30176     1.46194
     26950     1.67837     1.34893      1.3028     1.45497
     26960      1.6766     1.35077     1.29708     1.45429
     26970     1.67699      1.3576     1.28965     1.45545
     26980     1.67499     1.36281     1.28975     1.44585
     26990     1.68174     1.36356     1.29804     1.45336
     27000     1.68082     1.36156     1.29156     1.45888
     27010     1.66635     1.35472     1.27898     1.44305
     27020     1.67155     1.34759     1.29992     1.44304
     27030     1.67986      1.3615     1.28925     1.45876
     27040      1.6806     1.36738     1.29083     1.45358
     27050     1.68205      1.3728     1.28981     1.45272
     27060     1.67374     1.36009     1.29409     1.44163
     27070     1.67083     1.35445     1.29177     1.44226
     27080     1.67781     1.36373     1.29739     1.44468
     27090     1.68917     1.36857     1.30497     1.45967
     27100     1.67976     1.35611     1.29837     1.45546
     27110     1.66523     1.34837     1.29547     1.43164
     27120     1.67005     1.35555      1.2996     1.43235
     27130     1.67056     1.35305     1.29963     1.43587
     27140     1.68304     1.36085      1.3117     1.44664
     27150     1.67848     1.34605     1.31897     1.44327
     27160     1.68027     1.35034     1.31682     1.44539
     27170     1.67182     1.34851     1.30841     1.43512
     27180     1.67186     1.34741      1.2948     1.44851
     27190     1.67279     1.34712     1.31375     1.43381
     27200     1.66739     1.34389     1.29827     1.43834
     27210     1.67694     1.35064     1.30107     1.45164
     27220     1.67529     1.35337     1.29864     1.44746
     27230     1.67166     1.35077     1.29955     1.44067
     27240       1.666     1.34588     1.29164     1.43924
     27250     1.67879     1.34764     1.30121     1.45856
     27260      1.6781      1.3395     1.31168     1.45508
     27270     1.67389     1.33668     1.30284     1.45592
     27280     1.68174     1.34327     1.30172      1.4689
     27290     1.66782     1.34834     1.29394     1.43907
     27300     1.67943     1.33801     1.30863     1.46226
     27310     1.67997     1.34045     1.30888     1.46104
     27320     1.67854     1.34739     1.30693     1.45309
     27330     1.67995     1.33934     1.30529     1.46522
     27340     1.67396     1.34329     1.29645     1.45571
     27350     1.68141     1.35057     1.31037     1.45367
     27360     1.67625     1.34963     1.30405      1.4483
     27370     1.67254     1.33606      1.3153     1.44213
     27380     1.67603     1.33201     1.32338     1.44659
     27390     1.67812     1.34144     1.32348      1.4426
     27400      1.6854     1.33549      1.3329     1.45636
     27410     1.68053     1.33554      1.3233     1.45382
     27420     1.67547     1.32882     1.32507     1.44667
     27430     1.67983     1.33976     1.32769     1.44427
     27440     1.66922      1.3365     1.31112     1.43782
     27450     1.66814     1.33695     1.31041     1.43555
     27460      1.6681     1.33869     1.31338     1.43111
     27470     1.68109     1.34567     1.32529     1.44392
     27480     1.67962     1.34698     1.32649     1.43817
     27490     1.66698     1.33915     1.31979     1.42213
     27500      1.6726     1.32897     1.32826     1.43693
     27510      1.6747     1.33398      1.3295     1.43603
     27520     1.66567     1.32465     1.32215     1.43044
     27530     1.66998     1.33596      1.3192     1.43269
     27540     1.66668     1.31651      1.3318     1.43135
     27550     1.66755     1.33614     1.33151     1.41537
     27560      1.6646     1.33248     1.33213      1.4113
     27570     1.66885     1.34944     1.32234     1.41442
     27580      1.6743     1.35323     1.33609     1.41074
     27590     1.66511     1.35124     1.32485     1.40146
     27600     1.67478     1.36706      1.3251      1.4089
     27610     1.67486     1.36882     1.33419     1.39878
     27620     1.66931     1.36385     1.33028     1.39407
     27630     1.67475     1.37059     1.34205     1.38923
     27640     1.66311     1.36045     1.33589     1.37713
     27650     1.67264     1.36101     1.34114     1.39444
     27660     1.67429     1.37421     1.34215     1.38443
     27670     1.66949     1.35977     1.35039     1.37909
     27680      1.6802     1.36054     1.35907     1.39571
     27690     1.66621     1.35181     1.34454     1.38467
     27700     1.66924     1.34784     1.34315     1.39715
     27710     1.66852     1.34176     1.34037     1.40394
     27720     1.65902     1.33765     1.33091     1.39428
     27730     1.66636     1.35916     1.32862     1.39319
     27740     1.67813       1.362     1.34396      1.4039
     27750     1.67446     1.36947     1.34132     1.39034
     27760     1.66854     1.36697     1.33506     1.38458
     27770     1.67461     1.37029     1.34671     1.38468
     27780     1.67888     1.37448     1.34664     1.39091
     27790     1.67582     1.37713     1.34447     1.38299
     27800     1.68474     1.38764     1.33733     1.40096
     27810     1.67884     1.38015      1.3318     1.39947
     27820     1.66675     1.36622     1.33222     1.38374
     27830     1.67524      1.3827     1.33695     1.38331
     27840      1.6724     1.38788     1.32911     1.37879
     27850     1.66922     1.37228     1.32064     1.39477
     27860     1.67429     1.38197     1.31822     1.39962
     27870     1.67857     1.39225     1.31996     1.39804
     27880      1.6749      1.3944     1.30652     1.39974
     27890     1.67927     1.39189     1.31761     1.40229
     27900     1.67997     1.40065     1.30913     1.40321
     27910     1.66915     1.37591     1.30818     1.40272
     27920     1.67463     1.37309     1.31198     1.41497
     27930     1.69208     1.39053     1.32155     1.43045
     27940        1.67     1.36559     1.30221     1.42029
     27950     1.67604      1.3751     1.30125      1.4262
     27960     1.67713     1.36938     1.31557     1.42113
     27970     1.67118      1.3678     1.31782     1.40648
     27980     1.67822     1.37137     1.31551     1.42182
     27990     1.67549     1.35435     1.30976     1.43695
     28000     1.66856     1.35434      1.3027      1.4272
     28010     1.67944     1.36445     1.31418     1.43257
     28020     1.67503     1.36184     1.30798      1.4304
     28030     1.67561     1.35892     1.31417     1.42886
     28040     1.67248      1.3662     1.31038     1.41803
     28050     1.66772     1.36438     1.30342     1.41496
     28060      1.6794     1.37029     1.31355     1.42747
     28070     1.67146     1.36262     1.31493     1.41484
     28080     1.66712     1.35889       1.314     1.40905
     28090     1.67811     1.37418     1.31694     1.41753
     28100     1.66734     1.37408     1.30492     1.40327
     28110     1.67737     1.36543     1.32051     1.42092
     28120     1.67179     1.36936     1.30826     1.41531
     28130     1.68052      1.3635     1.31816     1.43234
     28140     1.67003     1.35629     1.31587     1.41667
     28150     1.68372     1.37077     1.31684     1.43413
     28160     1.67184     1.36091     1.30772     1.42404
     28170     1.66869     1.35725     1.31376     1.41455
     28180      1.6712     1.35703     1.31814     1.41662
     28190     1.67023     1.35602     1.32203     1.41166
     28200     1.65936     1.34785     1.30938     1.40562
     28210     1.65698     1.35449     1.30704     1.39577
     28220     1.66726      1.3725     1.31065     1.39926
     28230     1.67676     1.37024     1.32236     1.41309
     28240     1.66855     1.36074     1.31565     1.40909
     28250     1.66336     1.35993     1.30309     1.40929
     28260     1.67164     1.36122     1.31427     1.41723
     28270     1.66736     1.36114     1.30814     1.41288
     28280     1.67662     1.38529     1.30741       1.412
     28290     1.67389     1.36631     1.30332     1.42771
     28300     1.66269     1.35479     1.30164     1.41398
     28310     1.67325     1.36429     1.30877     1.42316
     28320     1.67335     1.36174     1.31041     1.42433
     28330     1.67221     1.35579     1.31724       1.421
     28340     1.67752     1.35666      1.3255     1.42502
     28350     1.68411     1.36382      1.3332     1.42654
     28360     1.67419     1.35472     1.32663     1.41796
     28370     1.69035     1.35667     1.34599     1.43607
     28380     1.68274     1.35069     1.33021     1.43854
     28390      1.6876     1.34809     1.33794     1.44519
     28400     1.67956     1.34254     1.34297     1.42684
     28410     1.67292     1.34107     1.32251     1.43172
     28420     1.68226     1.34472     1.33217      1.4412
     28430     1.67333     1.34637     1.32463     1.42574
     28440     1.68012     1.34867     1.33361     1.43114
     28450     1.67061     1.35067     1.31192     1.42703
     28460      1.6902     1.36423     1.33723     1.43675
     28470     1.67981     1.35271     1.33095     1.42909
     28480     1.66973     1.34067     1.32621      1.4212
     28490     1.68408     1.34511      1.3452     1.43296
     28500     1.67937     1.34752     1.34867     1.41629
     28510     1.68023     1.34662      1.3454     1.42226
     28520     1.67722     1.35206     1.33713      1.4178
     28530     1.68473      1.3608     1.34291     1.42176
     28540     1.67493     1.36509     1.32896     1.40754
     28550      1.6647     1.36323     1.32149     1.39203
     28560     1.66836     1.38575     1.31591     1.38381
     28570     1.67258      1.3774     1.33112     1.38778
     28580     1.68702     1.38467     1.34707     1.40007
     28590     1.68323     1.38926     1.35152     1.38198
     28600     1.68287     1.38357     1.35427     1.38412
     28610     1.67605     1.39028     1.34144     1.37328
     28620     1.68048     1.39803     1.34567     1.37212
     28630     1.68357     1.39968     1.34894      1.3748
     28640     1.68833     1.41738     1.34348     1.37369
     28650      1.6898     1.41023      1.3515     1.37681
     28660      1.6707     1.39803     1.32618      1.3672
     28670     1.67687     1.39282     1.34752     1.36675
     28680     1.67619     1.40893      1.3419     1.35405
     28690     1.67748     1.39452     1.34132      1.3726
     28700     1.68007     1.39505     1.34765      1.3722
     28710     1.67275     1.39328     1.33543     1.36806
     28720     1.67854     1.41177     1.33747     1.36126
     28730       1.683     1.42424     1.33864     1.35815
     28740     1.68051     1.42422     1.34116     1.34949
     28750     1.68506     1.42456       1.347     1.35465
     28760      1.6848     1.42011     1.35071     1.35498
     28770     1.67901     1.40922     1.34466       1.358
     28780     1.66485     1.39643     1.32395     1.35668
     28790     1.68455     1.42341     1.33601     1.36543
     28800     1.67531     1.40665     1.33848     1.35762
     28810     1.68769     1.41773      1.3452     1.37008
     28820     1.69023     1.41676     1.34923     1.37337
     28830     1.68128      1.4105     1.34042     1.36644
     28840     1.68156     1.40564     1.33205     1.38026
     28850     1.67461     1.39401     1.32439     1.38252
     28860     1.67373     1.39216     1.34564     1.36157
     28870     1.66807     1.38985     1.33806     1.35751
     28880     1.67134     1.39442      1.3307     1.36807
     28890     1.67747     1.39659      1.3307     1.38077
     28900     1.67289     1.38777     1.33932     1.37019
     28910     1.68015     1.39566      1.3465     1.37292
     28920     1.66021     1.37838     1.32081     1.36679
     28930     1.66957     1.38225     1.33329     1.37356
     28940      1.6657     1.37136     1.33419     1.37421
     28950     1.67109     1.38128     1.33668     1.37494
     28960     1.66647     1.38424     1.32563     1.37144
     28970     1.66883     1.39042     1.32149     1.37491
     28980     1.67653     1.40026      1.3224     1.38278
     28990     1.67663     1.39858     1.32821     1.37914
     29000      1.6763     1.39348      1.3258     1.38579
     29010     1.68165      1.3892     1.34169     1.38777
     29020     1.67319     1.39229     1.32312     1.38203
     29030     1.68438      1.4008     1.33813     1.38617
     29040     1.67701     1.40138     1.32993     1.37554
     29050     1.67728     1.40043     1.32435     1.38254
     29060      1.6823     1.40995     1.32484     1.38459
     29070     1.68231     1.39802      1.3344     1.38754
     29080     1.67499     1.39793     1.33149     1.37264
     29090     1.67272     1.39449      1.3253     1.37658
     29100     1.68006      1.4088     1.32076     1.38422
     29110     1.67877     1.40214     1.32951     1.37948
     29120     1.67736     1.40773     1.32501     1.37466
     29130     1.67805     1.41329     1.31086     1.38418
     29140     1.68969     1.42253     1.32702     1.38763
     29150     1.67835     1.40316     1.32214     1.38448
     29160     1.66734     1.39472      1.3156     1.37259
     29170      1.6791     1.39904        1.32     1.39249
     29180      1.6788     1.39892     1.31697     1.39477
     29190     1.68044     1.40248     1.33161     1.38117
     29200     1.68246     1.39748      1.3234     1.39893
     29210     1.67367     1.40005     1.31642     1.38176
     29220     1.66959     1.38884     1.31222     1.38717
     29230      1.6684     1.39091     1.30707      1.3871
     29240     1.67522     1.39344     1.32598     1.38304
     29250     1.68693     1.40313     1.33298     1.39495
     29260     1.67617     1.41175     1.32362     1.36897
     29270     1.68101     1.39633     1.34669     1.37414
     29280     1.67213     1.40255     1.32937     1.36295
     29290     1.67419     1.41862     1.33544     1.34534
     29300     1.66224     1.41062     1.31959     1.33974
     29310     1.67374      1.4219     1.32341     1.35264
     29320     1.66504     1.41544      1.3083     1.35263
     29330     1.67223     1.42026     1.31221     1.36149
     29340     1.66557     1.41987     1.31371     1.34402
     29350     1.68817     1.44469     1.32509     1.36266
     29360     1.67483     1.42425      1.3221     1.35414
     29370     1.66927     1.42231     1.31449     1.34985
     29380     1.66896     1.41976     1.31652      1.3498
     29390     1.66914     1.41207      1.3174     1.35741
     29400     1.66466     1.41579     1.30674     1.35283
     29410     1.67518     1.43586     1.30661     1.35777
     29420     1.67129     1.42307     1.31982     1.34884
     29430     1.67417     1.43351     1.31636      1.3483
     29440     1.68104      1.4412     1.31628     1.35726
     29450     1.68179     1.44051     1.31084     1.36511
     29460     1.67561     1.43846     1.31573     1.34722
     29470     1.67325     1.43284     1.32343     1.33979
     29480     1.68008     1.43841     1.32662     1.34773
     29490     1.67761     1.43606     1.33043     1.34031
     29500     1.67152     1.42354     1.32556     1.34327
     29510     1.67691      1.4358     1.32467     1.34454
     29520     1.67101     1.43115     1.31791     1.34146
     29530     1.67905     1.44871     1.31967     1.34095
     29540     1.67535     1.44617     1.32465     1.32946
     29550     1.66631     1.43293     1.30991     1.33568
     29560     1.67861     1.44472     1.32276     1.34111
     29570     1.66508     1.43381     1.31061     1.33096
     29580     1.67403     1.44151     1.31639     1.33938
     29590      1.6733     1.43782     1.32119     1.33679
     29600     1.67473     1.43774     1.31664     1.34491
     29610     1.68193     1.44656     1.31707     1.35298
     29620     1.68471     1.44978      1.3307     1.34308
     29630      1.6864     1.45776     1.32947      1.3399
     29640     1.67091     1.44428     1.31777     1.32718
     29650     1.65782     1.43806     1.30243     1.31621
     29660     1.67496     1.45112     1.31225     1.33537
     29670     1.67668     1.45384     1.32281     1.32629
     29680     1.66951     1.44233     1.32192     1.32165
     29690      1.6706     1.43709     1.31458     1.33733
     29700     1.68361     1.45934     1.32803     1.33258
     29710     1.67586     1.45889     1.32549     1.31596
     29720      1.6817      1.4577     1.32778     1.32978
     29730     1.67781     1.45332     1.32309     1.32944
     29740     1.67438     1.45216     1.32388     1.32123
     29750     1.67933     1.45787     1.32203     1.32935
     29760     1.67026     1.44702      1.3181     1.32223
     29770     1.67506     1.44772     1.32361     1.32809
     29780     1.66875     1.43866     1.31683     1.32877
     29790     1.67128     1.44653      1.3203     1.32314
     29800      1.6768     1.45096     1.32295     1.32961
     29810     1.67748     1.44736     1.33221     1.32599
     29820     1.67187      1.4375     1.32991     1.32484
     29830     1.66739     1.43523     1.31648     1.32941
     29840     1.67533      1.4448     1.32205     1.33349
     29850     1.66154     1.43333     1.30055      1.3325
     29860     1.67393     1.43869      1.3226     1.33602
     29870     1.67996     1.44549      1.3244     1.34203
     29880     1.67714     1.44804      1.3227     1.33388
     29890     1.67715     1.44809     1.32302     1.33355
     29900     1.67864     1.44698     1.32427     1.33724
     29910     1.66928     1.43779     1.30764     1.34009
     29920     1.67952      1.4433     1.31923     1.34837
     29930     1.66882     1.43338     1.30546     1.34578
     29940     1.67411     1.43933     1.31132     1.34686
     29950     1.68617     1.44757     1.31999     1.35962
     29960     1.68014     1.44008     1.31392      1.3585
     29970     1.68051     1.43852     1.31818     1.35693
     29980     1.66638     1.41834     1.31023     1.35103
     29990     1.67997     1.43673     1.31628     1.35935
     30000     1.68223     1.43321     1.32183     1.36325
     30010      1.6788      1.4285     1.31159     1.36961
     30020     1.67662     1.42921     1.30903     1.36597
     30030     1.67378     1.42593     1.31467       1.357
     30040     1.66851     1.42677     1.30138     1.35594
     30050     1.66862     1.41953     1.29913     1.36594
     30060     1.67054     1.43175     1.29205     1.36459
     30070     1.66092     1.42064     1.29088     1.35379
     30080     1.65862     1.41341     1.29705      1.3498
     30090     1.67126     1.42238     1.30832     1.36063
     30100     1.65988     1.41282     1.30105     1.34967
     30110     1.66861     1.41842     1.31651     1.35034
     30120     1.66685     1.42109     1.31418     1.34545
     30130     1.66538     1.42361     1.30709     1.34604
     30140     1.67673      1.4327     1.30987     1.36179
     30150     1.66734     1.40945     1.30696     1.36579
     30160     1.66836     1.40724     1.30538     1.37204
     30170      1.6749     1.40355     1.31425     1.38327
     30180     1.66285     1.38496     1.30299     1.38356
     30190     1.66614     1.38995     1.30826     1.38151
     30200     1.66812     1.38892     1.31333     1.38249
     30210     1.66113      1.3844     1.30805     1.37517
     30220     1.67085     1.39664     1.31696     1.37786
     30230     1.65935     1.38543     1.30369     1.37401
     30240       1.663     1.38881     1.30395     1.37915
     30250     1.66928     1.40404     1.30715     1.37588
     30260     1.66489     1.40353     1.29506     1.37718
     30270     1.66506     1.39894     1.30071     1.37695
     30280     1.67064     1.39777     1.30899     1.38379
     30290     1.67084     1.40116     1.31223     1.37776
     30300     1.66785     1.38926     1.31547     1.37948
     30310     1.66591     1.39987      1.3146     1.36481
     30320     1.66702     1.39273     1.30475     1.38414
     30330     1.68092     1.39873     1.31801     1.39906
     30340     1.68246     1.40374     1.32455     1.39156
     30350     1.67851     1.39662     1.32972     1.38423
     30360     1.67497     1.40219     1.30812      1.3906
     30370      1.6734     1.39111     1.30698     1.39899
     30380     1.67134     1.37893     1.29597     1.41624
     30390     1.67052     1.38767      1.3138      1.3891
     30400       1.679     1.39489     1.32084     1.39562
     30410     1.67303      1.3862     1.32217     1.38866
     30420     1.68038     1.40369     1.32497     1.38616
     30430     1.67887     1.40572     1.32101     1.38423
     30440     1.66886     1.38228     1.31855     1.38596
     30450     1.68404     1.40803     1.33361     1.38236
     30460     1.67756     1.40363     1.32856     1.37593
     30470     1.67227      1.3917     1.32823     1.37547
     30480     1.68058     1.41022     1.32794     1.37715
     30490     1.67562     1.40368      1.3381     1.36182
     30500     1.67676     1.40286      1.3443     1.35937
     30510     1.66619     1.39209      1.3243     1.36406
     30520     1.67024     1.39812     1.33284     1.35947
     30530       1.667      1.4047     1.32214     1.35518
     30540     1.66662     1.39794     1.31668     1.36652
     30550     1.67305     1.39965     1.33039     1.36721
     30560     1.66537     1.39133     1.32079     1.36625
     30570     1.67322     1.40078     1.31513     1.38114
     30580     1.66671     1.39224      1.3116      1.3774
     30590     1.66844     1.39588     1.31463     1.37501
     30600     1.67115     1.39089      1.3102     1.39079
     30610     1.66751     1.39001     1.32377     1.36992
     30620     1.67688     1.40169     1.32523     1.37943
     30630     1.67882     1.40088     1.33536     1.37522
     30640     1.67515     1.40751     1.31659      1.3776
     30650     1.68005     1.41222     1.32844     1.37332
     30660     1.68789     1.41892     1.33218     1.38198
     30670     1.67959     1.41236     1.32103     1.37918
     30680     1.67832     1.38728     1.32219     1.40029
     30690     1.67253     1.39552     1.31194     1.38782
     30700     1.66506     1.37721     1.31608     1.38422
     30710     1.67781       1.388     1.32869     1.39216
     30720     1.67201     1.38467     1.31794     1.39173
     30730     1.68065     1.39392     1.32066     1.40072
     30740     1.67355     1.39204     1.31128     1.39438
     30750     1.67943     1.38644     1.31697     1.40866
     30760     1.66678     1.36701     1.30948     1.40459
     30770      1.6579     1.35091     1.30846     1.40008
     30780     1.66301     1.36012     1.30423     1.40722
     30790     1.65819     1.35523     1.30108     1.40349
     30800      1.6715     1.37413     1.32088     1.39818
     30810     1.66596     1.37136     1.31274     1.39534
     30820     1.66313     1.37836     1.32092      1.3738
     30830     1.66468     1.38261     1.32425     1.37007
     30840     1.66596     1.39455     1.31987     1.36529
     30850     1.67576     1.39122     1.33225     1.38057
     30860     1.66426     1.36813       1.326     1.38182
     30870     1.67318     1.38354     1.33213     1.38213
     30880     1.67887     1.38892     1.34097     1.38201
     30890     1.67415     1.38687     1.33942     1.37407
     30900     1.67602     1.38354     1.34793     1.37366
     30910     1.68657      1.3808     1.35006     1.39992
     30920     1.68238      1.3785     1.35686     1.38544
     30930     1.67499     1.37724     1.34595     1.37941
     30940     1.67051     1.37905     1.34445     1.36817
     30950     1.67377     1.38149     1.34273     1.37534
     30960     1.68281     1.39294     1.33855     1.38986
     30970      1.6723     1.37953     1.34444     1.37206
     30980     1.65899     1.37394     1.32775     1.36155
     30990     1.66891     1.38526     1.33026     1.37185
     31000     1.66676     1.37337     1.33824     1.37082
     31010      1.6672     1.37633     1.35019     1.35715
     31020     1.66776     1.37949     1.34439     1.36107
     31030     1.67341     1.38485     1.35639     1.35756
     31040     1.67895     1.39468      1.3656     1.35196
     31050     1.67732     1.38676     1.36531     1.35632
     31060     1.67394     1.36966     1.36626     1.36438
     31070     1.66413     1.36438     1.35152     1.36034
     31080     1.67808     1.37703      1.3625     1.37088
     31090     1.67352     1.36795     1.36247     1.36884
     31100     1.67081     1.37418     1.36171     1.35669
     31110     1.67978     1.38117      1.3729     1.36045
     31120     1.67021     1.36361     1.35858     1.36896
     31130      1.6762     1.37746     1.36439     1.36394
     31140     1.66884     1.36651      1.3526     1.36865
     31150     1.66418     1.36112     1.34425     1.37088
     31160     1.67579     1.36038      1.3548     1.38939
     31170     1.67956     1.37348     1.34969     1.39059
     31180     1.68192     1.36936     1.36079     1.38956
     31190     1.66417     1.36449     1.33851     1.37314
     31200     1.67979     1.37412     1.36191     1.37853
     31210     1.66694     1.36281      1.3492     1.37106
     31220     1.66798     1.36621     1.35049     1.36894
     31230     1.67023     1.35922     1.35895       1.373
     31240     1.67042     1.36852     1.36163     1.36151
     31250     1.67948     1.37443     1.36829     1.37115
     31260     1.66172     1.35739     1.36174     1.35122
     31270     1.66317     1.36123     1.36473      1.3479
     31280     1.67711     1.37232     1.37365     1.36208
     31290     1.68016     1.36196     1.38222     1.37129
     31300     1.67707      1.3571     1.37674     1.37403
     31310     1.66414     1.35649     1.35607     1.36371
     31320     1.67186     1.36677     1.35893     1.36948
     31330     1.68137     1.36078     1.36502     1.39249
     31340     1.67533     1.34626     1.37001     1.38711
     31350      1.6759     1.34587     1.36271     1.39603
     31360     1.66906     1.33396     1.36378     1.39001
     31370     1.67205     1.33756     1.37213     1.38552
     31380     1.67457     1.34177     1.37349      1.3862
     31390     1.68319     1.34524     1.38995      1.3873
     31400     1.67205     1.33915     1.38208     1.37405
     31410     1.67951     1.35753     1.37802     1.37829
     31420     1.67658      1.3586     1.37938     1.36871
     31430     1.67827     1.34992     1.37872     1.38204
     31440     1.67754     1.34966     1.37959     1.37966
     31450     1.68295      1.3495     1.40159     1.37079
     31460     1.67389     1.34086     1.39596      1.3628
     31470      1.6814     1.35027     1.39901     1.36885
     31480     1.68372     1.34385     1.39771     1.38215
     31490     1.68794     1.35182     1.40087     1.38146
     31500     1.68999     1.34902     1.41179     1.37809
     31510     1.69028     1.35514     1.41731     1.36708
     31520     1.68177     1.36142     1.40578     1.35167
     31530     1.67809     1.35118     1.39567     1.36324
     31540     1.68626     1.36736     1.40539     1.35727
     31550     1.68325      1.3554     1.41987     1.34667
     31560     1.68739     1.35641     1.43514     1.33982
     31570     1.68121      1.3526     1.42698     1.33683
     31580      1.6854     1.36605     1.44405     1.31522
     31590     1.68778     1.36201     1.44981     1.31917
     31600     1.68165     1.37468     1.43102     1.31083
     31610     1.68008     1.36901     1.43313     1.31045
     31620       1.682     1.35902     1.43838     1.31999
     31630     1.68704      1.3636     1.42855     1.33869
     31640     1.66911     1.34731      1.4164     1.32303
     31650     1.66357     1.33958     1.41183      1.3218
     31660     1.66322     1.35015     1.42014     1.30111
     31670     1.67709     1.35517     1.43044     1.32007
     31680     1.67045     1.34246     1.41697     1.33073
     31690     1.66392     1.34272     1.40101     1.33098
     31700     1.67616     1.34309     1.42006     1.34109
     31710     1.66621     1.32767     1.41452      1.3375
     31720     1.66586     1.33872     1.41176     1.32852
     31730     1.66579     1.33697     1.41804     1.32339
     31740     1.66053     1.33628     1.41204     1.31728
     31750     1.66653     1.33687     1.41876     1.32459
     31760     1.67788     1.33198     1.43376     1.34192
     31770     1.66689     1.32841     1.42435       1.328
     31780     1.67539     1.32286     1.42905     1.34971
     31790     1.66966     1.33009     1.42685      1.3306
     31800      1.6668     1.32492     1.41835     1.33766
     31810     1.67603     1.32112     1.42632     1.35588
     31820     1.66461     1.31299     1.41657     1.34582
     31830     1.67374     1.31947      1.4174     1.36117
     31840     1.67502     1.32692     1.41424     1.36037
     31850     1.67208     1.31334     1.42606     1.35395
     31860        1.68      1.3214     1.42852      1.3631
     31870     1.67279     1.30825     1.41759     1.36944
     31880     1.67474     1.31705     1.41235     1.37118
     31890     1.67412     1.31344      1.4118      1.3737
     31900     1.67439     1.31934     1.41698     1.36332
     31910     1.67331     1.31395     1.41672     1.36615
     31920     1.67505     1.31968     1.40959     1.37226
     31930      1.6735     1.32607     1.39681     1.37538
     31940     1.67924     1.32879     1.40304     1.38039
     31950     1.67655     1.33567     1.40448     1.36567
     31960     1.67287     1.32632      1.3998     1.37055
     31970     1.67671     1.33565     1.41026     1.36011
     31980     1.67177     1.33588     1.39089     1.36767
     31990     1.67835     1.33282     1.40631     1.37098
     32000     1.67903     1.33222     1.40545     1.37411
     32010     1.67833      1.3367     1.40086     1.37272
     32020     1.68713     1.34218     1.41669     1.37272
     32030     1.68252     1.34831     1.40946     1.36282
     32040     1.67636      1.3461     1.40265     1.35683
     32050     1.67566     1.34401     1.41133     1.34814
     32060     1.68071     1.34392     1.41356     1.35841
     32070     1.67764     1.34702     1.42018     1.34073
     32080     1.67512      1.3399     1.41817      1.3437
     32090     1.67617     1.33964     1.41493     1.34998
     32100     1.67973     1.33246     1.42018     1.36036
     32110     1.68692     1.34006     1.42515     1.36549
     32120     1.68036     1.32391     1.43133      1.3586
     32130     1.69168     1.33765     1.43597     1.36831
     32140     1.68109      1.3313     1.42526     1.35957
     32150     1.69021     1.32645     1.44643     1.36455
     32160     1.68015      1.3293     1.42351     1.36101
     32170     1.67207      1.3336      1.4182     1.34233
     32180     1.68168     1.34989     1.43023     1.33728
     32190     1.67389     1.33594     1.43643     1.32505
     32200     1.67761     1.33625      1.4441     1.32582
     32210     1.67882     1.34484     1.44824     1.31562
     32220     1.67877     1.33796     1.45656     1.31334
     32230     1.67073     1.33828     1.44687     1.30317
     32240     1.66643      1.3316     1.43589     1.31112
     32250     1.66546     1.32555     1.43961     1.31072
     32260     1.67405     1.33602     1.45371      1.3064
     32270     1.67378     1.34368     1.44408     1.30852
     32280     1.67258     1.33693     1.44809     1.30794
     32290     1.66653     1.32929     1.44452     1.30423
     32300     1.67145     1.34079      1.4434     1.30629
     32310     1.67493     1.34024     1.45318      1.3049
     32320     1.67595     1.33307     1.45046     1.31783
     32330     1.65987      1.3245     1.43588     1.30163
     32340     1.67305     1.32675     1.45067      1.3166
     32350     1.67223      1.3208     1.45037     1.32083
     32360     1.68437     1.33043     1.45948     1.33195
     32370     1.67731     1.31786     1.45285     1.33388
     32380     1.68242     1.32372     1.45128     1.34263
     32390     1.67735     1.32412     1.44555     1.33571
     32400      1.6857     1.32148     1.45215     1.35208
     32410     1.68309     1.31891     1.44952     1.35091
     32420     1.67681      1.3179     1.43418     1.35265
     32430     1.67652     1.30458     1.43475     1.36418
     32440     1.67827     1.30837     1.43892     1.36046
     32450     1.68106     1.32399     1.43325     1.35821
     32460     1.67423     1.30921      1.4397     1.34881
     32470     1.67493      1.3062     1.43764     1.35566
     32480     1.68113     1.32332     1.44406     1.34755
     32490     1.67829     1.30576     1.45317     1.34782
     32500     1.67629     1.30369     1.44816     1.35023
     32510     1.66627     1.29243     1.43289     1.35254
     32520     1.67414     1.30512     1.43887     1.35345
     32530     1.67597     1.30311     1.44552     1.35281
     32540     1.67671     1.30736     1.44728     1.34867
     32550     1.67405     1.29132     1.43337     1.37217
     32560     1.66801      1.2881     1.43125     1.36266
     32570     1.68164     1.30416     1.43265     1.37931
     32580     1.68441     1.30608     1.42904     1.38798
     32590     1.66874      1.2859     1.42138     1.37679
     32600     1.68181     1.29253     1.44016     1.38286
     32610     1.68421     1.29536     1.44195     1.38419
     32620     1.67921     1.30761      1.4307     1.37213
     32630     1.67967     1.30281     1.42568       1.383
     32640     1.66928     1.29913      1.4227     1.36426
     32650     1.67444     1.30223     1.42096     1.37571
     32660     1.67466     1.30064     1.41503     1.38383
     32670     1.67982     1.31446     1.41215     1.38622
     32680     1.67215     1.30459     1.40468     1.38458
     32690     1.67999     1.30192     1.41497     1.39555
     32700     1.68217     1.30788     1.41854      1.3916
     32710     1.68396     1.30891     1.41559     1.39796
     32720     1.67789     1.30568     1.40629     1.39578
     32730     1.67374      1.3025     1.39983     1.39528
     32740     1.67805     1.30456     1.40467     1.39882
     32750      1.6744     1.30199     1.39734     1.39982
     32760     1.68579     1.29875     1.41618     1.41118
     32770     1.68295     1.30893     1.40008     1.41107
     32780     1.68262     1.30589     1.40469     1.40852
     32790     1.66986     1.30843     1.37984     1.40032
     32800     1.68722      1.3217     1.39632     1.41309
     32810     1.67574     1.32085     1.37723     1.40527
     32820     1.66355     1.31239     1.36649     1.39468
     32830     1.67613     1.30922     1.38535     1.40909
     32840     1.67568     1.30479      1.3932      1.4044
     32850     1.67945     1.30074     1.39746     1.41289
     32860     1.66897     1.30078     1.38381     1.40141
     32870     1.68992      1.3092         1.4     1.42747
     32880      1.6692     1.29721     1.38135     1.40769
     32890     1.66916      1.2896     1.39435     1.40176
     32900     1.66904     1.29937     1.38856     1.39817
     32910     1.66787     1.29289     1.38842     1.40154
     32920     1.68246     1.30811     1.39597     1.41472
     32930     1.67069     1.29785     1.38723     1.40484
     32940     1.67547     1.29962     1.38646     1.41532
     32950      1.6706     1.29481     1.39332      1.4014
     32960     1.66827     1.29903     1.38289     1.40228
     32970     1.66333     1.29042     1.38522     1.39618
     32980     1.65756     1.29331     1.37798     1.38692
     32990     1.67407     1.29383     1.39293     1.41094
     33000      1.6605     1.27831     1.38503     1.40076
     33010     1.67289     1.28523     1.39171     1.41719
     33020     1.66866     1.28473     1.38709     1.41218
     33030     1.67153     1.28897     1.39341     1.40888
     33040     1.66957     1.28389     1.39323     1.40906
     33050     1.66016     1.28176     1.37877     1.40297
     33060      1.6693     1.26919     1.39607     1.41889
     33070      1.6748     1.27234     1.40475     1.42047
     33080      1.6787     1.27017     1.41229     1.42413
     33090     1.67802     1.28401     1.39995     1.42231
     33100     1.67144     1.26702     1.39715     1.42479
     33110     1.67714     1.26214     1.40341     1.43632
     33120     1.68328      1.2756     1.40866     1.43366
     33130     1.67988     1.28413     1.40347     1.42314
     33140     1.67222     1.28122      1.4053     1.40579
     33150     1.67517     1.27703     1.39984     1.42197
     33160     1.66584     1.27241     1.38784     1.41594
     33170     1.67079     1.27614      1.3967     1.41556
     33180      1.6706     1.26794     1.39816     1.42102
     33190     1.66771      1.2627     1.39344     1.42353
     33200     1.67047     1.25662     1.39525     1.43357
     33210     1.67221     1.26021     1.39735     1.43244
     33220     1.66053     1.24464     1.39036     1.42567
     33230      1.6653     1.26378     1.38808     1.42217
     33240       1.669     1.27644     1.38366     1.42385
     33250     1.66829     1.27478     1.37939     1.42779
     33260     1.66739     1.28138     1.37716     1.42194
     33270     1.66885     1.27115      1.3862     1.42576
     33280     1.66519     1.28014     1.37842     1.41666
     33290     1.67765     1.29532      1.3852     1.42562
     33300     1.68066     1.29719     1.38859     1.42771
     33310     1.66811     1.27906     1.38014     1.42282
     33320     1.66202     1.28431     1.36876     1.41481
     33330     1.66165     1.28778     1.36164     1.41766
     33340     1.67101     1.29706     1.36584     1.42711
     33350     1.67414     1.29429     1.37309        1.43
     33360     1.66667     1.28488     1.37475      1.4194
     33370     1.67053     1.29036      1.3741     1.42413
     33380     1.67093     1.29572     1.37375     1.42053
     33390     1.68139     1.29991     1.38493      1.4305
     33400     1.67177     1.29471     1.38315      1.4143
     33410     1.67501     1.30136     1.38884     1.41029
     33420     1.67386     1.29714      1.3898     1.41051
     33430       1.677     1.30377     1.39474     1.40697
     33440     1.67285     1.30548     1.39307     1.39712
     33450     1.66121      1.2934     1.38559     1.38798
     33460      1.6766     1.28437     1.41099     1.40764
     33470     1.67403     1.29892      1.4089     1.39015
     33480     1.67473     1.28508     1.41059     1.40295
     33490      1.6689     1.29471     1.39761     1.39314
     33500     1.66966     1.28877     1.39941     1.39867
     33510     1.66762     1.29007     1.40333     1.38863
     33520     1.66014     1.29027      1.3818     1.39211
     33530     1.66098     1.28459     1.40272     1.37838
     33540     1.66767      1.2834     1.41168     1.38646
     33550     1.66602     1.29872     1.40451     1.37548
     33560      1.6662     1.30331     1.40412     1.37197
     33570     1.67517     1.30067     1.41082     1.38934
     33580     1.66049     1.29248     1.39487     1.37778
     33590     1.66273     1.29692      1.3934     1.38051
     33600     1.67051     1.31073     1.39182     1.38781
     33610     1.67533     1.31602     1.39702      1.3892
     33620     1.67238     1.31764     1.39899     1.37853
     33630     1.66783     1.31905     1.40081     1.36424
     33640     1.67606      1.3156     1.41049     1.37772
     33650     1.66602     1.31724     1.40257     1.35976
     33660     1.66234     1.31004     1.38874     1.37183
     33670     1.67202      1.3085     1.40254     1.38275
     33680     1.66899     1.31931     1.39702      1.3707
     33690     1.66957     1.30445     1.39657     1.38669
     33700     1.67722     1.31184     1.40494     1.38973
     33710     1.67703     1.32488     1.39582     1.38608
     33720      1.6704     1.31874      1.3918     1.37996
     33730     1.66644     1.32118     1.38222     1.37767
     33740     1.66868      1.3188      1.3871     1.38048
     33750     1.67862     1.32116     1.40767     1.38151
     33760      1.6682     1.31764     1.39173     1.37574
     33770     1.68234     1.31924     1.40869      1.3913
     33780     1.67113     1.31668     1.39829     1.37714
     33790     1.67999     1.32953     1.40816     1.37629
     33800      1.6796      1.3238      1.4046     1.38447
     33810     1.66878     1.31791     1.39462     1.37397
     33820     1.67473     1.32089     1.40487     1.37514
     33830     1.67364     1.32115     1.40803     1.36899
     33840     1.67601     1.32892      1.4054     1.36999
     33850     1.68321     1.32193     1.41402     1.38544
     33860     1.68363     1.32222     1.41635      1.3838
     33870      1.6822     1.32245     1.41885     1.37752
     33880     1.68068     1.32596     1.40263     1.38702
     33890     1.68652     1.32583     1.41632     1.38742
     33900     1.68454     1.32046     1.41416     1.38992
     33910     1.68049     1.31589      1.4145      1.3841
     33920     1.67421      1.3132     1.40672     1.37935
     33930     1.68703     1.32773     1.40396     1.39934
     33940     1.68494     1.32783     1.40132     1.39685
     33950     1.67329     1.31777     1.39602     1.38364
     33960     1.67635     1.31785     1.39983     1.38709
     33970     1.67094     1.32208     1.39149     1.37839
     33980     1.66917      1.3199     1.39294     1.37471
     33990      1.6653     1.32294     1.38606     1.36934
     34000     1.67735     1.34908     1.39278     1.36643
     34010     1.67293      1.3465     1.38286     1.36823
     34020      1.6649     1.33245     1.37974     1.36554
     34030     1.67394     1.34022     1.38392     1.37576
     34040     1.66511     1.32591     1.37694      1.3752
     34050     1.67375     1.32862      1.3753     1.39505
     34060     1.67532     1.32711      1.3789      1.3967
     34070     1.67252     1.32673     1.37173     1.39741
     34080     1.67157     1.33438     1.36598     1.39348
     34090     1.66548     1.32763     1.36226       1.389
     34100     1.66543     1.34094     1.35206     1.38605
     34110     1.67211     1.33308     1.36993     1.39216
     34120     1.66601      1.3364     1.37038     1.37379
     34130     1.66919     1.33427     1.37064     1.38326
     34140     1.67751     1.34765     1.37464     1.38648
     34150     1.67341     1.34502     1.37207     1.38165
     34160     1.67312      1.3403     1.37263     1.38497
     34170     1.66594     1.34077     1.36748     1.37223
     34180     1.67673     1.34034     1.37424     1.39205
     34190     1.67451     1.34991     1.36475     1.38678
     34200     1.67652     1.34329     1.35848     1.40413
     34210     1.67133     1.33871     1.36084      1.3938
     34220     1.67097     1.33803     1.36781     1.38675
     34230       1.668     1.33315     1.36425     1.38779
     34240     1.66456     1.32733     1.36894     1.38046
     34250     1.66284     1.32667      1.3587     1.38707
     34260     1.66253     1.32285     1.36191     1.38682
     34270     1.65554     1.32515     1.35283     1.37677
     34280      1.6657     1.31281     1.36135     1.40441
     34290     1.66579     1.32353     1.35633     1.39941
     34300     1.66527     1.31645     1.36508     1.39634
     34310      1.6621     1.32077     1.35921     1.39042
     34320     1.66346     1.31885     1.37288     1.38205
     34330     1.65455      1.3037     1.35643     1.39123
     34340     1.66778     1.30606     1.37442     1.40291
     34350     1.66583     1.30045     1.37098     1.40684
     34360     1.67301      1.3082     1.37673     1.41108
     34370      1.6646     1.30423     1.37524     1.39625
     34380     1.66549     1.29823     1.37902     1.40023
     34390      1.6758     1.30622      1.3885     1.40799
     34400     1.67223     1.30353     1.38701     1.40345
     34410     1.66796     1.30282     1.38743     1.39351
     34420     1.65467     1.30301     1.36908     1.37972
     34430     1.65939     1.30906     1.37715     1.37732
     34440     1.67915     1.31012     1.40845     1.39246
     34450     1.66656     1.29082     1.39218     1.39659
     34460     1.67216     1.31025     1.39352     1.39053
     34470     1.68698     1.30447     1.40914      1.4158
     34480     1.67215     1.29657     1.39762     1.39919
     34490     1.67683     1.29928     1.40312     1.40238
     34500     1.66912     1.30272     1.38403     1.39975
     34510     1.66564     1.29701     1.37854     1.40218
     34520     1.67178      1.2908     1.39484     1.40639
     34530     1.67829     1.30074     1.39246     1.41507
     34540     1.66988      1.2976     1.39233     1.39808
     34550      1.6696     1.30129     1.38465      1.4016
     34560     1.66709     1.31235     1.37751     1.39232
     34570     1.67347     1.31678     1.38026      1.4007
     34580      1.6756     1.32265      1.3826     1.39796
     34590     1.67898     1.33181     1.38009     1.39985
     34600     1.67058     1.32069      1.3757     1.39459
     34610     1.66841     1.32364     1.37273     1.38953
     34620     1.66632     1.31955     1.37436     1.38678
     34630     1.68046     1.32092     1.39452     1.39942
     34640     1.67679     1.32824     1.38559     1.39254
     34650     1.66678     1.31915     1.38016      1.3825
     34660     1.66614     1.32026     1.38371     1.37634
     34670     1.66731     1.31305     1.37979     1.38994
     34680     1.66108     1.30967     1.38027     1.37767
     34690     1.66379     1.31006     1.38545     1.37866
     34700     1.67206     1.32876     1.38999     1.37618
     34710     1.67394      1.3171     1.39584       1.386
     34720     1.68582     1.32329     1.40991     1.39463
     34730     1.68786     1.31906     1.40758     1.40589
     34740     1.68113     1.32454     1.39751     1.39461
     34750     1.67314     1.31654     1.38104     1.39938
     34760     1.67983     1.32044     1.38045     1.41226
     34770     1.67888     1.31441     1.37742     1.41856
     34780     1.67106     1.30763     1.36913     1.41439
     34790     1.67852     1.33042     1.36672     1.41313
     34800     1.67846     1.32815     1.37138      1.4106
     34810      1.6802     1.31477     1.37124     1.42732
     34820     1.67278     1.31457     1.36895     1.41218
     34830     1.67418     1.31607     1.36606     1.41689
     34840     1.66409     1.31313     1.35092     1.41036
     34850     1.66925     1.30351     1.37002     1.41305
     34860     1.67604     1.31299     1.37563     1.41489
     34870     1.68741     1.32213     1.38155     1.42758
     34880     1.68582      1.3314     1.37052     1.42583
     34890     1.68415     1.31941     1.37487     1.42885
     34900     1.66806     1.31812     1.35277      1.4133
     34910     1.66896     1.30871     1.36127     1.41602
     34920     1.68552     1.31947     1.37166     1.43509
     34930     1.68918     1.31929     1.37534     1.44035
     34940     1.67735     1.32154      1.3619     1.42328
     34950     1.67683      1.3234     1.37047     1.41206
     34960     1.68563       1.333     1.37319     1.42132
     34970      1.6784     1.32157     1.36632      1.4215
     34980     1.68589     1.32516     1.38602     1.41681
     34990      1.6779     1.33266      1.3614     1.41469
     35000     1.68608     1.32429     1.38374      1.4203
     35010     1.68054     1.32451     1.37684     1.41364
     35020     1.67551     1.32159     1.36648      1.4145
     35030     1.68274     1.31859     1.37642     1.42478
     35040     1.67539     1.31139     1.37121     1.41912
     35050     1.68562     1.33657     1.37218     1.41891
     35060     1.67952     1.31552     1.37864     1.41788
     35070      1.6768     1.31714     1.37165      1.4167
     35080      1.6781     1.30846     1.38144     1.41831
     35090     1.67709     1.30234     1.38173     1.42126
     35100     1.66561     1.28808     1.37283     1.41588
     35110     1.67413     1.29381     1.37446     1.42909
     35120     1.66475     1.28498     1.37299      1.4165
     35130     1.67734     1.28793     1.38433      1.4324
     35140     1.67664      1.2772     1.39794     1.42714
     35150     1.67049     1.27173     1.38547     1.42977
     35160     1.67833     1.28628     1.38428     1.43626
     35170     1.67492     1.28885     1.38643     1.42387
     35180     1.66688     1.28503     1.37264     1.42181
     35190     1.67531     1.27825     1.38298     1.43764
     35200     1.68087     1.28334     1.38069     1.44824
     35210     1.67195     1.29456       1.368     1.42952
     35220     1.67408     1.28385     1.37156     1.44071
     35230     1.67891     1.28717     1.37911     1.44177
     35240     1.67521     1.28487     1.37705     1.43719
     35250      1.6758     1.29015     1.37995     1.43104
     35260     1.68204     1.29655     1.38911     1.43103
     35270     1.67707     1.28785     1.39418     1.42226
     35280     1.68208       1.296     1.38957     1.43117
     35290     1.69026     1.28937     1.41054      1.4359
     35300     1.68754     1.29105     1.41044     1.42808
     35310     1.68493     1.29621     1.40748     1.42016
     35320      1.6889     1.30062     1.41221     1.42086
     35330      1.6788      1.2837     1.40445     1.41998
     35340     1.66962     1.28358     1.39574     1.40698
     35350     1.66786     1.28137     1.39942     1.40116
     35360     1.67246     1.27683     1.39865     1.41694
     35370     1.66016     1.27087     1.39455     1.39727
     35380     1.66736     1.28325     1.39043     1.40717
     35390     1.67307     1.29726      1.3954     1.40295
     35400     1.67398     1.30002     1.39676     1.40122
     35410     1.67417     1.29139     1.39816     1.40824
     35420     1.66946     1.28653     1.39653     1.40312
     35430     1.67919     1.28778     1.40355     1.41811
     35440     1.66975     1.27291     1.39421     1.41845
     35450     1.67975     1.27971     1.39728     1.43287
     35460     1.67482     1.28913     1.37739     1.43213
     35470     1.67727      1.2794     1.38088     1.44318
     35480     1.67641     1.27897     1.37942     1.44295
     35490     1.67761     1.28626     1.37501     1.44347
     35500     1.67592     1.29213     1.36909     1.43992
     35510     1.67533     1.28006     1.37737     1.44145
     35520     1.67065     1.28567     1.36689     1.43554
     35530     1.68294     1.28215     1.38824     1.44687
     35540     1.67913     1.28648     1.37548     1.44636
     35550      1.6744     1.27941     1.36898     1.44784
     35560      1.6733     1.27893     1.37011     1.44464
     35570     1.67633      1.2813     1.37541     1.44452
     35580     1.67163     1.28663     1.37145     1.43263
     35590     1.68321     1.29268     1.37382      1.4519
     35600     1.67732     1.30118     1.36342     1.44042
     35610     1.68098     1.29815     1.36967     1.44575
     35620     1.67649     1.30707     1.35623     1.43995
     35630     1.68084      1.3006     1.36514     1.44752
     35640     1.67615     1.29191     1.36449     1.44502
     35650     1.67017         1.3     1.34679     1.44051
     35660      1.6829     1.30392     1.36338     1.45096
     35670     1.67465     1.28942     1.35883     1.44909
     35680     1.68506     1.30298     1.36838     1.45211
     35690      1.6784     1.28849     1.36347     1.45423
     35700     1.68959      1.2998     1.37288      1.4612
     35710     1.69003     1.31758     1.36075     1.45766
     35720     1.68089     1.30526     1.35669     1.45137
     35730     1.67791     1.29305     1.35992     1.45238
     35740      1.6861     1.28483     1.37235     1.46687
     35750     1.67703     1.27956     1.35771     1.46432
     35760     1.68688     1.29002     1.35792     1.47751
     35770     1.67007     1.28707     1.34515     1.45338
     35780     1.68774     1.30336     1.35192     1.47326
     35790     1.68855     1.28605     1.36378     1.47939
     35800     1.67623     1.28475     1.35529     1.46016
     35810     1.68462     1.28782     1.36141     1.47106
     35820     1.67204     1.28297     1.35306     1.45418
     35830     1.67299     1.27858     1.35684      1.4567
     35840     1.67819     1.28469     1.35814     1.46208
     35850     1.68666     1.28882     1.36473     1.47177
     35860     1.67544     1.28335     1.35893      1.4562
     35870      1.6714     1.28298     1.35891     1.44724
     35880     1.66819     1.27379     1.35654     1.45016
     35890     1.68083     1.28608       1.358     1.46704
     35900     1.68707     1.30315     1.35651     1.46768
     35910      1.6817     1.29393     1.35267     1.46706
     35920     1.67779     1.29084     1.34383     1.46895
     35930     1.67753     1.29486     1.34566     1.46313
     35940     1.68293     1.29391     1.34895     1.47331
     35950     1.67572     1.29709     1.33898     1.46314
     35960     1.67272     1.30237     1.33283     1.45717
     35970     1.68163     1.30609     1.33799     1.46957
     35980     1.67679     1.29383     1.33695     1.47031
     35990     1.68447     1.30265     1.33811       1.479
     36000     1.68119     1.28607      1.3446     1.48015
     36010     1.68266     1.28527     1.34747     1.48158
     36020     1.67572     1.28703     1.34186     1.46937
     36030     1.67644     1.27409     1.34838     1.47631
     36040     1.67953     1.28217      1.3451     1.47933
     36050     1.67075     1.28439     1.33773     1.46413
     36060     1.67519     1.29576     1.32959     1.47165
     36070     1.66863     1.29635     1.32042     1.46445
     36080     1.67392     1.29173     1.33404     1.46827
     36090     1.66937     1.29404     1.33122     1.45839
     36100     1.67345     1.29295     1.34244     1.45842
     36110      1.6723      1.2934      1.3371     1.46028
     36120     1.66959     1.28103     1.33934     1.46293
     36130     1.67054     1.29333     1.33253      1.4605
     36140     1.65918     1.27839     1.32206     1.45726
     36150     1.67784     1.29028     1.34252     1.47074
     36160     1.67026     1.27981     1.34511     1.46023
     36170     1.67811     1.28605     1.35117     1.46713
     36180      1.6691     1.29441     1.33356     1.45532
     36190     1.67395     1.28563     1.35008     1.45898
     36200     1.67146     1.28929     1.33963     1.45969
     36210     1.67005     1.29733     1.33263     1.45574
     36220     1.66802      1.2855     1.33887     1.45585
     36230     1.66939     1.29741     1.33928     1.44802
     36240     1.66528     1.28254     1.33703     1.45387
     36250     1.66903     1.27587      1.3508     1.45561
     36260     1.66997     1.27819     1.34553     1.46062
     36270     1.67793     1.28856     1.34974     1.46584
     36280       1.666     1.28981     1.33391     1.45197
     36290     1.67264     1.29956     1.34263      1.4505
     36300     1.67584     1.29977     1.34688     1.45375
     36310     1.66821     1.29183     1.33774     1.45171
     36320     1.68406     1.29556     1.36732     1.45742
     36330     1.66959     1.28157     1.35438     1.44855
     36340     1.67521     1.28058     1.36026     1.45687
     36350     1.67624     1.28035     1.35496     1.46435
     36360      1.6731      1.2734     1.36042     1.45816
     36370     1.68012     1.28022     1.35861     1.46998
     36380     1.68222     1.28858     1.35409     1.47164
     36390     1.66904     1.29403     1.33956     1.44998
     36400     1.67506     1.31027     1.33881     1.44998
     36410     1.67087     1.30401     1.33508      1.4494
     36420     1.68561     1.31453     1.34913     1.46096
     36430      1.6887     1.31434     1.35624      1.4617
     36440     1.67964     1.32407     1.33527     1.45129
     36450     1.68942     1.32699     1.34481      1.4625
     36460     1.68152     1.31876     1.35007     1.44679
     36470     1.68062     1.31147     1.35887     1.44308
     36480     1.67935     1.30257     1.36514     1.44226
     36490     1.67454     1.29671     1.35851     1.44262
     36500     1.68159     1.29947     1.37312     1.44271
     36510     1.67476     1.29923     1.36156     1.43798
     36520      1.6794     1.29908     1.37471     1.43642
     36530      1.6763     1.28824     1.37849     1.43532
     36540     1.68063     1.27219     1.39163     1.44704
     36550     1.65396     1.26899      1.3614     1.41684
     36560     1.66627     1.26844     1.37593     1.43207
     36570     1.67756     1.26876     1.39251     1.44208
     36580     1.67455     1.27389     1.38821     1.43469
     36590     1.67633     1.27385     1.38687     1.44016
     36600     1.67751     1.26739     1.39235     1.44331
     36610     1.67193     1.27094     1.38526     1.43405
     36620      1.6768     1.27898     1.38495     1.43855
     36630     1.67943     1.28059     1.39684     1.43174
     36640     1.67084     1.27601     1.37817     1.43383
     36650     1.67773      1.2783     1.38973      1.4367
     36660     1.67603     1.28685     1.38213     1.43246
     36670     1.68263     1.28453     1.39073     1.44165
     36680     1.67547     1.28964     1.38059     1.43012
     36690     1.69126     1.29302     1.40139     1.44393
     36700     1.68147     1.29079     1.38424     1.43959
     36710     1.67411     1.27196     1.38819     1.43538
     36720     1.68544     1.29009     1.39894     1.43528
     36730      1.6789     1.28323     1.39289     1.43198
     36740     1.67806     1.28145     1.38866     1.43571
     36750     1.66758     1.27847     1.37541     1.42668
     36760     1.67326     1.27922     1.38525     1.42979
     36770     1.67735     1.27497     1.39617     1.43254
     36780     1.67286     1.28028     1.38339      1.4297
     36790     1.66867     1.27189     1.38317     1.42761
     36800     1.66808     1.28157     1.37372     1.42668
     36810      1.6639     1.27296     1.37173     1.42656
     36820     1.66992     1.27609     1.37917     1.43065
     36830     1.67705     1.28245     1.37878     1.44197
     36840     1.68186     1.26611     1.39571      1.4513
     36850     1.67339     1.27725      1.3804     1.43652
     36860     1.68616     1.28337     1.38797     1.45354
     36870     1.67261     1.27867     1.37338     1.44017
     36880     1.66827     1.27806     1.37349      1.4305
     36890     1.67724     1.27569     1.38084     1.44643
     36900      1.6715     1.28146     1.37502     1.43352
     36910      1.6734     1.27462     1.37916     1.44008
     36920     1.67185     1.26937     1.38327     1.43717
     36930      1.6685     1.27703     1.36949     1.43579
     36940      1.6625     1.27513     1.35623     1.43613
     36950      1.6673     1.28041     1.36672     1.43262
     36960     1.66859     1.28316     1.35987     1.43966
     36970     1.66622      1.2874     1.35815       1.432
     36980     1.66498     1.28443     1.35373     1.43597
     36990     1.67408     1.28733     1.36927     1.43979
     37000     1.66562     1.27408     1.36715     1.43395
     37010     1.67342     1.26957      1.3799     1.44386
     37020     1.67422     1.27109      1.3805     1.44381
     37030     1.66459     1.26271     1.37115     1.43779
     37040     1.66718     1.27017     1.37089     1.43747
     37050     1.67942     1.26586     1.39208     1.44936
     37060     1.67596     1.26289     1.38747     1.44835
     37070     1.68161     1.26186     1.39631     1.45383
     37080     1.67524     1.27489     1.37836     1.44487
     37090     1.68035      1.2747     1.38437     1.45114
     37100     1.67436      1.2661      1.3799     1.44907
     37110     1.67052     1.25789     1.37976     1.44751
     37120     1.67443     1.27371     1.38049       1.442
     37130     1.67932     1.27239      1.3792     1.45571
     37140     1.66426     1.27831     1.36147     1.43241
     37150     1.67778     1.28177     1.37115     1.45153
     37160     1.67402     1.29297     1.35998      1.4434
     37170     1.67887     1.29455     1.36515     1.44834
     37180     1.67425     1.28998      1.3652     1.44167
     37190     1.67506     1.27912     1.37833     1.44073
     37200     1.67037     1.29138     1.36907     1.42767
     37210     1.67155     1.27406     1.37381     1.44139
     37220     1.66218     1.26452     1.36344     1.43795
     37230     1.67217     1.26101      1.3764     1.45178
     37240     1.67659     1.27668     1.37168     1.45275
     37250     1.67818     1.28459      1.3677      1.4532
     37260     1.68211     1.28717     1.36397     1.46348
     37270     1.67553     1.28264     1.36008     1.45595
     37280      1.6728     1.28175     1.36296     1.44774
     37290     1.67627     1.29588     1.36049     1.44551
     37300      1.6869     1.28519     1.38217     1.45915
     37310     1.67126     1.29207     1.35569     1.44184
     37320     1.68091     1.28911     1.36867     1.45459
     37330     1.67215     1.29279     1.35214     1.44659
     37340     1.66676      1.2921     1.34888     1.43777
     37350     1.66866     1.28239     1.35591     1.44424
     37360     1.66614     1.29642     1.34698     1.43421
     37370     1.67145     1.29672     1.35339     1.44027
     37380     1.67295     1.28831     1.36251     1.44269
     37390     1.67059     1.28587     1.35958     1.44217
     37400     1.67646     1.27965     1.37246     1.44911
     37410     1.66879      1.2849     1.36237      1.4362
     37420     1.67062     1.28326      1.3666     1.43791
     37430     1.66969     1.27532     1.37218     1.43751
     37440     1.67656     1.27502     1.38271     1.44367
     37450     1.66648     1.27215     1.37708     1.42814
     37460     1.66022     1.26988     1.36721     1.42506
     37470     1.67569     1.27078     1.38663      1.4416
     37480     1.67024     1.27974     1.37306     1.43401
     37490     1.65878     1.26747     1.36418     1.42676
     37500     1.67106     1.27851     1.37546     1.43472
     37510     1.66582     1.29213     1.35797     1.42696
     37520     1.66462     1.28943     1.35629      1.4282
     37530     1.67253     1.29012     1.36893     1.43399
     37540     1.66486      1.2884     1.35534      1.4306
     37550     1.66945     1.28589     1.37245     1.42722
     37560     1.67031      1.2908     1.37352     1.42377
     37570     1.67307     1.29693     1.37069      1.4274
     37580     1.67256     1.29462     1.37306     1.42605
     37590     1.66075      1.2834     1.36748     1.41388
     37600     1.66792     1.29042     1.37239     1.41961
     37610     1.65966     1.28234     1.36894     1.41086
     37620     1.66884     1.28851     1.37385     1.42207
     37630     1.66197      1.3017     1.36525     1.40212
     37640     1.66786     1.31279     1.36849     1.40262
     37650     1.66676     1.30402     1.37539     1.40145
     37660     1.67723     1.29218     1.38955     1.42325
     37670     1.67513     1.29277      1.3901      1.4172
     37680     1.67368     1.28607      1.3942     1.41586
     37690     1.66071     1.28662     1.37857     1.40004
     37700     1.67473     1.27519     1.40901     1.41351
     37710     1.67829     1.28782     1.40223     1.41723
     37720     1.67257      1.2741     1.39773     1.42056
     37730     1.67442     1.28993     1.38593     1.42219
     37740     1.68507     1.29747     1.40324     1.42351
     37750      1.6743     1.30267     1.38369     1.41245
     37760     1.66562     1.29018     1.37756     1.40937
     37770     1.67956     1.28934     1.41239     1.40877
     37780     1.67143     1.28913     1.39306     1.40885
     37790     1.66627     1.28336     1.39355      1.4014
     37800     1.66637     1.27893     1.39943     1.39982
     37810     1.66936     1.27609     1.40518     1.40378
     37820     1.67158     1.28517     1.40528     1.40067
     37830     1.67675     1.28107     1.41062     1.41136
     37840     1.67005     1.27682      1.4006     1.40932
     37850     1.67493      1.2777     1.41381     1.40693
     37860     1.67039       1.278     1.40514     1.40452
     37870     1.67999     1.28286      1.4261     1.40189
     37880     1.66856     1.28505     1.41451      1.3842
     37890     1.66797     1.28208     1.41824     1.38171
     37900     1.66869     1.27786     1.41787     1.38772
     37910     1.66619     1.27115     1.42544      1.3801
     37920     1.67751     1.27441     1.43261       1.397
     37930     1.67717      1.2783     1.42099     1.40447
     37940     1.67716     1.27884     1.43108     1.39367
     37950     1.67911     1.28501     1.43527     1.38837
     37960     1.67486     1.29227      1.4314      1.3753
     37970     1.67479     1.29844     1.42894     1.37187
     37980      1.6688     1.28416     1.42634     1.37341
     37990     1.65845     1.27549     1.40782     1.37552
     38000     1.67262     1.30002     1.42386     1.37035
     38010     1.66206     1.29527     1.40268     1.37101
     38020     1.66897     1.29614     1.40337     1.38618
     38030     1.65919      1.2793     1.41276     1.36869
     38040     1.66007     1.28831     1.41184     1.36331
     38050     1.66654     1.28927     1.41187     1.37808
     38060     1.66583     1.29034     1.41075     1.37652
     38070     1.66832     1.28189     1.41325     1.38784
     38080     1.67289     1.29146     1.41621     1.38695
     38090      1.6713     1.29746     1.40237     1.39156
     38100     1.66572      1.2921     1.40505     1.38042
     38110      1.6573     1.28713     1.39526     1.37471
     38120     1.66062     1.28704     1.40913     1.36865
     38130     1.66235     1.27589     1.40451      1.3879
     38140     1.67345     1.28275     1.41828     1.39424
     38150     1.66615     1.26668     1.41822     1.39152
     38160     1.66363     1.26024     1.41808     1.39148
     38170     1.66634     1.26632     1.41543     1.39512
     38180     1.65953     1.26122     1.40767     1.39136
     38190     1.65906     1.25667     1.41055     1.39144
     38200     1.66307     1.25917     1.40711     1.40219
     38210     1.66298     1.26555     1.40656     1.39677
     38220     1.65845     1.26833     1.41226      1.3776
     38230     1.65218     1.25983     1.40909     1.37356
     38240     1.65261     1.25822     1.40391     1.38136
     38250     1.65745     1.26683     1.40631     1.38264
     38260     1.66912      1.2691     1.41987     1.39473
     38270      1.6745     1.27901     1.42635     1.39196
     38280     1.66918      1.2633     1.42202     1.39795
     38290      1.6654     1.27327     1.41254     1.38945
     38300     1.66528     1.26941     1.41038     1.39491
     38310     1.66068     1.25097     1.40824     1.40273
     38320     1.66929      1.2669     1.40795     1.40915
     38330     1.66199     1.26477      1.4126     1.38901
     38340     1.67054     1.27613     1.41373     1.39796
     38350     1.66924     1.26377     1.42213     1.39754
     38360     1.67243     1.27864     1.41542     1.39847
     38370     1.66762     1.26943     1.40936     1.40148
     38380     1.66986     1.27815     1.41145     1.39678
     38390     1.66993     1.28811     1.41091     1.38833
     38400     1.67369      1.2693     1.42431     1.40098
     38410     1.67673      1.2672     1.42274      1.4117
     38420     1.66826     1.26523     1.41849     1.39758
     38430     1.66904      1.2772      1.4097     1.39746
     38440     1.66495     1.28144     1.39815     1.39541
     38450     1.66712      1.2702     1.40817     1.40079
     38460     1.66925     1.26485     1.41975     1.39903
     38470     1.67318     1.26429     1.41796     1.41069
     38480      1.6775      1.2695     1.42349     1.41069
     38490     1.66644     1.26124      1.4097     1.40573
     38500     1.66984     1.26823     1.41036     1.40684
     38510     1.68124     1.27581     1.41902     1.41839
     38520     1.68845     1.27217     1.43368     1.42404
     38530     1.68326     1.28697     1.42022     1.41187
     38540     1.68232     1.28653     1.41843     1.41183
     38550     1.67298     1.28207     1.40436     1.40776
     38560      1.6796     1.28637     1.40819     1.41576
     38570     1.67332     1.27413     1.40998     1.41017
     38580     1.67698     1.27996     1.40706     1.41649
     38590     1.66923     1.28684     1.39589     1.40292
     38600     1.66875     1.27924     1.39993     1.40471
     38610     1.66764      1.2779     1.40471     1.39851
     38620     1.66956     1.27789     1.40011     1.40766
     38630     1.68039     1.28118     1.41216     1.41837
     38640     1.67248     1.27633     1.40951     1.40665
     38650     1.66976     1.27209     1.41354     1.39996
     38660     1.66665     1.25582     1.40947     1.41129
     38670     1.67388     1.28143     1.41484     1.39997
     38680     1.67234     1.27637     1.42107      1.3946
     38690     1.67658     1.27886     1.41801     1.40556
     38700     1.67821     1.28266     1.42056     1.40342
     38710      1.6777     1.28954     1.41454     1.40198
     38720     1.67556     1.27842     1.41341     1.40816
     38730     1.67629     1.29704     1.41177     1.39445
     38740     1.67567     1.29263     1.41349      1.3953
     38750     1.67007     1.28108     1.41402       1.392
     38760     1.66869      1.2784     1.41006     1.39515
     38770     1.67871     1.27703     1.41436     1.41593
     38780     1.67459     1.28946     1.41226      1.3969
     38790      1.6754     1.29383     1.40767     1.39943
     38800     1.66705     1.29133     1.39761     1.39186
     38810     1.67522     1.29312       1.407     1.40034
     38820     1.66101      1.2882     1.38779     1.39015
     38830     1.67057     1.28376     1.40856     1.39626
     38840     1.67563      1.2858     1.41502     1.39996
     38850     1.67624     1.27877     1.41397      1.4089
     38860     1.67813     1.28571     1.41512     1.40593
     38870     1.68453     1.28035     1.42606     1.41504
     38880     1.67389     1.26189     1.41898     1.41349
     38890     1.67958      1.2695     1.42523     1.41388
     38900     1.67061      1.2718     1.41241      1.4034
     38910     1.66215      1.2631     1.40194     1.40164
     38920     1.66343     1.26292      1.4079     1.39887
     38930     1.66296     1.24491     1.42238     1.39925
     38940     1.66121      1.2478     1.41907     1.39588
     38950     1.67071     1.25334      1.4244     1.40812
     38960     1.67426     1.26961     1.42225     1.40412
     38970     1.66505     1.26267     1.40821     1.40264
     38980     1.66231     1.25999     1.41351     1.39317
     38990     1.66237     1.26352     1.40649     1.39723
     39000     1.65694     1.24425     1.41481      1.3932
     39010     1.66261     1.25351     1.41938     1.39376
     39020     1.66915     1.25712     1.42902      1.3963
     39030     1.67001     1.27438     1.42009     1.39181
     39040     1.66836     1.26349     1.41972     1.39816
     39050     1.67028     1.26761     1.42259     1.39609
     39060     1.66321     1.26424     1.41557      1.3894
     39070     1.65862     1.26038     1.41482     1.38266
     39080     1.66129       1.266     1.41122     1.38761
     39090     1.66307     1.27437     1.41402     1.38136
     39100     1.65703     1.26985     1.40527     1.37992
     39110     1.66734     1.26808     1.42625     1.38485
     39120     1.66973     1.28059     1.42179     1.38371
     39130     1.66686     1.27889     1.41983     1.38037
     39140     1.66808     1.26488      1.4242     1.39166
     39150     1.66778     1.26423      1.4285     1.38713
     39160     1.66009     1.26594     1.41645     1.37944
     39170     1.67693     1.28367     1.43091     1.38882
     39180     1.67855     1.29695     1.42705     1.38438
     39190     1.66606     1.28132     1.41245     1.38374
     39200     1.66283     1.27236     1.41102     1.38569
     39210     1.67997     1.27683     1.43371     1.39957
     39220     1.66668     1.28876     1.41436     1.37635
     39230     1.66466     1.29288     1.40693     1.37522
     39240      1.6644     1.28773     1.40743      1.3789
     39250     1.66744     1.28276     1.41252     1.38566
     39260     1.67691     1.29371     1.41596     1.39478
     39270     1.65391     1.27904      1.4026      1.3666
     39280     1.66328     1.29458     1.40808     1.36906
     39290     1.67033     1.29981     1.41127     1.37799
     39300     1.66246     1.28502     1.41237     1.37167
     39310     1.66944     1.29764      1.4139     1.37515
     39320     1.67059      1.2991     1.41903     1.37129
     39330      1.6746     1.29258     1.42953     1.37632
     39340     1.67443     1.31289     1.42203     1.36439
     39350     1.67132     1.30473     1.41831     1.36847
     39360     1.67973     1.30064     1.43534     1.37519
     39370      1.6739      1.3037     1.42145     1.37249
     39380     1.68429     1.29548     1.44435     1.38176
     39390     1.66937     1.30508     1.41878     1.36287
     39400     1.67315     1.30631      1.4267     1.36269
     39410     1.68014     1.31433     1.43022     1.36848
     39420     1.67369      1.3058     1.41837     1.37316
     39430     1.67195     1.30064     1.42095     1.37115
     39440     1.67338     1.30502     1.42628     1.36495
     39450     1.66474       1.313     1.41614     1.34658
     39460      1.6803     1.32551     1.43009     1.35818
     39470     1.66352     1.31353     1.40964     1.34987
     39480     1.67306     1.31663     1.41895     1.36064
     39490     1.66238      1.3176     1.40948     1.34324
     39500     1.67356     1.31864     1.42485     1.35372
     39510     1.66055     1.30391     1.41325     1.34811
     39520      1.6722     1.31556     1.42164     1.35673
     39530      1.6712      1.3009     1.42656     1.36324
     39540     1.67091     1.30391     1.41729      1.3693
     39550     1.66638      1.3102     1.41915      1.3502
     39560     1.66704     1.31289     1.42152     1.34672
     39570     1.66318     1.29663     1.42716     1.34696
     39580     1.66429     1.29528     1.42714     1.35103
     39590     1.66296      1.3056     1.41504     1.35053
     39600     1.66934      1.3109     1.42453     1.35115
     39610     1.67439     1.31167     1.42988     1.35725
     39620     1.66458     1.29658     1.42037      1.3576
     39630     1.67293     1.30458     1.42476     1.36583
     39640     1.66478     1.29509      1.4163     1.36376
     39650      1.6644     1.30406     1.41064     1.36014
     39660     1.65992     1.29373     1.40319     1.36673
     39670     1.67249     1.30527      1.4195     1.36958
     39680     1.66893      1.3018     1.41902     1.36468
     39690     1.66661     1.29908      1.4177     1.36298
     39700     1.66822     1.30487     1.41317     1.36608
     39710     1.66364     1.30103     1.40669     1.36527
     39720     1.65915     1.30483     1.39631     1.36135
     39730      1.6719     1.30894     1.41053     1.37389
     39740     1.66516     1.30734     1.39916     1.37068
     39750     1.66254     1.30397     1.40333     1.36325
     39760     1.66643     1.30479     1.40462     1.37059
     39770     1.66267     1.30684     1.40149      1.3627
     39780     1.65859     1.30095     1.39968     1.36023
     39790     1.65993     1.29591     1.41152     1.35608
     39800      1.6588     1.28458     1.40878      1.3669
     39810     1.66055     1.28788     1.41053     1.36624
     39820     1.66944     1.29381     1.40884     1.38393
     39830     1.66355     1.31236     1.39898     1.36213
     39840     1.67448     1.29524     1.41611     1.38733
     39850     1.66528     1.29502     1.40233     1.37939
     39860     1.65984     1.28836     1.40503     1.36973
     39870     1.66862     1.29448     1.40691      1.3833
     39880     1.66954     1.28929     1.41303     1.38412
     39890     1.66961     1.29616     1.40495      1.3861
     39900     1.66115     1.29045     1.39529     1.38087
     39910     1.66709     1.29521     1.39592     1.39004
     39920     1.66674     1.29961     1.39539      1.3856
     39930     1.66082     1.30049       1.384     1.38199
     39940     1.67197     1.30039     1.40166     1.39114
     39950     1.67623     1.30238     1.41036     1.39074
     39960     1.66248     1.30766     1.38867     1.37453
     39970     1.66283     1.29879     1.39412     1.37826
     39980     1.67092      1.3136     1.39857     1.37928
     39990      1.6628     1.30209     1.39169     1.37752
     40000     1.67131     1.30392     1.39865     1.38928
     40010     1.67279      1.3072     1.40777     1.38054
     40020     1.66694     1.30674     1.39059     1.38421
     40030     1.66469     1.29975     1.38699       1.389
     40040      1.6614     1.29583      1.3876     1.38415
     40050     1.66445     1.31544     1.39485     1.36559
     40060     1.67773     1.32095     1.41205     1.37505
     40070     1.66967     1.32083     1.39666     1.37126
     40080     1.67691     1.32267     1.40156      1.3821
     40090     1.67253     1.32321     1.39521      1.3774
     40100     1.67316     1.32001     1.39543     1.38177
     40110     1.68182     1.33542     1.40245     1.38087
     40120     1.67783     1.32977     1.40496     1.37406
     40130      1.6795     1.33037     1.40621     1.37626
     40140     1.67756     1.32677     1.40378      1.3775
     40150      1.6722     1.31915      1.4002     1.37542
     40160     1.68075     1.32512     1.40822     1.38232
     40170     1.67812     1.34024     1.40495     1.36457
     40180     1.68235      1.3408     1.41113     1.36807
     40190     1.67528     1.34347     1.39849     1.36104
     40200     1.66875     1.34156      1.3862     1.35945
     40210     1.67027     1.33548     1.38694     1.36838
     40220     1.66458     1.33916      1.3779     1.36003
     40230     1.67108     1.33446     1.40219     1.35575
     40240     1.67582     1.33578     1.40403     1.36424
     40250     1.67332     1.32359     1.40819     1.36569
     40260     1.67416      1.3247     1.40066      1.3744
     40270     1.66871     1.31557     1.39065     1.38006
     40280     1.67171     1.30886     1.40196     1.38225
     40290     1.67526     1.29472     1.39903      1.4069
     40300     1.66774     1.28836     1.39434     1.39952
     40310     1.67539      1.2888      1.4076     1.40411
     40320      1.6754     1.29278     1.40183     1.40624
     40330     1.66421      1.2911     1.39056     1.39234
     40340     1.66419     1.29304     1.39556     1.38545
     40350     1.67116      1.2932     1.40057     1.39699
     40360     1.66924     1.27598     1.40818     1.40058
     40370     1.67954      1.2987     1.41734     1.39507
     40380     1.66771     1.28406      1.4053     1.39241
     40390     1.67922     1.29394     1.41795      1.3981
     40400     1.68625     1.29439     1.42885     1.40351
     40410     1.68541     1.29689       1.428     1.40004
     40420     1.67245     1.29012     1.41523     1.38813
     40430     1.66134     1.28005     1.40123     1.38495
     40440     1.67092     1.29367     1.41481     1.38155
     40450      1.6565     1.28498     1.39781     1.37219
     40460     1.65757     1.29893     1.39438     1.36511
     40470     1.66316     1.30664     1.40124     1.36435
     40480     1.66954     1.29417     1.40837     1.38432
     40490     1.66985     1.29706     1.40376     1.38705
     40500     1.66681     1.29033     1.40704     1.38267
     40510     1.67124      1.2891     1.40906     1.39243
     40520     1.67524     1.29301     1.41127     1.39617
     40530     1.67703     1.28876     1.42398     1.39149
     40540      1.6575     1.27051     1.40501     1.38071
     40550     1.66214     1.26475      1.4095     1.39253
     40560     1.67291     1.27022     1.41541     1.40726
     40570     1.66573     1.26614     1.40265     1.40669
     40580     1.66346      1.2703     1.39505     1.40513
     40590     1.66549     1.27147     1.40258     1.40137
     40600     1.66671     1.27144     1.39506     1.41178
     40610     1.66969     1.26534     1.40274     1.41667
     40620     1.66845     1.26212     1.39223     1.42696
     40630      1.6682     1.26333     1.39621     1.42141
     40640     1.67665     1.24899     1.40963     1.44059
     40650     1.67689     1.26309     1.40522     1.43313
     40660     1.66882     1.24748     1.41382     1.41944
     40670      1.6823     1.24742     1.42598     1.43903
     40680     1.67304     1.24877      1.4125     1.42953
     40690     1.66709     1.23964     1.40683     1.42916
     40700     1.67336     1.25286     1.40056     1.43842
     40710     1.66618     1.25388     1.39551     1.42572
     40720     1.67441     1.24833     1.41088     1.43472
     40730     1.66179     1.24991      1.3899     1.42442
     40740     1.66331     1.24401      1.3966     1.42659
     40750      1.6749     1.24639     1.41147     1.43697
     40760     1.66677     1.24714     1.40067     1.42793
     40770     1.68077     1.24984     1.41058     1.44851
     40780     1.67145     1.24427     1.41234     1.42988
     40790     1.66508     1.23948     1.40273     1.42865
     40800     1.66976     1.25224     1.40958     1.42167
     40810     1.66571     1.24449     1.40292     1.42557
     40820     1.67555     1.25417     1.41488     1.42834
     40830     1.67176     1.24302     1.41268     1.43136
     40840     1.66474     1.24813     1.39519     1.42769
     40850     1.66845     1.24077     1.40375     1.43438
     40860      1.6679     1.24403     1.40293     1.43108
     40870     1.67305     1.24732     1.41551     1.42784
     40880      1.6769     1.24606     1.42464     1.42888
     40890     1.66682     1.25018     1.41116     1.41501
     40900     1.67089     1.23841     1.42214     1.42394
     40910     1.67887     1.24505     1.42696     1.43208
     40920     1.67672     1.25795     1.42564       1.417
     40930      1.6646     1.26105     1.40791     1.40332
     40940     1.66127     1.25281     1.40156     1.40915
     40950     1.66655     1.25024      1.4162     1.40928
     40960     1.66722     1.25429     1.41566     1.40779
     40970     1.66195     1.24642     1.41001       1.408
     40980     1.66435     1.25852     1.40622      1.4067
     40990     1.67839     1.25061     1.43243      1.4206
     41000     1.66726     1.24289     1.42469      1.4089
     41010     1.68039     1.24628     1.44825     1.41308
     41020     1.66451     1.24679     1.42647     1.39708
     41030     1.66831     1.23595     1.43389     1.40816
     41040     1.65988     1.23698     1.42156     1.39981
     41050     1.66333     1.23772     1.42424     1.40461
     41060     1.67366     1.24554     1.43525     1.41102
     41070     1.66734     1.25732      1.4157     1.40534
     41080     1.65559     1.23838     1.41874     1.39123
     41090     1.64854     1.23283     1.41369     1.38456
     41100     1.65878     1.23882     1.43142     1.38546
     41110     1.66131     1.24427      1.4229     1.39538
     41120     1.65582     1.24295     1.41319     1.39336
     41130     1.65323     1.24068     1.41092     1.39154
     41140     1.65736     1.23302     1.41731     1.40163
     41150     1.65349     1.22902     1.41838     1.39491
     41160      1.6658     1.24204     1.42546     1.40541
     41170     1.65982     1.23473     1.42568     1.39746
     41180     1.66598     1.23694      1.4353     1.40032
     41190     1.67454     1.24214     1.44391     1.40726
     41200     1.67716     1.24724     1.44247     1.41046
     41210     1.67283      1.2388     1.43578     1.41443
     41220     1.67462     1.23852      1.4386     1.41606
     41230     1.66109     1.24027     1.42411     1.39717
     41240     1.67042     1.23372     1.42919     1.41984
     41250     1.66284     1.24808      1.4242     1.39429
     41260     1.66382     1.24646     1.42224     1.40006
     41270     1.66499     1.24333     1.42784     1.39993
     41280      1.6668     1.25618     1.43205     1.38841
     41290     1.67184     1.26074     1.42827     1.40025
     41300     1.66241     1.25289     1.42138     1.39182
     41310     1.67141     1.25214     1.43073      1.4044
     41320     1.67657      1.2577     1.43742     1.40491
     41330     1.67726     1.25779     1.44519      1.3985
     41340     1.67402     1.25118     1.44648     1.39534
     41350     1.67468     1.26065     1.43821     1.39693
     41360     1.68011     1.26414     1.44392     1.40092
     41370     1.67746     1.26753     1.43735     1.39825
     41380     1.67261     1.25295     1.43526     1.40192
     41390     1.67151     1.25932      1.4351     1.39374
     41400      1.6709     1.25801     1.43316     1.39544
     41410     1.67279     1.26439     1.43955     1.38761
     41420     1.66498     1.25428     1.42883     1.38908
     41430     1.66042     1.25902     1.43062     1.37193
     41440     1.66556     1.26547     1.42541     1.38381
     41450     1.67532     1.26348     1.45077     1.38286
     41460     1.66965      1.2558     1.43979      1.3876
     41470     1.68274     1.26653     1.44618     1.40275
     41480     1.68076     1.26078     1.45034     1.39888
     41490     1.66617     1.25834     1.42961     1.38745
     41500     1.66847     1.25003     1.42954     1.40051
     41510     1.66392     1.25893     1.42679     1.38442
     41520     1.67748     1.26721     1.43541     1.40058
     41530     1.67277     1.25679     1.43867     1.39536
     41540     1.67633     1.26104     1.44293     1.39567
     41550     1.67138     1.25546     1.43912     1.39275
     41560     1.67614     1.26291     1.43473     1.40196
     41570     1.67388     1.24996     1.43887     1.40393
     41580     1.66663      1.2469     1.42845     1.40002
     41590     1.67505     1.26027      1.4398     1.39652
     41600     1.66797      1.2573     1.43792     1.38415
     41610     1.67203     1.26296      1.4466     1.37972
     41620     1.66331     1.26435     1.43429      1.3702
     41630     1.66441     1.25518     1.43484     1.38066
     41640     1.67408     1.26306     1.44888     1.38222
     41650     1.67398     1.25893     1.45157      1.3829
     41660      1.6798     1.26547     1.45786     1.38445
     41670     1.67133      1.2616     1.45773     1.36752
     41680       1.676     1.26735     1.45135     1.38035
     41690       1.667      1.2665     1.43914     1.37211
     41700     1.66772     1.26522     1.43916     1.37501
     41710      1.6555     1.25411     1.42981     1.36536
     41720     1.66825     1.26409     1.44146     1.37492
     41730      1.6705     1.25575     1.45246     1.37644
     41740     1.66103     1.26955     1.42941     1.36494
     41750     1.67565     1.28077      1.4463      1.3724
     41760     1.66625     1.28141     1.42678     1.36933
     41770     1.67367     1.28359     1.42805     1.38397
     41780     1.67547     1.29177     1.43005     1.37864
     41790     1.66845     1.27858     1.43245     1.37141
     41800     1.67212     1.27362     1.43326     1.38407
     41810     1.66999     1.28761     1.42525     1.37421
     41820     1.68651     1.29934     1.44326     1.38468
     41830       1.675     1.30224     1.42253     1.37543
     41840     1.67448     1.29822     1.42717     1.37316
     41850     1.66519     1.28864     1.41978     1.36725
     41860     1.67268     1.30817     1.41498     1.37193
     41870      1.6717      1.3024      1.4214     1.36842
     41880     1.67333     1.30571     1.41579     1.37504
     41890     1.67434     1.29597     1.42244     1.37985
     41900     1.66225     1.28826     1.40821     1.37238
     41910     1.67038     1.29604     1.40869     1.38426
     41920     1.66622     1.28848     1.41303     1.37686
     41930     1.68078     1.29548     1.42321     1.39508
     41940     1.67165     1.29663     1.40812     1.38737
     41950      1.6648     1.29414     1.40545     1.37588
     41960     1.67015      1.2983     1.40574     1.38461
     41970     1.66672     1.29343     1.40987     1.37666
     41980     1.66862     1.30907     1.39923     1.37735
     41990     1.67563     1.30958      1.4037     1.38927
     42000     1.67798     1.29801     1.40579     1.40361
     42010     1.67276     1.29946     1.39789     1.39769
     42020     1.67678     1.30167     1.40567     1.39747
     42030     1.68414     1.30432     1.40592     1.41238
     42040     1.67353     1.29944     1.39999     1.39745
     42050     1.66825     1.28576     1.39863     1.39885
     42060     1.67048     1.28745     1.39994     1.40129
     42070     1.65853     1.28714     1.38386     1.38912
     42080     1.66994     1.29962      1.3993     1.38938
     42090     1.67373     1.29876     1.40803     1.39049
     42100     1.67368     1.29642     1.41393     1.38654
     42110     1.67134      1.2969     1.41554     1.37878
     42120     1.66893     1.29345     1.41667     1.37503
     42130     1.66866     1.28282     1.42293     1.37785
     42140     1.66378     1.28372     1.41145     1.37703
     42150     1.66447     1.27676     1.41875     1.37768
     42160     1.67069      1.2851     1.42055      1.3831
     42170     1.65565     1.28125     1.40428     1.36702
     42180     1.65942     1.28474     1.40949     1.36752
     42190     1.66646     1.29771     1.41543     1.36628
     42200     1.67281     1.29991     1.42825     1.36634
     42210     1.65882     1.28861     1.41468     1.35703
     42220     1.66153     1.28725      1.4156     1.36396
     42230     1.66878     1.28923     1.42936     1.36546
     42240     1.67689     1.29555     1.44126     1.36685
     42250     1.67144     1.29907     1.44018      1.3512
     42260     1.67723     1.28952     1.44463     1.36982
     42270     1.67768     1.28848     1.44746      1.3689
     42280     1.66461     1.29665     1.43371     1.34351
     42290     1.66605      1.2995     1.42331     1.35533
     42300     1.66538     1.29495      1.4293     1.35173
     42310     1.67042     1.28943     1.43597     1.36234
     42320     1.66611     1.28412     1.43619     1.35655
     42330     1.66016     1.28216     1.42886     1.35156
     42340     1.68091     1.28609     1.45292     1.37329
     42350     1.67521     1.28288     1.44903     1.36643
     42360     1.67435     1.27688     1.45028     1.36863
     42370     1.67456     1.28875     1.44486     1.36375
     42380     1.67809     1.27931     1.45315     1.37247
     42390      1.6841     1.28525     1.45744     1.37709
     42400     1.67723     1.27934     1.45679     1.36646
     42410     1.69014     1.28481     1.46312     1.38626
     42420     1.67886     1.29196     1.44307     1.37314
     42430     1.67735     1.28442     1.44508     1.37441
     42440     1.68165     1.29688     1.44368     1.37468
     42450      1.6797     1.28652     1.44906     1.37401
     42460     1.68052     1.28197     1.44911     1.38019
     42470     1.66323     1.27538     1.43258     1.36154
     42480     1.67183      1.2762     1.44292     1.37088
     42490     1.67803     1.27421     1.45095     1.37939
     42500     1.68079     1.27649     1.45359     1.38122
     42510      1.6638     1.26172     1.44091     1.36686
     42520     1.66675     1.26764     1.44161     1.36783
     42530     1.68282     1.27718     1.45311     1.38602
     42540     1.67875     1.27436     1.45435     1.37741
     42550     1.68597     1.27553     1.46327      1.3845
     42560     1.66899     1.26848     1.44306     1.37098
     42570     1.67627     1.26701     1.44973       1.383
     42580      1.6712     1.26055     1.44368     1.38298
     42590     1.67461     1.26333     1.44795     1.38423
     42600     1.67108     1.27758     1.43729     1.37368
     42610     1.67301     1.26918     1.44183     1.38139
     42620     1.67736     1.27674     1.44297     1.38379
     42630     1.67663     1.27304     1.44069     1.38779
     42640     1.67738     1.27287     1.44455     1.38575
     42650     1.67238     1.27891     1.42816     1.38508
     42660     1.66712     1.27826      1.4246     1.37665
     42670     1.66385     1.27422     1.42871     1.36819
     42680     1.67929     1.28792     1.44095     1.38019
     42690     1.68349     1.28108     1.45011     1.38718
     42700     1.67401     1.27453     1.44328     1.37735
     42710     1.67606     1.26927     1.44429     1.38612
     42720     1.67309     1.27221     1.44642     1.37397
     42730     1.67174     1.28144     1.44108      1.3677
     42740     1.68463     1.28399     1.45761     1.37939
     42750     1.67065     1.27749     1.44146     1.36835
     42760     1.68119      1.2954     1.44955     1.36877
     42770     1.67394      1.2939     1.43616     1.36653
     42780     1.67244      1.2855     1.43686     1.37003
     42790     1.66968      1.2937     1.42763     1.36523
     42800     1.67245     1.29854     1.43019     1.36475
     42810     1.67563     1.29075     1.43573     1.37409
     42820      1.6692     1.29367     1.43133      1.3602
     42830     1.65775     1.28238      1.4166     1.35831
     42840     1.67071     1.29186     1.42701     1.37015
     42850     1.67194     1.29438     1.42583     1.37199
     42860     1.66933     1.29451      1.4274     1.36385
     42870     1.66894     1.28938     1.42869      1.3664
     42880       1.674     1.28856     1.43355     1.37444
     42890     1.67286     1.29659     1.42398     1.37405
     42900     1.67072     1.28854      1.4202     1.38033
     42910     1.66871     1.30183     1.41241     1.37096
     42920     1.66739     1.31185     1.41055     1.36008
     42930      1.6581     1.31875     1.39093     1.35085
     42940     1.66398     1.32539     1.39811      1.3514
     42950     1.67096     1.33553     1.40474     1.35176
     42960     1.66538     1.32649     1.39458      1.3574
     42970     1.67732     1.34064     1.40506     1.36211
     42980     1.67469      1.3351     1.40068     1.36556
     42990     1.67286     1.33241      1.3987     1.36574
     43000     1.66789     1.34424      1.3849     1.35602
     43010     1.66601     1.34317      1.3748     1.36272
     43020     1.67357     1.33591     1.39139     1.37152
     43030     1.66705     1.33982     1.37806     1.36528
     43040     1.66743      1.3458     1.37599     1.36239
     43050     1.66279     1.34013     1.37945     1.35311
     43060     1.66162      1.3311     1.37328     1.36538
     43070     1.67399     1.34676     1.38866     1.36467
     43080      1.6736     1.34232     1.39071     1.36601
     43090     1.67304     1.33984     1.39011     1.36767
     43100     1.67193     1.34568     1.38013     1.36934
     43110     1.67309     1.34998     1.38171     1.36635
     43120     1.67081     1.34187     1.38391     1.36653
     43130     1.67366     1.33849      1.3839     1.37679
     43140     1.67141     1.33485     1.39201     1.36664
     43150     1.66496     1.34455     1.37611     1.35746
     43160      1.6611     1.33245     1.37978     1.35621
     43170     1.66163     1.34671     1.37093     1.35239
     43180     1.66523     1.34305     1.37877      1.3569
     43190     1.66189     1.34272     1.37384     1.35404
     43200     1.65508     1.33533     1.36185     1.35678
     43210     1.65595     1.32723     1.37012     1.35852
     43220     1.66211     1.32872     1.38351     1.35852
     43230     1.68151      1.3405     1.39765     1.38007
     43240       1.668     1.32757     1.38305     1.37448
     43250     1.66523     1.33258     1.37368      1.3723
     43260     1.66073     1.32503     1.36188     1.38043
     43270     1.67331     1.32173     1.38457     1.39138
     43280     1.67034     1.31811     1.38459     1.38766
     43290     1.66334     1.31767     1.38455      1.3712
     43300     1.67256     1.33212     1.38157     1.38262
     43310     1.66604     1.32212     1.37926     1.37878
     43320     1.66518     1.32311     1.37832     1.37668
     43330     1.66681     1.32824     1.37289     1.38111
     43340      1.6717     1.32444     1.38179     1.38768
     43350     1.66527     1.29976     1.39209     1.38527
     43360      1.6618     1.31489     1.38106     1.37365
     43370     1.66162     1.31619     1.38436     1.36862
     43380     1.66759      1.3333      1.3817     1.36928
     43390     1.66368       1.326     1.38198     1.36658
     43400     1.66803     1.33123     1.38389     1.37016
     43410     1.66348     1.32154     1.38474      1.3676
     43420     1.66941     1.32125     1.40071     1.36608
     43430     1.66964     1.32916       1.389     1.37091
     43440     1.66493     1.32814     1.38673     1.36273
     43450     1.65744     1.31016     1.38095     1.36773
     43460     1.66573     1.31566     1.38991      1.3735
     43470     1.65575     1.30225     1.38164     1.37049
     43480     1.66433     1.30578     1.38622     1.38324
     43490     1.66007     1.30637     1.37955     1.37909
     43500     1.67242      1.3164     1.39299     1.38586
     43510     1.67093     1.31113     1.38968      1.3906
     43520     1.65837     1.29379      1.3853     1.38109
     43530     1.65928     1.29045     1.39274     1.37892
     43540     1.66036     1.29575     1.38678     1.38257
     43550     1.66055     1.30023     1.38726     1.37831
     43560     1.66218     1.30822     1.37755     1.38443
     43570     1.66515     1.30326     1.38643     1.38736
     43580     1.66422     1.29677     1.39424     1.38339
     43590     1.66183     1.29167     1.39183     1.38482
     43600     1.66491     1.30998     1.39173     1.37509
     43610     1.66839     1.31749     1.38607     1.38205
     43620     1.66454     1.30999     1.38176     1.38422
     43630     1.66821     1.30754      1.3873     1.38981
     43640     1.66156     1.29299     1.37829     1.39643
     43650     1.65938     1.29763      1.3729     1.39225
     43660     1.67231     1.29646     1.39082     1.40644
     43670     1.66799     1.29048     1.37851     1.41378
     43680     1.67351     1.29522     1.38842     1.41277
     43690     1.67718     1.29997     1.39071     1.41487
     43700     1.66483     1.29578     1.37662     1.40327
     43710     1.66277     1.30048     1.36365     1.40671
     43720     1.66425     1.29031      1.3628     1.42033
     43730     1.66017     1.27951     1.36495     1.41848
     43740      1.6665      1.2997     1.36374     1.41613
     43750     1.66155      1.2968     1.36314     1.40772
     43760     1.65931     1.30004     1.36474     1.39786
     43770     1.66068     1.29575     1.36258     1.40716
     43780     1.67081     1.29606     1.37347     1.42022
     43790     1.65578      1.2922     1.35826     1.40305
     43800     1.66188     1.31242     1.35331      1.4035
     43810     1.66597     1.33158     1.34279     1.40525
     43820     1.65797      1.3316     1.33112     1.39739
     43830     1.67082     1.33019     1.35228     1.40898
     43840     1.67188     1.32499     1.35853     1.41037
     43850     1.66096      1.3233     1.34407     1.39997
     43860     1.66809      1.3182     1.35358     1.41253
     43870     1.67347     1.31191     1.37033     1.41496
     43880     1.66437     1.30443      1.3631     1.40735
     43890     1.65994     1.31656     1.35191     1.39634
     43900     1.66482     1.31159     1.35506     1.40953
     43910     1.67179     1.31687     1.35929     1.41701
     43920     1.65806     1.30819     1.34359     1.40773
     43930     1.66163     1.29723     1.35541     1.41495
     43940     1.66988     1.29911     1.36511     1.42329
     43950     1.66394     1.29061     1.36431     1.41787
     43960     1.66702     1.28652     1.37348     1.41997
     43970     1.66799     1.27907     1.37573     1.42679
     43980     1.66992     1.29083       1.377     1.41946
     43990     1.66774     1.28223     1.38347     1.41585
     44000     1.66653     1.28946     1.37652      1.4132
     44010     1.67506     1.29457      1.3942     1.41136
     44020     1.66656      1.3036     1.37738      1.3994
     44030     1.66447      1.3186      1.3603     1.39708
     44040     1.67211     1.31552     1.36713     1.41148
     44050     1.66708     1.31147     1.36065      1.4096
     44060     1.66635     1.30355     1.35865     1.41712
     44070     1.67134     1.31494     1.36153      1.4156
     44080     1.66424     1.30623     1.35378     1.41438
     44090     1.65633      1.3034     1.34435     1.40739
     44100     1.66691     1.29683     1.35589     1.42721
     44110     1.66314     1.29514     1.35466     1.42111
     44120     1.65168     1.28613     1.34819     1.40867
     44130     1.66148     1.28231     1.35521     1.42832
     44140     1.66572      1.2839     1.36608     1.42642
     44150     1.66912     1.28632     1.36395      1.4342
     44160     1.66668     1.27768     1.36944     1.43102
     44170     1.65987     1.28613     1.35801     1.41847
     44180     1.66037     1.29243     1.35348     1.41823
     44190     1.65076     1.28247     1.34121     1.41649
     44200     1.65032     1.28676     1.34058     1.41216
     44210     1.66766     1.28827     1.36523     1.42783
     44220      1.6677     1.28889     1.36757     1.42511
     44230     1.66638      1.2857      1.3702     1.42237
     44240     1.65832     1.28602     1.36026     1.41276
     44250      1.6565     1.27873      1.3608     1.41458
     44260     1.67076     1.27791      1.3799     1.43028
     44270     1.66475     1.28149     1.36492     1.42743
     44280     1.66138     1.28475     1.36426     1.41725
     44290     1.66612     1.29246     1.36267     1.42287
     44300     1.66067     1.29137      1.3535     1.41989
     44310     1.65962     1.27622     1.36708     1.41811
     44320     1.66471     1.28248     1.36676     1.42468
     44330      1.6609      1.2814     1.36229     1.42104
     44340      1.6623      1.2926     1.35899     1.41733
     44350     1.65933      1.2799     1.36727     1.41392
     44360     1.67214     1.29497     1.37178     1.42596
     44370     1.66435     1.28348     1.36383     1.42577
     44380     1.67207     1.29011       1.373     1.42903
     44390     1.65976     1.28333     1.35579     1.42286
     44400     1.67395     1.28044     1.37196     1.44305
     44410     1.66789     1.27537     1.36657     1.43863
     44420     1.66446     1.29087     1.35844     1.42448
     44430     1.66649     1.28841     1.35987     1.43007
     44440      1.6672      1.2847     1.35574     1.43897
     44450     1.66405     1.28022     1.35197     1.43922
     44460     1.67167     1.27661     1.36558     1.44721
     44470     1.66259     1.27742     1.35241     1.43791
     44480     1.67291     1.28312     1.36357     1.44621
     44490     1.66384     1.26762     1.36155     1.44085
     44500     1.67155     1.26545     1.37081     1.45177
     44510      1.6685     1.27231      1.3662     1.44308
     44520     1.66325     1.26829     1.35637     1.44378
     44530     1.66794      1.2719     1.36183     1.44629
     44540      1.6628     1.27067     1.35352     1.44334
     44550     1.67259     1.26481     1.36909     1.45636
     44560     1.67338     1.26265      1.3758     1.45371
     44570     1.67704     1.26225     1.37984     1.45865
     44580     1.67402      1.2584     1.37705     1.45767
     44590     1.66008     1.26293     1.35914     1.43858
     44600     1.68042      1.2603     1.38225     1.46583
     44610     1.66469      1.2612     1.36516     1.44502
     44620     1.66143     1.25195     1.36076     1.44971
     44630     1.66314     1.26309     1.35599     1.44843
     44640     1.67858     1.25641     1.37516      1.4716
     44650      1.6703     1.26245     1.36214     1.45965
     44660     1.67042     1.25605     1.36676     1.46113
     44670     1.67661     1.26176     1.37242     1.46509
     44680      1.6581     1.25481     1.35413      1.4458
     44690        1.67     1.26224     1.36707     1.45454
     44700     1.67041     1.25983     1.36515     1.45937
     44710     1.66492     1.24049     1.37317     1.45585
     44720     1.66411     1.24852     1.36449     1.45531
     44730       1.671     1.26103     1.36941     1.45568
     44740     1.67037     1.25977     1.36707     1.45751
     44750     1.66903     1.25712     1.36476     1.45891
     44760     1.67563     1.26206     1.37195     1.46303
     44770     1.66102     1.25152     1.35917     1.45063
     44780     1.66104     1.25929     1.35673     1.44624
     44790     1.66475     1.25922     1.36168     1.45017
     44800     1.66817     1.25164     1.36777     1.45882
     44810     1.65951     1.25894       1.357     1.44276
     44820     1.66298     1.24785     1.36924     1.44881
     44830     1.66655      1.2545     1.36338     1.45678
     44840     1.66884     1.25271     1.36741      1.4598
     44850     1.66261     1.25032     1.36223     1.45243
     44860     1.67071     1.24636     1.37434     1.46299
     44870     1.67604     1.24883      1.3796     1.46812
     44880      1.6651     1.24979     1.36988      1.4514
     44890     1.66612     1.24653      1.3691     1.45727
     44900     1.66738     1.24206     1.37191     1.46133
     44910      1.6691     1.23785     1.37867     1.46245
     44920     1.66591     1.24288     1.37213     1.45706
     44930     1.66535     1.24511     1.36796      1.4578
     44940     1.67864     1.23905     1.38793     1.47447
     44950     1.67307     1.23816     1.37812     1.47176
     44960     1.67516     1.24006     1.38416     1.46925
     44970     1.67166     1.24192     1.37856     1.46494
     44980     1.66678     1.24403      1.3712     1.45894
     44990     1.67136     1.24557     1.37892     1.46082
     45000     1.67078     1.24022     1.38001     1.46302
     45010     1.66603     1.24391     1.37378      1.4549
     45020     1.66882     1.24282       1.375     1.46107
     45030     1.66468     1.23893     1.37374     1.45609
     45040     1.65825     1.24568     1.36498     1.44385
     45050     1.66605      1.2425     1.37468      1.4553
     45060     1.67029     1.24141     1.37797     1.46282
     45070     1.66761     1.24271     1.38092      1.4528
     45080     1.65999      1.2438      1.3726     1.44224
     45090     1.66555     1.23786     1.38268     1.45052
     45100     1.66118     1.23476     1.37295     1.45237
     45110     1.66784     1.24124     1.38269     1.45289
     45120     1.66576     1.23838      1.3795     1.45358
     45130     1.65669     1.23157      1.3761     1.44181
     45140     1.66221     1.23672     1.37414     1.45195
     45150     1.66786     1.24164     1.38624      1.4492
     45160     1.65529      1.2405     1.36313     1.44325
     45170     1.66215     1.24344      1.3728     1.44732
     45180      1.6524     1.23656     1.36766     1.43571
     45190     1.65282     1.24132     1.36403     1.43604
     45200     1.65918     1.24776     1.36996     1.43947
     45210     1.65747     1.24691     1.36946     1.43673
     45220     1.65744     1.23868     1.37758     1.43602
     45230     1.66167     1.24659     1.37632     1.44017
     45240     1.66324     1.25868     1.37477     1.43472
     45250     1.66087     1.24845       1.378     1.43508
     45260     1.65804     1.22557     1.38205     1.44433
     45270     1.67714     1.24222     1.39434     1.46228
     45280     1.67652     1.23966     1.39669      1.4608
     45290     1.66787     1.23336     1.38884     1.45381
     45300     1.66304     1.24362     1.37982     1.44253
     45310      1.6649     1.23865      1.3828     1.44823
     45320     1.67111     1.24593     1.38731     1.45198
     45330     1.66172     1.24706     1.37484     1.44129
     45340      1.6616     1.24504     1.37405     1.44349
     45350     1.66077     1.24125      1.3735     1.44537
     45360     1.66227     1.23035     1.38276     1.44931
     45370     1.66128     1.24178     1.37652      1.4432
     45380     1.65882     1.25099     1.36299     1.44245
     45390     1.66883     1.24387     1.38692     1.44888
     45400     1.66546     1.24732      1.3709      1.4534
     45410      1.6604     1.23209      1.3666     1.45883
     45420     1.65833     1.23917     1.36583     1.44883
     45430     1.65923     1.23176     1.37205     1.45132
     45440      1.6556     1.23715     1.36459     1.44547
     45450     1.65848     1.24224     1.36756      1.4449
     45460     1.65609     1.24928     1.35891      1.4415
     45470     1.66252      1.2425     1.37121      1.4505
     45480     1.66625     1.24732     1.36586     1.45994
     45490     1.67059     1.25456     1.37231      1.4576
     45500     1.65789     1.23834      1.3633     1.45091
     45510     1.66163     1.25358     1.35635     1.45288
     45520     1.66765     1.25601     1.35708     1.46386
     45530     1.65892     1.25242     1.35748     1.44662
     45540     1.65394     1.24193     1.35846     1.44335
     45550     1.66749     1.24612     1.37021      1.4597
     45560     1.65851     1.23764     1.36013     1.45589
     45570     1.66371     1.24678     1.36578     1.45467
     45580     1.66116     1.24584     1.35971     1.45532
     45590     1.65101     1.23665     1.35287     1.44641
     45600     1.65233     1.23642     1.35783     1.44497
     45610     1.65722     1.23415     1.36427     1.45204
     45620     1.66149     1.24257     1.36504     1.45388
     45630     1.66411     1.23182     1.37833      1.4565
     45640     1.65659     1.22785     1.37087     1.44973
     45650     1.65668     1.24127     1.36088     1.44789
     45660     1.65511      1.2367     1.36459     1.44474
     45670     1.65104     1.23421     1.35805      1.4437
     45680     1.65222      1.2326     1.36018     1.44579
     45690     1.66105     1.24689     1.36504     1.44919
     45700     1.67091     1.25011     1.37571     1.45894
     45710     1.67074     1.24148        1.38     1.46188
     45720     1.67549     1.23824     1.38581     1.46997
     45730     1.67263     1.24771     1.37841      1.4624
     45740     1.66194     1.24821     1.36373     1.45132
     45750     1.66353     1.22553     1.37878     1.46004
     45760     1.67086      1.2376     1.38283     1.46276
     45770     1.66742     1.22903     1.37796     1.46674
     45780     1.66714     1.23887     1.37851     1.45727
     45790     1.65873     1.23763     1.36716     1.44981
     45800     1.66356      1.2349     1.37702     1.45385
     45810     1.65966      1.2522     1.36095     1.44525
     45820     1.66216     1.22895      1.3809     1.45201
     45830     1.66143     1.23103     1.37837     1.45098
     45840     1.66212     1.23398      1.3783     1.45013
     45850     1.66452     1.23538     1.38112     1.45177
     45860     1.66475     1.23986     1.38143     1.44818
     45870      1.6699      1.2256     1.39849     1.45578
     45880     1.67624      1.2427     1.38956     1.46436
     45890     1.66345     1.23002     1.37698     1.45777
     45900     1.66211     1.23522     1.37787     1.44947
     45910     1.65828      1.2432     1.36666     1.44446
     45920     1.65986     1.24385     1.35796      1.4557
     45930     1.66117     1.24355     1.36109     1.45601
     45940     1.66515     1.24584     1.36728     1.45734
     45950     1.67813     1.24414     1.38257     1.47406
     45960     1.66679     1.25592     1.36687     1.45283
     45970     1.66864     1.24789     1.37134     1.45976
     45980     1.64923     1.23453     1.35739     1.43991
     45990     1.66052     1.24127     1.36804     1.44994
     46000     1.66579     1.24564     1.37023     1.45622
     46010     1.66345     1.23974      1.3712       1.455
     46020      1.6771     1.23901     1.38689     1.47197
     46030     1.66196      1.2372     1.37569      1.4495
     46040     1.65707     1.23592     1.36904     1.44567
     46050     1.66363     1.23125     1.37925     1.45499
     46060     1.66308     1.24478     1.36918     1.45172
     46070     1.66327      1.2368     1.37154     1.45676
     46080     1.67676     1.24302     1.38498     1.46961
     46090     1.66566      1.2359     1.37455     1.46014
     46100      1.6628     1.23458     1.37258     1.45659
     46110     1.67662     1.24082     1.38839     1.46795
     46120     1.67296     1.23867     1.38371     1.46583
     46130     1.67039     1.24692     1.37718     1.45911
     46140     1.66402     1.24335     1.37395     1.45061
     46150     1.67555     1.24245     1.38749     1.46498
     46160     1.66763     1.24323     1.38046     1.45281
     46170      1.6639     1.25238      1.3698     1.44648
     46180      1.6691     1.24591     1.37746     1.45674
     46190     1.66445     1.24639     1.37124     1.45155
     46200     1.68057     1.25363     1.37726     1.47657
     46210     1.67947     1.24617     1.38774     1.47055
     46220     1.67054     1.23813     1.37253     1.47127
     46230       1.661     1.22946     1.37251     1.45688
     46240     1.65813     1.23561     1.36814     1.44924
     46250     1.66759       1.238     1.37934     1.45826
     46260     1.65652     1.23798     1.36476      1.4467
     46270     1.66676     1.23833     1.37897     1.45642
     46280     1.65736     1.22955     1.36676     1.45391
     46290     1.66541     1.24205       1.372     1.45676
     46300     1.66514     1.23964     1.37471     1.45563
     46310     1.65986     1.23338     1.36561     1.45745
     46320     1.66804     1.24722     1.36784     1.46226
     46330     1.66538     1.24958     1.36396     1.45779
     46340     1.65966     1.24844     1.35958      1.4498
     46350     1.66789     1.25032     1.37271     1.45467
     46360     1.66504     1.25184     1.36484     1.45425
     46370     1.66078     1.25715     1.35743     1.44684
     46380     1.66589     1.24584     1.36846     1.45793
     46390     1.66026     1.23749     1.37294     1.44795
     46400     1.66303     1.24086     1.36692     1.45711
     46410     1.65439     1.24686     1.35022     1.44785
     46420     1.66327     1.23846     1.36765     1.45899
     46430     1.65687     1.24006     1.36096      1.4493
     46440     1.66246     1.25111     1.36157     1.45202
     46450     1.65849     1.24579     1.35212     1.45635
     46460     1.66075     1.24892     1.35851     1.45286
     46470     1.67021     1.24672     1.37291     1.46287
     46480     1.66718     1.24712     1.36225     1.46559
     46490     1.66401     1.24341     1.36555     1.45846
     46500     1.66964     1.25273     1.36313      1.4656
     46510     1.66713     1.24238     1.36632     1.46571
     46520     1.66953     1.24779     1.36826     1.46476
     46530     1.66922     1.25016     1.36196      1.4679
     46540      1.6661     1.25014      1.3611     1.46162
     46550     1.65995     1.24514     1.35453     1.45798
     46560     1.66201     1.23742     1.36671     1.45789
     46570      1.6596     1.24356     1.35705     1.45619
     46580     1.67195      1.2469      1.3691     1.47026
     46590     1.65666     1.23893     1.35754       1.453
     46600     1.66427     1.24522     1.35595     1.46643
     46610     1.66317      1.2488     1.36061     1.45653
     46620     1.65765     1.24542      1.3497     1.45699
     46630     1.66712     1.23796     1.37243     1.46373
     46640     1.66109     1.24115     1.35868     1.46012
     46650      1.6622     1.24116     1.36399     1.45768
     46660     1.66443     1.25148     1.36078     1.45695
     46670     1.66462     1.25054     1.35934     1.45956
     46680     1.66314     1.24887     1.35984     1.45712
     46690     1.66516     1.25535     1.35513     1.46056
     46700     1.66016     1.25253      1.3546     1.45207
     46710     1.65858     1.24198     1.35939     1.45304
     46720     1.66413     1.25089     1.35707     1.46023
     46730      1.6608     1.24807     1.35622     1.45585
     46740     1.66251     1.25532      1.3582     1.45167
     46750     1.66993     1.24272     1.37352     1.46508
     46760     1.66434     1.24634     1.36637     1.45593
     46770     1.65884     1.24065     1.36263     1.45172
     46780      1.6569     1.23964     1.35747     1.45298
     46790      1.6665     1.24647     1.36906     1.45824
     46800     1.65789     1.23299     1.37225     1.44701
     46810     1.66454     1.24633     1.37383     1.44937
     46820     1.65933     1.23442     1.37098      1.4503
     46830     1.66441     1.24133     1.37099     1.45601
     46840     1.66636     1.24002     1.37706     1.45587
     46850     1.66377     1.25479     1.36456     1.44904
     46860     1.66355     1.24093     1.37397     1.45159
     46870      1.6711     1.24232     1.38679     1.45554
     46880     1.65563     1.23828     1.36565     1.44356
     46890     1.66013     1.23357     1.36753     1.45611
     46900     1.66144     1.23174     1.37749     1.45124
     46910     1.65436     1.24415     1.36628     1.43499
     46920     1.66358     1.25182     1.37914     1.43733
     46930     1.65985     1.23437     1.37852     1.44438
     46940     1.64896     1.24184     1.36521     1.42555
     46950     1.66094     1.24257       1.381     1.43747
     46960     1.65921     1.24156     1.37326     1.44175
     46970     1.64955     1.23853     1.36633     1.42871
     46980     1.65837      1.2331     1.38677     1.43413
     46990     1.65731     1.24028     1.37926     1.43274
     47000     1.66088     1.23945     1.38178     1.43927
     47010     1.65675     1.24175     1.37222      1.4369
     47020     1.65938      1.2416     1.37348     1.44189
     47030     1.65771     1.23501     1.37761     1.43977
     47040     1.66699     1.24855     1.37345     1.45343
     47050     1.66272     1.23563     1.38649     1.44227
     47060     1.67056     1.24345     1.38997     1.45028
     47070     1.67362     1.23826     1.39519     1.45677
     47080     1.67245     1.24627     1.38694     1.45511
     47090     1.67409     1.24587     1.39498     1.45155
     47100     1.66647     1.24385     1.38432     1.44593
     47110     1.66003     1.23736     1.38272      1.4382
     47120     1.65854     1.23288     1.39165     1.42997
     47130     1.65676     1.23621     1.38541     1.42904
     47140     1.65938     1.24427     1.38255      1.4309
     47150      1.6587      1.2429     1.37655     1.43627
     47160     1.66468     1.24359     1.38034     1.44584
     47170     1.66939     1.24008     1.38452     1.45568
     47180      1.6574     1.22986     1.37874     1.44237
     47190     1.66383     1.23982     1.38105     1.44644
     47200     1.66193     1.24435     1.38197     1.43728
     47210     1.66628     1.24191     1.38523     1.44628
     47220       1.677     1.23542     1.39669     1.46549
     47230     1.66877     1.24646     1.39084     1.44273
     47240     1.65575      1.2308      1.3808     1.43581
     47250     1.65274     1.23779     1.36928      1.4339
     47260     1.64922     1.23721     1.36719     1.42828
     47270     1.65348     1.23737     1.37073     1.43458
     47280      1.6581     1.23949     1.37775     1.43667
     47290     1.66089     1.23689     1.37679     1.44627
     47300     1.65648     1.22492     1.38083     1.44247
     47310     1.65797     1.23126     1.37962     1.44167
     47320     1.66121     1.22698     1.38313     1.44937
     47330     1.64632     1.22891     1.36327     1.43248
     47340     1.65386     1.22793     1.37274     1.44161
     47350     1.67123     1.24161     1.38212     1.46087
     47360     1.66584     1.23097     1.37664     1.46273
     47370     1.66802     1.23408     1.37862     1.46323
     47380     1.65055     1.23117     1.36695     1.43677
     47390     1.65872     1.23713     1.37451     1.44323
     47400     1.66005     1.22923     1.37437     1.45313
     47410     1.65532     1.23122     1.36908     1.44564
     47420     1.66328     1.24112     1.37559     1.44927
     47430     1.65623     1.23601     1.37379     1.43915
     47440     1.66148     1.23299     1.37822     1.44956
     47450     1.66307     1.23271      1.3803     1.45149
     47460     1.66433     1.23431     1.37992     1.45336
     47470     1.66433     1.23765     1.37626       1.454
     47480     1.66362     1.24375     1.37832     1.44518
     47490     1.66268     1.23018     1.38409     1.44913
     47500     1.65311     1.24001     1.36675     1.43525
     47510     1.66209     1.23293     1.38447     1.44506
     47520     1.65936     1.23962      1.3782     1.43904
     47530     1.65505     1.22919     1.37834     1.43793
     47540     1.66941     1.24065     1.39032     1.44972
     47550     1.66214     1.23325     1.38582     1.44361
     47560     1.66528     1.23552     1.38854      1.4463
     47570     1.65832     1.21742     1.38823     1.44593
     47580     1.65925     1.23359     1.37885     1.44333
     47590     1.66893     1.22815     1.39231     1.45732
     47600     1.65602     1.22005     1.38354     1.44294
     47610     1.65631     1.24159     1.37724     1.43122
     47620     1.65434      1.2255     1.37725     1.44049
     47630     1.66176     1.24241     1.37834     1.44205
     47640     1.66107     1.24326     1.37299     1.44482
     47650     1.66043     1.24034     1.37909     1.44004
     47660     1.65828     1.23674     1.38101     1.43634
     47670       1.661     1.24979     1.37241     1.43956
     47680     1.66063     1.23118     1.38462     1.44306
     47690     1.66242     1.22701     1.38216     1.45305
     47700     1.66216     1.23571     1.37388     1.45293
     47710      1.6604     1.23102     1.38638     1.44098
     47720     1.66193     1.24286     1.37463     1.44559
     47730     1.65498     1.23524     1.37186     1.43878
     47740       1.674     1.25849     1.37885     1.45585
     47750     1.65565     1.23064     1.38045     1.43604
     47760     1.66423     1.24904     1.37759     1.44273
     47770     1.66074     1.24581      1.3813     1.43391
     47780     1.65668     1.24734     1.37257     1.43155
     47790     1.66615     1.25244     1.38827     1.43394
     47800     1.66215     1.25121     1.38644      1.4275
     47810     1.65541     1.25782     1.37255     1.41942
     47820     1.66262     1.25302     1.38583     1.42761
     47830     1.64945     1.24965     1.37507     1.41029
     47840     1.65215     1.23962     1.38383     1.41687
     47850     1.66222     1.25078     1.39096     1.42364
     47860     1.65624     1.24922     1.38073     1.42102
     47870     1.65978     1.24158     1.39595      1.4211
     47880     1.65673     1.24188     1.39463     1.41501
     47890     1.66024     1.24296     1.39295     1.42391
     47900     1.65186     1.23597     1.38825     1.41506
     47910     1.66026     1.24968     1.39283     1.41818
     47920     1.65919     1.25335     1.38711     1.41804
     47930     1.65062     1.24152      1.3885     1.40706
     47940     1.64802     1.23604     1.38721     1.40705
     47950     1.65562     1.25697     1.38181     1.41166
     47960     1.65033     1.23631     1.39429     1.40523
     47970     1.66716     1.24375     1.40491     1.42763
     47980     1.65817     1.24612     1.39008     1.41911
     47990     1.66229     1.24686     1.39791     1.42042
     48000     1.67368     1.24939     1.41514     1.42788
     48010     1.67068     1.24355     1.41365     1.42742
     48020     1.66936     1.24594     1.41048     1.42538
     48030     1.65637     1.23819     1.40121      1.4109
     48040     1.65706     1.23646      1.4056     1.40967
     48050     1.65918     1.24101     1.40184     1.41439
     48060     1.65601     1.23217     1.40725     1.40929
     48070     1.65636      1.2397     1.40081     1.40993
     48080     1.66785     1.25391      1.4022     1.42301
     48090     1.65523     1.24754     1.39295     1.40816
     48100     1.65821     1.24124     1.40658      1.4072
     48110     1.66206     1.25064     1.39662     1.41783
     48120     1.66209     1.25296     1.39304     1.41938
     48130     1.66344     1.24861     1.40035     1.41918
     48140     1.67006     1.25507     1.40123     1.42813
     48150     1.66346     1.24669     1.40589     1.41542
     48160     1.66656     1.25769     1.39303     1.42567
     48170     1.66606      1.2673     1.38689     1.42197
     48180     1.67123     1.27091     1.40377     1.41429
     48190     1.66447     1.26472        1.39      1.4175
     48200     1.66379     1.25937     1.39501     1.41576
     48210     1.67012     1.27467     1.39283      1.4191
     48220     1.67006      1.2715     1.39868     1.41605
     48230     1.66712     1.26875     1.39513     1.41509
     48240     1.65886     1.27598     1.38041     1.40356
     48250      1.6678     1.26675     1.39376     1.41982
     48260     1.65945     1.26193     1.39274     1.40547
     48270     1.66761     1.27653     1.38334     1.42081
     48280     1.66408     1.28143     1.38054     1.41081
     48290      1.6642     1.28668     1.37742     1.40935
     48300     1.67352     1.28951     1.38353      1.4228
     48310     1.67002     1.28033     1.38929     1.41723
     48320     1.66149     1.27625     1.38302     1.40697
     48330     1.65823     1.26361     1.38901     1.40478
     48340     1.65622     1.26187     1.38977     1.40084
     48350     1.66353     1.27193     1.39205     1.40677
     48360     1.65197     1.26251     1.38698     1.39296
     48370     1.66133     1.27663     1.39094     1.39841
     48380     1.66595     1.27454     1.39709     1.40516
     48390     1.66041     1.26468     1.39872     1.39931
     48400     1.65589     1.26123     1.39268     1.39775
     48410     1.66404     1.25345     1.40473     1.41198
     48420     1.66528      1.2611       1.409      1.4038
     48430     1.66757     1.25674     1.40791     1.41421
     48440      1.6648     1.25822     1.39881     1.41538
     48450     1.65552     1.26116     1.39006     1.39952
     48460     1.66119     1.26593      1.3954     1.40336
     48470     1.65673     1.26175     1.39464     1.39731
     48480     1.66141     1.26292     1.40018     1.40182
     48490     1.66326     1.26326      1.4002     1.40587
     48500      1.6571     1.26423     1.39026      1.4003
     48510     1.66597     1.26466     1.40115     1.41009
     48520     1.66548     1.25777     1.40235      1.4139
     48530     1.66401     1.26208     1.39708     1.41181
     48540     1.66785     1.27225     1.39443     1.41436
     48550     1.66321     1.25803     1.40159     1.40907
     48560     1.64464      1.2655     1.37532     1.38446
     48570     1.65627     1.27547     1.37555     1.40268
     48580     1.66577     1.28048     1.37896     1.41719
     48590     1.65954     1.28219     1.37215     1.40761
     48600     1.65825     1.28341     1.36673     1.40871
     48610     1.66684     1.28154     1.37778     1.41989
     48620     1.66835     1.28186     1.38392     1.41718
     48630     1.66356     1.28911     1.37242      1.4105
     48640     1.67562     1.30435     1.37393     1.42351
     48650     1.67802     1.30871     1.37753     1.42169
     48660     1.67067     1.30124     1.36835     1.42011
     48670     1.65663     1.29818     1.36152     1.39636
     48680     1.66311     1.30357     1.36525     1.40309
     48690     1.66514      1.3013     1.37424     1.40124
     48700     1.66515     1.30991     1.35971     1.40739
     48710     1.66243     1.30142     1.37108     1.39778
     48720     1.66266     1.31208     1.36021     1.39898
     48730     1.66364     1.31932     1.35394     1.40058
     48740     1.66377     1.32048     1.34568     1.40773
     48750     1.66515     1.32247     1.34496     1.40982
     48760     1.66743     1.31649     1.35984     1.40653
     48770     1.66658     1.31755     1.35901     1.40433
     48780     1.67254     1.32293     1.35897     1.41346
     48790     1.66403     1.32518     1.34178     1.40767
     48800     1.65232      1.3089     1.33806     1.39881
     48810     1.67071     1.32323     1.35309      1.4145
     48820      1.6639     1.31439     1.34897     1.41059
     48830     1.65368     1.30881      1.3399     1.40036
     48840     1.65817     1.31533     1.34458     1.40037
     48850     1.65432     1.31181     1.33908     1.39985
     48860     1.66159     1.31646     1.34987     1.40233
     48870     1.65345     1.29664     1.35363     1.39794
     48880     1.65699     1.29973     1.35078     1.40616
     48890     1.66133     1.30745     1.35024     1.40976
     48900     1.65731      1.3071     1.34736     1.40338
     48910     1.65474     1.29855     1.35509     1.39781
     48920      1.6567     1.30743     1.35437     1.39485
     48930     1.67038     1.32909     1.35712      1.4043
     48940     1.66721     1.32869     1.35185     1.40224
     48950      1.6587     1.32136     1.35041     1.39031
     48960     1.65992     1.32461     1.34711     1.39333
     48970     1.66899     1.33792     1.34557     1.40373
     48980     1.66599     1.33149     1.34779     1.40059
     48990     1.65804     1.32346     1.34018     1.39662
     49000     1.65345     1.31347     1.34198     1.39345
     49010     1.65982     1.31915     1.34911     1.39634
     49020     1.65122       1.309     1.33388     1.40012
     49030     1.66301     1.31864     1.35462     1.39908
     49040     1.66609      1.3247     1.34699     1.40802
     49050     1.65536     1.30554     1.35647     1.39141
     49060     1.65454     1.30224     1.35841     1.39065
     49070     1.65861     1.30562      1.3648     1.39091
     49080     1.65339     1.30652     1.36066     1.38167
     49090     1.66073     1.30554     1.37307     1.38792
     49100     1.65773     1.29946     1.38029     1.37925
     49110     1.65557     1.29357     1.37937     1.38053
     49120     1.66361     1.29875     1.38267     1.39163
     49130     1.66466     1.29962     1.38315     1.39286
     49140      1.6599     1.28125     1.39478     1.38691
     49150     1.65941     1.27944     1.39461     1.38757
     49160     1.66461     1.29028     1.39728     1.38732
     49170     1.66392     1.28649     1.39191     1.39454
     49180     1.66465      1.2771     1.40467     1.39212
     49190     1.66396     1.27617     1.40121     1.39483
     49200     1.66725     1.28343     1.40727     1.38991
     49210     1.67409     1.30336     1.39771     1.39743
     49220     1.66566     1.29235     1.40049     1.38468
     49230     1.67164     1.29364     1.40725       1.391
     49240     1.66839     1.29585     1.40475     1.38366
     49250     1.65545     1.28382     1.39511     1.37349
     49260     1.66453     1.29033     1.40975     1.37438
     49270     1.65551     1.28615     1.39933     1.36716
     49280     1.66127     1.28317     1.40485     1.37821
     49290      1.6556     1.28631     1.39001      1.3767
     49300     1.65675     1.27476     1.39675     1.38338
     49310     1.65905      1.2814     1.40331     1.37609
     49320     1.67234     1.28679     1.41164     1.39459
     49330     1.66337     1.28185     1.40265     1.38673
     49340     1.66593     1.28321     1.40558     1.38864
     49350     1.66483     1.28017     1.41198      1.3823
     49360     1.66357     1.28025     1.41423      1.3769
     49370     1.65496     1.27518     1.40034     1.37504
     49380     1.67319     1.27946     1.42115      1.3937
     49390      1.6539      1.2673     1.40794     1.37201
     49400     1.66574     1.26415     1.42012     1.39087
     49410      1.6538     1.26259     1.40828     1.37578
     49420     1.66499      1.2682     1.42314     1.38227
     49430       1.666      1.2759     1.42016     1.38069
     49440     1.68092     1.28782     1.42689     1.39876
     49450     1.66686     1.27653     1.42031     1.38205
     49460     1.65854     1.26742     1.41454     1.37631
     49470      1.6686     1.26861     1.43274      1.3807
     49480     1.66638     1.26522     1.42789     1.38347
     49490      1.6813     1.27024     1.43693     1.40545
     49500     1.67693      1.2749     1.43855     1.38902
     49510     1.67656     1.27345      1.4352     1.39292
     49520     1.67775     1.27291     1.43604     1.39542
     49530     1.67985       1.266     1.44616     1.39629
     49540     1.66914     1.27691     1.43197     1.37515
     49550     1.66167     1.27089     1.42094     1.37408
     49560     1.66728     1.26894     1.43271     1.37722
     49570     1.67215     1.27468     1.43538     1.38096
     49580     1.66581     1.27756     1.41941     1.37948
     49590     1.66209     1.27988     1.41473     1.37314
     49600     1.66559     1.28637     1.41406     1.37626
     49610     1.66594     1.27605     1.42307     1.37742
     49620     1.66471     1.28084      1.4232     1.36984
     49630     1.66628     1.27832     1.42123     1.37804
     49640      1.6632     1.27488     1.42027     1.37476
     49650     1.66503     1.27708     1.41737     1.38015
     49660     1.64476     1.27657     1.38856     1.36115
     49670     1.64096     1.27844     1.38582     1.35299
     49680     1.64807     1.28026     1.39514     1.35897
     49690     1.64978     1.28857      1.3926     1.35787
     49700     1.65069      1.2887     1.39137     1.36121
     49710      1.6553     1.28363     1.40281     1.36544
     49720      1.6524     1.27754     1.39736     1.36972
     49730     1.65315     1.27277     1.40615     1.36697
     49740     1.65004      1.2795     1.39891     1.36057
     49750     1.65562     1.28705     1.40272     1.36311
     49760     1.64876     1.27766     1.39591      1.3623
     49770     1.65102     1.29245     1.39029     1.35958
     49780     1.65413      1.2841     1.40113     1.36391
     49790     1.64333     1.28102     1.39045     1.35156
     49800     1.64987     1.28584     1.39333     1.35994
     49810     1.65075     1.28619     1.39797     1.35697
     49820     1.65536     1.29395     1.39108     1.36785
     49830     1.67153     1.30587     1.40793     1.37858
     49840     1.65883     1.29471     1.40095     1.36546
     49850     1.66533     1.28578     1.41041     1.37991
     49860     1.66113     1.28301     1.41204     1.37066
     49870     1.65335     1.27769     1.40437     1.36469
     49880     1.66127     1.28622     1.40673     1.37347
     49890     1.65579     1.28408     1.40163     1.36743
     49900     1.67296     1.29223     1.42299     1.37943
     49910     1.67927     1.29208     1.42582     1.39193
     49920     1.66961     1.28764     1.42226     1.37637
     49930     1.65197     1.29072     1.39133     1.36243
     49940     1.65946     1.29482     1.39933     1.36854
     49950     1.66524     1.29015     1.41429     1.37161
     49960     1.66927     1.28634     1.42038     1.37868
     49970     1.65892      1.2884     1.40789     1.36451
     49980     1.65741      1.2821     1.40382     1.37095
     49990      1.6588     1.27471     1.41336     1.37142
     50000     1.66121     1.27915     1.40546     1.38118
     50010     1.66421     1.28217     1.41434     1.37654
     50020     1.65987     1.27571     1.41668     1.36965
     50030     1.65209     1.26535     1.40853     1.36884
     50040     1.66397     1.28023     1.41539     1.37668
     50050     1.66131     1.26572     1.42369     1.37513
     50060     1.66766     1.27055     1.42871     1.38083
     50070      1.6658     1.26769     1.42572     1.38204
     50080     1.66725     1.27523     1.42633     1.37798
     50090     1.66956     1.27228     1.42996     1.38252
     50100     1.66989     1.27453      1.4324     1.37871
     50110     1.66999     1.28489     1.42462     1.37741
     50120     1.66501     1.28159     1.41708     1.37619
     50130     1.68088      1.2876     1.44131     1.38398
     50140     1.66804     1.28001     1.42448     1.37735
     50150     1.67606     1.28662     1.43431     1.38047
     50160     1.67358     1.28308     1.43023       1.382
     50170     1.66522     1.27283     1.42683     1.37475
     50180     1.67381     1.27162     1.43837     1.38467
     50190     1.66439     1.26617     1.43539     1.36999
     50200     1.67895     1.27926     1.44627     1.38187
     50210     1.66898     1.26538     1.44351     1.37334
     50220     1.66946     1.27045     1.44693     1.36623
     50230     1.65605     1.25615     1.42989     1.36473
     50240     1.65823     1.26718     1.42862     1.36117
     50250     1.65077      1.2568     1.43325     1.34772
     50260     1.65344      1.2623     1.43179     1.35066
     50270     1.65571     1.26264     1.43805     1.34925
     50280     1.65413     1.27486     1.42817     1.34438
     50290     1.65975     1.26558     1.43387     1.36084
     50300     1.66023     1.27941     1.42347     1.35999
     50310     1.65737     1.28639     1.41588     1.35435
     50320     1.65871      1.2726     1.41939     1.36692
     50330     1.65683     1.28349      1.4143     1.35741
     50340     1.65255     1.26957     1.42377     1.35016
     50350     1.65643     1.27092     1.42387     1.35826
     50360     1.66549     1.27395     1.43758     1.36313
     50370     1.65907     1.26627      1.4336     1.35881
     50380     1.66116      1.2673     1.43484     1.36165
     50390     1.65752     1.27208     1.43491     1.34819
     50400     1.67243     1.27437     1.44917     1.36745
     50410     1.66799     1.27264     1.44507     1.36254
     50420     1.66571     1.26734      1.4414     1.36579
     50430     1.66777     1.26969      1.4457      1.3641
     50440     1.66432     1.26694     1.44197     1.36216
     50450     1.66308     1.26365     1.44465     1.35936
     50460     1.66291     1.25907     1.44849     1.35911
     50470     1.66572     1.25788     1.45245     1.36286
     50480     1.67435     1.27783     1.45089      1.3671
     50490     1.67445     1.26691     1.45852     1.36938
     50500     1.65629     1.24234     1.44758      1.3593
     50510     1.67121     1.26672     1.45565     1.36469
     50520     1.66467     1.25527     1.45064     1.36462
     50530     1.66544     1.25607     1.45057     1.36583
     50540     1.65882     1.24645     1.45189      1.3571
     50550     1.65618     1.24741     1.44643     1.35561
     50560        1.65     1.23843     1.44175     1.35375
     50570     1.65301     1.24186     1.44367      1.3559
     50580     1.66288     1.25686     1.44837      1.3612
     50590     1.66376     1.25282     1.44715     1.36836
     50600     1.65147     1.24543     1.43911     1.35373
     50610     1.65281     1.23566     1.44776     1.35672
     50620     1.65899     1.23587     1.45401     1.36491
     50630     1.67042     1.24273      1.4745     1.36458
     50640     1.65944     1.23931     1.45292     1.36405
     50650     1.66945     1.24272      1.4675     1.36975
     50660     1.65925     1.23563     1.45795     1.36156
     50670     1.66148     1.24453     1.46026     1.35639
     50680     1.65741     1.23491     1.45574     1.36009
     50690     1.64802     1.23488     1.44331      1.3505
     50700     1.64739     1.22803     1.44628     1.35204
     50710     1.65988     1.22627     1.46328     1.36584
     50720     1.66151     1.22905     1.46153     1.36916
     50730     1.66322     1.23279     1.46002     1.37155
     50740     1.65869      1.2362     1.45343     1.36451
     50750     1.66709     1.23971     1.46287     1.37168
     50760     1.66562     1.24041      1.4666     1.36348
     50770      1.6627     1.24181     1.46011     1.36202
     50780     1.67045     1.23552     1.47162     1.37427
     50790     1.67388     1.23732     1.47473     1.37767
     50800     1.66695      1.2463     1.46703     1.36089
     50810     1.65819      1.2425     1.45325     1.35774
     50820     1.65419     1.23243     1.44961     1.36103
     50830     1.66768     1.24822     1.46861     1.35919
     50840     1.66023     1.24737     1.45386     1.35761
     50850     1.66335     1.24709     1.46353     1.35511
     50860     1.65942     1.24929     1.45918     1.34812
     50870     1.66814     1.25344     1.46343      1.3611
     50880     1.66401     1.24881     1.45937     1.35963
     50890      1.6667     1.24945     1.45914     1.36585
     50900     1.65711     1.24545      1.4514     1.35437
     50910     1.66083     1.24275     1.45681     1.36013
     50920     1.65875     1.24307     1.45062     1.36138
     50930     1.66402      1.2508     1.46085     1.35623
     50940     1.65734     1.24431      1.4512     1.35619
     50950     1.66194     1.25258     1.45727     1.35333
     50960     1.67168     1.24739     1.46906     1.36929
     50970     1.66557     1.23745     1.46236     1.37059
     50980     1.66644     1.24405     1.46686     1.36188
     50990     1.66652     1.24356     1.47063     1.35845
     51000     1.66318     1.24403     1.46374     1.35727
     51010     1.66365     1.24093     1.46433     1.36062
     51020     1.66109     1.24683     1.45832      1.3554
     51030     1.66923      1.2488     1.47134     1.35951
     51040      1.6757     1.24801     1.47563     1.37146
     51050     1.67463     1.25921     1.46955     1.36514
     51060     1.67628     1.25335     1.47057     1.37345
     51070     1.67125     1.26125     1.46191     1.36317
     51080     1.67925     1.26785     1.46788     1.37025
     51090      1.6693     1.26188     1.46182      1.3579
     51100      1.6673     1.25617     1.45694     1.36351
     51110     1.66781      1.2646     1.44946     1.36492
     51120     1.65909     1.26301     1.43979     1.35534
     51130     1.64606     1.26795     1.42413     1.33537
     51140     1.65916     1.26621     1.44399     1.34806
     51150     1.65994     1.25422     1.44462     1.36044
     51160     1.67146     1.26797     1.44927     1.37091
     51170     1.66366     1.26524     1.44553     1.35837
     51180      1.6674     1.25768     1.45256     1.36701
     51190     1.65984     1.24859     1.44084     1.36936
     51200     1.66583     1.24017     1.45239     1.37932
     51210     1.66497     1.25121     1.44981     1.36995
     51220     1.66625      1.2577     1.44636     1.37076
     51230     1.66284       1.267     1.43955     1.36106
     51240     1.66676     1.26483     1.43819     1.37404
     51250     1.65786     1.26049      1.4308     1.36417
     51260     1.65237     1.25949     1.43071     1.35182
     51270     1.65513     1.25627     1.43419     1.35786
     51280     1.66312     1.26014     1.43602      1.3718
     51290      1.6729     1.26929     1.44907     1.37341
     51300     1.66473     1.25313     1.44515     1.37254
     51310     1.66059     1.25456     1.43856     1.36813
     51320     1.66036     1.24846     1.44156     1.36998
     51330     1.66772      1.2656     1.44838     1.36494
     51340     1.67284     1.25755     1.45523     1.37756
     51350     1.66585     1.25525     1.44408     1.37444
     51360     1.67778     1.25735      1.4554     1.38953
     51370     1.67312      1.2679     1.44541      1.3791
     51380     1.66632     1.26318     1.43965     1.37295
     51390     1.68009     1.28681     1.44145     1.38264
     51400     1.67338     1.27811     1.43219     1.38408
     51410     1.67643     1.28605     1.42747     1.38897
     51420     1.67276     1.29413     1.42048     1.37975
     51430     1.67387     1.29419     1.41478     1.38821
     51440     1.67169      1.3013      1.4107     1.38045
     51450     1.66905     1.29938     1.40833     1.37829
     51460     1.66454     1.30952     1.39061     1.37576
     51470     1.67333     1.31305     1.40627     1.37781
     51480      1.6696     1.31131     1.40145     1.37533
     51490     1.67767     1.31081     1.41067     1.38597
     51500     1.66534     1.29326      1.3999     1.38365
     51510     1.66833     1.29831      1.3976     1.38843
     51520     1.67162     1.30348     1.41022      1.3787
     51530      1.6658     1.29854     1.40288     1.37678
     51540     1.66475     1.29561     1.40378     1.37606
     51550      1.6608     1.29987     1.39512     1.37132
     51560     1.66798      1.2988     1.39863      1.3861
     51570     1.66743     1.30703     1.40163     1.37395
     51580      1.6705     1.32044     1.39705     1.37327
     51590     1.67078     1.31602     1.40518     1.36988
     51600        1.67     1.31216     1.39628     1.38072
     51610     1.66503     1.30404     1.38901     1.38375
     51620     1.67178     1.30865     1.40516     1.37937
     51630     1.67394     1.29844     1.41449     1.38471
     51640     1.66561     1.30353     1.41046     1.36381
     51650     1.66604     1.30395     1.41036     1.36455
     51660     1.65177     1.28706     1.40134     1.35515
     51670     1.65869     1.28639     1.41126     1.36237
     51680     1.66924     1.29493      1.4095     1.38172
     51690     1.67283     1.28528     1.42059     1.38804
     51700     1.68333     1.29394     1.42774     1.39802
     51710     1.66951     1.28386     1.41554     1.38652
     51720      1.6792     1.27539     1.43255     1.40021
     51730     1.67231       1.278     1.42155     1.39253
     51740     1.67136     1.28322     1.41349     1.39367
     51750     1.66551     1.27529     1.41009     1.39036
     51760     1.66383     1.28048      1.4063      1.3854
     51770      1.6671      1.2791      1.4171     1.38353
     51780     1.66275     1.27662      1.4068     1.38588
     51790     1.67352     1.27166     1.42728     1.39537
     51800     1.67265     1.26932     1.43096     1.39165
     51810     1.67542     1.27998     1.42568     1.39395
     51820     1.67097     1.27513     1.42043      1.3931
     51830     1.65897     1.26987      1.4108     1.37893
     51840      1.6682     1.27196     1.42348     1.38621
     51850     1.65648     1.26266     1.40833     1.38208
     51860     1.65577     1.25762     1.40747     1.38585
     51870     1.66216     1.27607      1.4042      1.3876
     51880     1.67015     1.27749     1.41222     1.39731
     51890     1.66287     1.27784     1.39675     1.39516
     51900     1.65561     1.26933     1.39126     1.39115
     51910     1.66042     1.28352     1.39286     1.38799
     51920     1.66521     1.27857     1.39729     1.39954
     51930     1.67043     1.28042     1.41051     1.39702
     51940     1.66485     1.28029     1.40075     1.39363
     51950     1.67528     1.28415     1.41068     1.40501
     51960     1.66922     1.27849     1.40616     1.40028
     51970     1.67549     1.28167     1.40934     1.40911
     51980     1.67458     1.29406     1.40051     1.40443
     51990     1.65966     1.28187     1.38806     1.39249
     52000     1.65487     1.27753     1.38674     1.38639
     52010     1.66281     1.29263     1.39084     1.38729
     52020     1.66877     1.29543     1.39752     1.39227
     52030     1.66132     1.29449     1.37915     1.39362
     52040     1.67178     1.29756     1.38985     1.40513
     52050     1.67197     1.31073     1.38563     1.39749
     52060     1.68226      1.3064     1.39921     1.41263
     52070     1.66715     1.28997     1.39566     1.39531
     52080     1.66551     1.28356     1.39488     1.39809
     52090     1.67483     1.28958     1.40557     1.40407
     52100     1.67876     1.28826     1.40848     1.41174
     52110     1.67014     1.28106     1.40143     1.40486
     52120     1.66926     1.27886     1.40842     1.39776
     52130     1.66544     1.27199     1.39879     1.40457
     52140     1.67573     1.26656     1.41459     1.41807
     52150     1.66081     1.26863      1.3946     1.40081
     52160     1.66543     1.26727     1.40472     1.40291
     52170     1.66728     1.28255     1.38805     1.40997
     52180     1.67794       1.271      1.4052      1.4286
     52190      1.6646     1.27676     1.39307     1.40394
     52200     1.66694     1.28878     1.38477     1.40671
     52210     1.66271     1.27422     1.39038     1.40441
     52220     1.66399      1.2727     1.39135     1.40787
     52230     1.66931     1.26662     1.39731     1.42001
     52240     1.66632     1.26453     1.39637     1.41575
     52250     1.67593     1.26069     1.40884     1.42945
     52260     1.66888     1.25909     1.39956     1.42346
     52270     1.66623     1.26754     1.39417     1.41502
     52280     1.67585     1.26373     1.40421     1.43113
     52290     1.67359     1.26798     1.40806     1.41824
     52300     1.67402     1.27674     1.39999     1.41939
     52310     1.67633     1.27938       1.401     1.42147
     52320     1.68276     1.27677     1.41849     1.42165
     52330     1.67713     1.27042     1.40646     1.42598
     52340     1.67216     1.26344     1.40881     1.41817
     52350     1.67595     1.26067     1.41414     1.42427
     52360     1.66606     1.24699     1.41305     1.41416
     52370     1.67372     1.25468     1.42216     1.41631
     52380     1.66067     1.24626      1.4066     1.40852
     52390     1.65869     1.25269      1.4081     1.39662
     52400     1.65986     1.25316     1.41481     1.39218
     52410      1.6675      1.2585     1.41777     1.40258
     52420     1.66665     1.25545     1.42117     1.39983
     52430     1.66011     1.25151     1.41619     1.39285
     52440     1.67135       1.257     1.43138     1.39926
     52450     1.65973     1.25465     1.41703     1.38826
     52460     1.66345     1.25282     1.42729     1.38831
     52470     1.65762     1.25546     1.42724     1.37195
     52480     1.65272     1.23942      1.4198     1.38237
     52490     1.67404     1.24577     1.43429     1.41268
     52500     1.67067     1.24252     1.43333     1.40854
     52510     1.66481     1.23958      1.4385     1.39187
     52520     1.66616     1.25416     1.43734     1.38323
     52530     1.66734     1.25527     1.42865     1.39403
     52540     1.66748     1.25847     1.42735      1.3928
     52550     1.66764     1.24106     1.43384     1.40212
     52560     1.67028     1.24713     1.43967     1.39703
     52570     1.66101     1.24148     1.42578     1.39419
     52580     1.66534     1.24547     1.42419     1.40256
     52590     1.66658     1.24633     1.42993     1.39892
     52600      1.6666     1.23491     1.43341     1.40551
     52610     1.66799     1.25247     1.42675     1.40003
     52620       1.668     1.24483     1.43126     1.40228
     52630     1.67329      1.2611     1.43025     1.40137
     52640     1.67952     1.25348     1.44381     1.40917
     52650     1.68408     1.26454     1.44612     1.40782
     52660     1.68975       1.252     1.44315     1.43537
     52670     1.67934     1.24219     1.43749     1.42512
     52680     1.67259      1.2436     1.42524     1.42032
     52690     1.68107     1.25881      1.4298     1.42234
     52700     1.67284     1.24618     1.41829     1.42558
     52710     1.68861     1.25166     1.43694     1.43923
     52720     1.68849     1.24828     1.43818     1.44065
     52730     1.67451     1.24267     1.41699     1.43384
     52740     1.67547     1.25152     1.40849     1.43676
     52750     1.67494     1.25253     1.40815     1.43497
     52760     1.67401     1.24519     1.41296     1.43445
     52770     1.67278     1.24486     1.40503     1.43965
     52780     1.66999     1.24313     1.40716     1.43258
     52790     1.67667     1.24787     1.41342     1.43788
     52800     1.68156     1.25372      1.4061     1.45133
     52810     1.67972     1.24651     1.41251     1.44704
     52820     1.67685     1.25305      1.4022     1.44477
     52830     1.67005     1.24783     1.39705     1.43852
     52840     1.67563     1.24581     1.39951      1.4508
     52850     1.67144     1.24117      1.3981     1.44644
     52860     1.66759     1.24851     1.38723     1.44171
     52870     1.66687     1.25203     1.39085     1.43347
     52880     1.66757     1.24917     1.39442     1.43413
     52890     1.66723     1.25513     1.39626     1.42631
     52900     1.66806     1.25188     1.39436     1.43296
     52910     1.67137      1.2505     1.39544     1.44083
     52920     1.66905     1.24744     1.40488     1.42886
     52930     1.66655     1.25127     1.39759     1.42682
     52940     1.66733     1.24584     1.39753     1.43346
     52950     1.66391     1.24712     1.38405     1.43746
     52960     1.66567     1.23802     1.39244      1.4413
     52970     1.66996     1.23752     1.39972      1.4446
     52980     1.66394     1.24405     1.39207     1.43244
     52990     1.68483     1.24938     1.41734     1.45172
     53000      1.6638     1.23221     1.40288      1.4318
     53010     1.66888     1.24304     1.40163     1.43548
     53020     1.65933     1.23955     1.39414     1.42359
     53030     1.66571     1.24676     1.39974     1.42672
     53040     1.65981     1.25372     1.38192     1.42422
     53050     1.66323     1.25284     1.38984     1.42528
     53060     1.66436     1.25039       1.393     1.42698
     53070      1.6673     1.25335     1.39357     1.43069
     53080     1.65945     1.24848     1.38828     1.42182
     53090     1.66759     1.25101     1.39309     1.43387
     53100      1.6823     1.23957     1.41549     1.45607
     53110     1.67824     1.24081      1.4116     1.44941
     53120     1.67646     1.24579      1.4072     1.44527
     53130     1.67326     1.24897     1.39896     1.44312
     53140     1.67782     1.24549     1.40357      1.4522
     53150     1.67375     1.24029     1.39672     1.45387
     53160     1.66091     1.23848     1.38769     1.43447
     53170     1.65979     1.24361     1.38529     1.42976
     53180     1.66603     1.24628     1.39448     1.43301
     53190     1.67907     1.25176     1.41079     1.44268
     53200     1.68015     1.25418     1.40821     1.44561
     53210     1.67306     1.24496     1.40148     1.44366
     53220     1.67106     1.24798     1.39816     1.43964
     53230     1.67124     1.24043     1.39753     1.44719
     53240     1.66774     1.24281     1.39089     1.44347
     53250     1.66442     1.24403     1.38868     1.43685
     53260     1.66787     1.23697     1.39544      1.4444
     53270      1.6625     1.24614     1.39327     1.42609
     53280     1.67938     1.25278     1.40368     1.44943
     53290     1.66762       1.235     1.39801       1.443
     53300     1.66721     1.23655       1.392     1.44654
     53310     1.67091     1.24126     1.40275     1.44064
     53320     1.66587     1.24687      1.3984      1.4283
     53330     1.67816     1.25154     1.40635     1.44509
     53340     1.67064     1.24793      1.4021     1.43487
     53350     1.66942     1.24112     1.40445     1.43563
     53360     1.66633     1.24423      1.4035     1.42667
     53370     1.66697     1.24061     1.40953     1.42536
     53380     1.66322     1.23632     1.40703     1.42281
     53390     1.66785     1.24922     1.40641     1.42299
     53400      1.6707     1.26019     1.40287      1.4235
     53410     1.66873     1.24361     1.40191     1.43436
     53420     1.66036     1.24402     1.39061     1.42556
     53430      1.6624     1.24812     1.39463     1.42281
     53440     1.66963     1.24804      1.4076     1.42701
     53450     1.67646     1.25237     1.41007     1.43678
     53460     1.66869     1.24627     1.40828     1.42569
     53470     1.66746     1.24522     1.40641     1.42558
     53480      1.6807     1.24651     1.41681     1.44511
     53490     1.67869     1.24954     1.41661       1.438
     53500     1.67475      1.2365     1.41512     1.44156
     53510     1.67851     1.23595     1.41538      1.4505
     53520     1.67542     1.23512     1.41283     1.44652
     53530     1.67501     1.24142      1.4168     1.43627
     53540     1.66937     1.24257     1.40472       1.434
     53550     1.67964     1.23709     1.42219     1.44547
     53560     1.69254     1.25578     1.41944     1.46205
     53570     1.68153     1.23986     1.41285     1.45662
     53580     1.68584     1.24385     1.42171     1.45454
     53590     1.67349     1.24206     1.40324     1.44546
     53600      1.6861      1.2436     1.42001     1.45703
     53610     1.68109     1.23929     1.41182     1.45708
     53620     1.68471     1.23934     1.41576     1.46155
     53630     1.69564     1.24252     1.42903      1.4712
     53640     1.68339     1.23149      1.4179     1.46309
     53650     1.69399     1.23434     1.42917     1.47414
     53660     1.67551     1.23571     1.41711     1.44204
     53670     1.66654     1.23174     1.41285     1.42876
     53680     1.67902     1.23136     1.42799     1.44319
     53690     1.68286      1.2313      1.4349     1.44533
     53700     1.67813     1.23852     1.42207     1.44085
     53710     1.68434     1.24272      1.4364      1.4375
     53720     1.68859     1.25029      1.4354     1.44189
     53730      1.6799     1.24187     1.42498      1.4392
     53740     1.66456     1.23773     1.40823     1.42353
     53750     1.67162      1.2368     1.41254     1.43655
     53760     1.67632     1.24296     1.41408     1.44068
     53770     1.67579     1.24928     1.40982     1.43813
     53780     1.67195     1.24358     1.41311      1.4309
     53790     1.67961     1.24055     1.41936     1.44523
     53800     1.66755     1.23461     1.40657     1.43482
     53810     1.67376     1.23506     1.40573     1.44965
     53820     1.68238     1.23509     1.41761       1.458
     53830     1.67584     1.23615     1.39992     1.45913
     53840     1.66868        1.24     1.39541     1.44368
     53850     1.67184     1.24059      1.4009     1.44516
     53860     1.67572     1.23678     1.40576     1.45269
     53870     1.67091     1.22852     1.40443     1.44989
     53880     1.67552       1.235     1.40953     1.45009
     53890     1.67223     1.23189     1.40982     1.44484
     53900     1.67485     1.23203     1.41112     1.44951
     53910     1.68209     1.23095     1.41443      1.4639
     53920     1.67768     1.23294     1.41856     1.44803
     53930     1.67634     1.24214     1.41305     1.44244
     53940     1.68039      1.2594     1.41121     1.43868
     53950     1.67694     1.25826     1.40637     1.43638
     53960      1.6616     1.24314     1.39307      1.4268
     53970     1.66652     1.24993     1.39829     1.42726
     53980     1.66477     1.24581     1.39651     1.42851
     53990     1.66597     1.24443     1.40289     1.42626
     54000     1.65732     1.24827     1.38816     1.41712
     54010     1.66786     1.25737     1.39881     1.42332
     54020     1.66984     1.25044     1.39895      1.4339
     54030     1.68282     1.26314     1.40006     1.45193
     54040     1.67806     1.25531     1.39607     1.45153
     54050       1.672     1.25499     1.38915     1.44445
     54060     1.67335     1.25493     1.39533     1.44167
     54070     1.67281     1.25588     1.39895     1.43607
     54080     1.66116     1.25936      1.3766     1.42755
     54090      1.6716     1.26101     1.38887     1.43855
     54100     1.66894     1.26073     1.39339     1.42819
     54110     1.66452     1.25192     1.38888     1.43002
     54120     1.66756     1.26997     1.38315     1.42675
     54130     1.66669     1.26257      1.3871     1.42744
     54140     1.67086     1.26952     1.38759     1.43054
     54150     1.66353     1.24907     1.38844     1.43063
     54160     1.66444     1.25939     1.38499     1.42706
     54170     1.67831     1.27081     1.40008     1.43468
     54180     1.66927     1.26213     1.38947     1.43156
     54190     1.66336     1.25542     1.38732     1.42575
     54200     1.66814     1.25789     1.39778     1.42453
     54210     1.67602     1.26646     1.40424     1.42909
     54220     1.66113     1.26515     1.38653     1.41268
     54230     1.66851     1.26608      1.4005     1.41544
     54240     1.65726     1.27322      1.3859     1.39686
     54250     1.66331     1.26171     1.39516     1.41239
     54260     1.66159     1.25917     1.39142     1.41429
     54270     1.66149     1.26434       1.386     1.41475
     54280     1.66824     1.26157     1.39433     1.42491
     54290     1.66683      1.2589     1.39377     1.42451
     54300     1.67051     1.26312     1.38962     1.43343
     54310     1.66424     1.26481     1.38002     1.42661
     54320     1.65756      1.2543     1.38056     1.41979
     54330     1.67811     1.24835     1.40887     1.44528
     54340     1.68538     1.25746     1.41168     1.45152
     54350       1.677     1.26212     1.40281     1.43661
     54360     1.66341     1.26065     1.38299     1.42546
     54370     1.66828     1.26293     1.38703     1.43089
     54380     1.66257     1.25542     1.39235     1.41899
     54390      1.6755     1.25627     1.40251     1.43853
     54400     1.67205     1.26258      1.3926     1.43459
     54410     1.66984     1.25953     1.38673     1.43781
     54420     1.67965     1.26587     1.39254     1.44943
     54430     1.66794     1.26503     1.38264     1.43249
     54440     1.66597     1.25869     1.38025      1.4358
     54450     1.66908     1.26404     1.38021     1.43836
     54460     1.65999     1.25658     1.37146     1.43222
     54470     1.66003     1.26044     1.37545     1.42508
     54480     1.67307     1.26293     1.37924      1.4495
     54490     1.66457      1.2575     1.37326     1.44027
     54500     1.65836      1.2502     1.37217     1.43335
     54510     1.66374     1.25423     1.36845     1.44578
     54520        1.66     1.25568     1.36619     1.43805
     54530     1.65921     1.26095     1.36257     1.43505
     54540     1.67052     1.25982     1.38087     1.44475
     54550     1.66572     1.25978     1.38079     1.43374
     54560     1.66829     1.25433      1.3834     1.44197
     54570     1.66868     1.25755     1.37801      1.4452
     54580     1.67542     1.25955     1.38778     1.44971
     54590     1.66739     1.25914     1.38023     1.43873
     54600     1.67404     1.25587     1.39168     1.44596
     54610     1.67861     1.26519     1.39039     1.44967
     54620     1.66446     1.26226     1.37423     1.43495
     54630     1.66343     1.26097     1.37014     1.43759
     54640     1.66898     1.26587     1.37209     1.44428
     54650     1.66428      1.2662     1.37003     1.43507
     54660     1.66358     1.26533     1.37471     1.42972
     54670     1.66837     1.27617     1.37396     1.43197
     54680      1.6723     1.26744     1.38056     1.44251
     54690     1.67427     1.26086     1.39126     1.44255
     54700     1.67272     1.27617     1.37499     1.44112
     54710     1.67553     1.27105     1.38609     1.44153
     54720      1.6779      1.2661     1.39708     1.44078
     54730     1.67707     1.26405     1.39618     1.44153
     54740     1.67737     1.26062     1.38863     1.45248
     54750     1.67969     1.25959     1.39569     1.45197
     54760     1.67329     1.25753     1.38682     1.44747
     54770     1.66863     1.25948     1.37287      1.4483
     54780     1.66936       1.263     1.37147     1.44825
     54790     1.67013     1.26188     1.37245     1.45008
     54800     1.67366      1.2699     1.38245     1.44169
     54810     1.68145      1.2804     1.39103     1.44227
     54820     1.67319     1.26525     1.38028     1.44676
     54830     1.67752     1.26532      1.3862     1.45104
     54840     1.66764     1.27148     1.37199     1.43633
     54850     1.66363     1.26808     1.37337      1.4287
     54860     1.66811      1.2822     1.35919     1.44005
     54870     1.66709     1.27268     1.36821     1.43758
     54880     1.67161     1.28202     1.35977     1.44777
     54890     1.66756     1.28973     1.34993     1.44075
     54900     1.67509     1.29081     1.36026     1.44752
     54910        1.68     1.29661     1.35302     1.46046
     54920     1.66081     1.28101     1.33915       1.443
     54930     1.66631       1.286     1.34211      1.4485
     54940     1.66269     1.28787     1.34013     1.44033
     54950     1.66722     1.29896     1.33458     1.44599
     54960      1.6568      1.2927     1.32301     1.43825
     54970     1.66704     1.30325     1.32729      1.4484
     54980     1.67264     1.30164     1.33321     1.45732
     54990     1.67159     1.31195     1.33161     1.44706
     55000     1.66866     1.31531     1.32873     1.43989
     55010     1.66569     1.31496     1.32655     1.43534
     55020     1.67745     1.32243      1.3329     1.44992
     55030     1.66651     1.31634     1.32091     1.44117
     55040     1.66774     1.31613     1.31816     1.44671
     55050     1.66704     1.31953       1.323     1.43755
     55060     1.66425     1.32482     1.31465     1.43387
     55070     1.66353     1.32361     1.32643     1.42244
     55080     1.67309     1.34952      1.3279     1.41912
     55090     1.65392     1.34659     1.30627     1.39687
     55100     1.66699     1.35013      1.3255     1.40638
     55110     1.66767     1.35552     1.31527     1.41241
     55120     1.67101     1.35873      1.3097     1.42235
     55130     1.66084     1.34578     1.30342     1.41659
     55140     1.67904     1.36168     1.31041     1.43771
     55150     1.67061     1.37195     1.30365     1.41427
     55160     1.67397     1.36985     1.31648     1.41236
     55170     1.66718     1.35794     1.31384     1.41026
     55180     1.67879      1.3687     1.32233     1.41943
     55190     1.66138     1.34652     1.31366     1.40767
     55200     1.67274     1.35948      1.3196     1.41652
     55210     1.67914     1.35887     1.33203     1.42063
     55220     1.67277     1.35398      1.3286     1.41346
     55230     1.67141     1.36138     1.31612     1.41482
     55240     1.67815     1.36001     1.31555     1.43251
     55250     1.67442      1.3592     1.31126     1.42848
     55260     1.67241     1.36074     1.30491     1.42812
     55270     1.67475     1.35697      1.3111     1.43152
     55280     1.67638     1.36585     1.29618     1.44045
     55290     1.66716     1.36227     1.29556     1.42289
     55300     1.66609     1.35505     1.29428     1.42841
     55310     1.66723     1.35435      1.2939     1.43208
     55320     1.67538     1.36477     1.29581     1.43946
     55330     1.66225     1.34552     1.29418     1.42857
     55340     1.67064     1.35579     1.30019     1.43297
     55350     1.66564     1.35614     1.29505     1.42564
     55360     1.67295     1.35956     1.30679     1.42878
     55370     1.67466     1.36532     1.30617     1.42786
     55380     1.66273     1.35973     1.29185     1.41832
     55390     1.66983     1.36329     1.29259     1.43085
     55400     1.66216     1.36829     1.28253     1.41719
     55410     1.66184     1.36697     1.28185     1.41834
     55420     1.66506     1.36511     1.29233     1.41817
     55430     1.66872     1.36948     1.28838     1.42614
     55440      1.6703     1.35836     1.29489     1.43455
     55450      1.6662     1.35711     1.28469     1.43538
     55460     1.66748     1.35085     1.28808     1.44119
     55470     1.66466     1.34537      1.2814     1.44574
     55480     1.66906     1.35216     1.28754     1.44409
     55490     1.65937     1.35347     1.27282     1.43354
     55500     1.67358     1.36312     1.28511     1.44642
     55510     1.67039     1.36407     1.28429     1.43885
     55520     1.66314     1.36479     1.27115     1.43304
     55530      1.6579     1.36246     1.26339     1.42997
     55540     1.67708     1.37322      1.2832     1.44667
     55550     1.67158     1.37559     1.27475     1.43915
     55560     1.67529     1.37624     1.28119     1.44144
     55570      1.6627     1.36136     1.27338     1.43329
     55580     1.66846     1.36864     1.27571     1.43768
     55590     1.67444     1.36991     1.28306     1.44383
     55600      1.6667     1.35735     1.28234     1.43839
     55610     1.67412      1.3748     1.28374     1.43781
     55620      1.6628     1.35963     1.27237     1.43608
     55630     1.65715     1.35675     1.27133     1.42662
     55640     1.66139     1.34641     1.28231     1.43642
     55650     1.65493     1.34795     1.26744     1.43326
     55660     1.66288     1.33765     1.28276     1.44761
     55670     1.66214     1.35004     1.27783     1.43874
     55680     1.67149     1.35994     1.28382     1.44573
     55690     1.67051     1.34309     1.29327     1.45079
     55700     1.66812     1.35057     1.29305     1.43849
     55710     1.67802     1.36504     1.28744     1.45282
     55720     1.66866     1.34331     1.29045     1.44882
     55730     1.67061     1.34682     1.29472     1.44626
     55740     1.66111     1.35023     1.27757     1.43641
     55750     1.66725     1.35426     1.28746       1.438
     55760     1.67069     1.35872     1.28742     1.44181
     55770     1.67912     1.36722     1.29606     1.44562
     55780     1.67253     1.36373     1.28668       1.442
     55790     1.65881     1.34004     1.28888     1.43051
     55800     1.67717      1.3541     1.29822     1.45149
     55810     1.66886      1.3602     1.27897      1.4437
     55820     1.66252     1.34209     1.28572     1.44002
     55830     1.66381     1.34967     1.28764     1.43419
     55840     1.67291     1.35092     1.28954     1.45236
     55850     1.66405     1.35012     1.27833     1.44262
     55860     1.66955     1.35302      1.2877     1.44429
     55870     1.66806     1.35845     1.27375     1.44811
     55880     1.66458     1.35295     1.27495     1.44419
     55890     1.67558     1.35576     1.28782     1.45554
     55900     1.67223     1.35368     1.29158     1.44641
     55910     1.65929     1.33958     1.28713     1.43364
     55920     1.66287     1.35768     1.27407     1.43656
     55930     1.66282      1.3403     1.28906      1.4394
     55940     1.66739     1.33056     1.29719     1.45164
     55950     1.67029     1.34786     1.29502     1.44428
     55960     1.67182     1.35123     1.29539     1.44435
     55970     1.67428     1.34283     1.30648     1.44788
     55980     1.65991     1.34276     1.28366      1.4352
     55990      1.6719     1.35189     1.30038      1.4394
     56000     1.67035      1.3428     1.30352     1.44149
     56010     1.67548     1.34959      1.3002     1.45002
     56020     1.67291     1.34323     1.30878     1.44226
     56030      1.6652     1.34199     1.29701     1.43619
     56040     1.67282     1.34975      1.3013      1.4427
     56050     1.67069     1.34049     1.29248     1.45431
     56060     1.67372     1.34825     1.28851     1.45761
     56070     1.67219     1.33911     1.29521      1.4566
     56080     1.65907      1.3353     1.27997      1.4435
     56090     1.67025     1.33778     1.29259      1.4557
     56100     1.66596     1.33503     1.28673     1.45356
     56110     1.67129     1.34366     1.29407     1.45133
     56120     1.66571      1.3403     1.27503     1.45846
     56130     1.67317     1.34173     1.29085      1.4603
     56140     1.67754     1.34855     1.29476     1.46057
     56150     1.66443     1.34671     1.27281     1.45154
     56160     1.67121     1.34998     1.28283     1.45525
     56170     1.67369     1.35658     1.27622     1.46063
     56180     1.66752     1.35267     1.27659     1.44978
     56190     1.67059     1.35384     1.27019     1.46133
     56200     1.67135     1.36049     1.26771     1.45905
     56210      1.6705     1.36086     1.26921     1.45543
     56220     1.66862      1.3547     1.27952     1.44783
     56230     1.67419     1.35398     1.28104     1.45995
     56240     1.67057     1.35836     1.27483     1.45303
     56250     1.66494     1.34294      1.2719       1.457
     56260       1.664     1.34539      1.2733     1.45136
     56270     1.65759     1.34919     1.26418      1.4411
     56280     1.67362     1.35651     1.27554     1.46112
     56290      1.6636     1.35563     1.26607     1.44721
     56300     1.67009     1.35185     1.27184     1.46059
     56310     1.67255     1.34922      1.2794     1.46204
     56320     1.66094     1.35591     1.25564     1.44995
     56330     1.66749     1.34995     1.26914     1.45875
     56340     1.66942     1.36087     1.26253     1.45875
     56350     1.66928     1.36385     1.25821     1.45938
     56360     1.66711     1.36729     1.26379     1.44632
     56370     1.67168     1.37357     1.25912     1.45497
     56380     1.67019     1.37345     1.26213     1.44904
     56390     1.67445     1.37883     1.25124     1.46313
     56400      1.6713      1.3761     1.25526     1.45504
     56410      1.6838     1.38308     1.26713     1.46692
     56420     1.67538     1.38578     1.26047     1.45073
     56430     1.66328     1.37207     1.24892     1.44591
     56440     1.65707     1.36638      1.2464     1.43919
     56450     1.67018     1.37535     1.26035     1.44877
     56460     1.66866     1.37171      1.2557     1.45275
     56470     1.67206     1.37608     1.25435     1.45761
     56480      1.6654     1.36797     1.25364     1.45057
     56490     1.67903     1.37168     1.26911     1.46497
     56500     1.67147     1.37305     1.26389     1.45082
     56510     1.67436     1.37472     1.26668     1.45348
     56520     1.66116     1.37538     1.25423     1.43322
     56530     1.66182     1.37004     1.25626     1.43809
     56540     1.66627     1.37838     1.26298     1.43453
     56550     1.66144     1.36365     1.26056     1.43951
     56560     1.65829     1.36093     1.25533     1.43938
     56570     1.67207     1.37172     1.26614     1.45153
     56580     1.66224     1.36372     1.27148     1.43167
     56590     1.66232     1.35615     1.26728     1.44274
     56600     1.66852      1.3685     1.26882     1.44402
     56610      1.6619     1.35826      1.2717     1.43588
     56620     1.66288      1.3627     1.26017     1.44408
     56630     1.66588      1.3666      1.2635     1.44441
     56640     1.66995     1.37366     1.26137     1.44895
     56650     1.66114      1.3626     1.26222     1.43836
     56660     1.65398     1.36186     1.25496     1.42889
     56670     1.66577     1.37458     1.26595     1.43438
     56680     1.66277     1.36269     1.26951     1.43562
     56690     1.65841     1.37482      1.2652     1.41767
     56700     1.66813     1.36142     1.27697     1.44263
     56710     1.66926     1.35321     1.28456     1.44624
     56720     1.65992     1.35195     1.28069     1.42923
     56730     1.66307     1.34861     1.28648      1.4345
     56740     1.67105     1.34734     1.29903     1.44292
     56750     1.66877     1.34135     1.29585     1.44607
     56760     1.66256     1.34352     1.27651     1.44695
     56770      1.6633     1.34989     1.27373     1.44517
     56780     1.66373     1.34229     1.28002     1.44768
     56790     1.66843     1.34484     1.28181     1.45453
     56800     1.66237     1.35203      1.2807     1.43484
     56810     1.67596     1.36169     1.28083     1.45703
     56820     1.66748     1.35358     1.28643     1.44009
     56830     1.67111     1.36134     1.28529     1.44222
     56840     1.66737     1.36078     1.27851     1.44011
     56850     1.66497     1.35326     1.28693     1.43414
     56860     1.65947     1.35219     1.28478      1.4243
     56870     1.65668     1.35521      1.2639     1.43357
     56880     1.64722     1.34329      1.2584     1.42781
     56890     1.65633     1.34619     1.27163     1.43443
     56900     1.66149     1.35603     1.27838     1.43108
     56910     1.66288     1.35949     1.27302     1.43581
     56920     1.67444     1.35689     1.28868     1.45108
     56930     1.66577     1.35523     1.28171     1.43879
     56940     1.66279     1.34518     1.28697     1.43664
     56950     1.66291     1.34276     1.29242     1.43428
     56960     1.65946      1.3486     1.28329     1.42902
     56970      1.6685     1.36055     1.28024     1.44141
     56980     1.66529     1.36144     1.27556     1.43729
     56990     1.66609     1.36229     1.27782     1.43633
     57000     1.66079     1.35523     1.27769     1.43084
     57010      1.6593     1.35898     1.27637       1.425
     57020     1.66131     1.36428     1.27653     1.42447
     57030     1.66055     1.36353      1.2719     1.42756
     57040     1.66205     1.36722     1.26868     1.43038
     57050     1.65309     1.35914     1.26787     1.41798
     57060     1.66191     1.36207     1.26946     1.43427
     57070     1.66138     1.35466      1.2825     1.42843
     57080     1.65803     1.36055     1.27602     1.42085
     57090     1.65931     1.37053     1.26754     1.42182
     57100     1.66095     1.36823     1.27257     1.42338
     57110     1.66405     1.37194     1.27652     1.42353
     57120     1.66193     1.37528     1.26436      1.4262
     57130     1.65167     1.36866     1.26143     1.41124
     57140     1.65787     1.37452     1.26743     1.41471
     57150      1.6573     1.37018     1.26917     1.41601
     57160      1.6469       1.366     1.26275     1.40145
     57170     1.65807     1.37621     1.27065     1.41062
     57180     1.66519     1.38722     1.26874     1.41832
     57190     1.65802     1.37943     1.26239     1.41478
     57200     1.65572     1.36634     1.25917     1.42492
     57210     1.65881     1.37163     1.25503     1.43068
     57220      1.6579     1.36611     1.25984     1.42961
     57230     1.65608     1.36338     1.26585     1.42267
     57240     1.66177     1.38105     1.25889     1.42507
     57250     1.66197     1.37467     1.27271     1.41943
     57260     1.65316     1.36749     1.27132     1.40697
     57270     1.66451     1.36309      1.2874      1.4233
     57280     1.66323     1.36364     1.28369     1.42314
     57290     1.65513     1.35497      1.2781     1.41755
     57300     1.65189     1.36605     1.26466     1.41139
     57310     1.65014     1.35506     1.27234       1.411
     57320     1.65826      1.3573     1.28004     1.42087
     57330     1.66544     1.37024     1.28394     1.42172
     57340      1.6596     1.35535     1.29163     1.41537
     57350     1.66311     1.37256     1.28072     1.41695
     57360     1.65365     1.35618     1.27855     1.41251
     57370     1.65393     1.35117     1.28454     1.41254
     57380     1.64868     1.35735      1.2695     1.40792
     57390     1.65214      1.3538     1.27844     1.41138
     57400     1.65504     1.35737     1.28539      1.4084
     57410     1.66137     1.36658     1.28693     1.41301
     57420     1.66788     1.37307      1.2931     1.41641
     57430     1.65761      1.3716      1.2753     1.40983
     57440     1.65705     1.37125      1.2648      1.4183
     57450     1.65589     1.37072     1.26726      1.4139
     57460     1.65507     1.36655     1.26392     1.41899
     57470     1.64758     1.36824     1.26145     1.40204
     57480     1.65566     1.38181     1.24823     1.41948
     57490     1.65055     1.37917     1.24942     1.40906
     57500     1.65801      1.3822     1.24839     1.42445
     57510     1.65724     1.37949     1.24929     1.42449
     57520      1.6533     1.38572     1.24518     1.41283
     57530      1.6605     1.38373     1.25886     1.41954
     57540     1.66777     1.39466     1.26233     1.42279
     57550     1.65663     1.39813     1.24796     1.40594
     57560     1.65863     1.39995     1.25477     1.40278
     57570     1.65826     1.40683     1.23923     1.40884
     57580     1.66398     1.40054     1.25441     1.41513
     57590     1.64863      1.3903     1.24377      1.3986
     57600     1.65752      1.3945     1.25213     1.40793
     57610     1.66734     1.40572     1.25716     1.41546
     57620     1.65634     1.39286     1.25531     1.40393
     57630     1.66018     1.40354     1.24078     1.41526
     57640     1.65989      1.4127     1.23786     1.40799
     57650     1.64763      1.3978     1.23455     1.39693
     57660     1.66856     1.41361     1.25622      1.4113
     57670     1.65786     1.39679     1.25153     1.40701
     57680     1.64418     1.38646     1.23892     1.39623
     57690     1.65817     1.40259     1.23472     1.41678
     57700     1.66188     1.39858     1.23692     1.42748
     57710     1.65117     1.38861     1.24113     1.40858
     57720     1.66071     1.40413     1.23913     1.41736
     57730      1.6568     1.40423     1.23653     1.41037
     57740     1.65907     1.41269     1.23075     1.41231
     57750     1.66676     1.40881     1.23896     1.42703
     57760     1.66636     1.40592      1.2482     1.42087
     57770      1.6587     1.40207     1.23849     1.41525
     57780     1.65745     1.40693     1.24185     1.40452
     57790     1.66935     1.41899     1.24386      1.4187
     57800     1.66952     1.41696     1.24157     1.42314
     57810     1.66326     1.40809     1.24762     1.41195
     57820     1.66338     1.40092     1.24628     1.42053
     57830     1.67365     1.41971     1.24504     1.42707
     57840     1.67165      1.4136     1.24847     1.42543
     57850     1.66874     1.41408     1.23594     1.42906
     57860     1.66306     1.41502     1.23059     1.41947
     57870     1.65905      1.4006     1.23754     1.41833
     57880     1.65427     1.40124     1.22713      1.4156
     57890     1.65959     1.40799     1.22192     1.42581
     57900     1.66131     1.40155     1.23098     1.42839
     57910     1.66483     1.40768     1.23546     1.42668
     57920     1.66056      1.3999     1.23192     1.42743
     57930     1.66155     1.40145     1.23306     1.42724
     57940     1.66486     1.40787     1.23192     1.42961
     57950     1.66943     1.40619      1.2359     1.43847
     57960     1.65829     1.38628     1.23524     1.43257
     57970     1.67159     1.39543     1.25294     1.43922
     57980      1.6648     1.39149      1.2362     1.44177
     57990     1.67889     1.41133     1.24353     1.44884
     58000     1.66804     1.39092     1.24197     1.44484
     58010     1.67382     1.39868     1.24446     1.44857
     58020     1.67135      1.3939     1.24622     1.44596
     58030     1.67142     1.38275     1.26274     1.44248
     58040     1.66403      1.3791     1.25849     1.43257
     58050     1.67519      1.3959      1.2533     1.44679
     58060     1.67615     1.39308     1.26255      1.4437
     58070     1.67231     1.38976     1.25715     1.44271
     58080     1.67263     1.39774     1.24931     1.44253
     58090      1.6712     1.39576      1.2479     1.44237
     58100     1.67096     1.39655     1.24889     1.44017
     58110      1.6614     1.38551     1.24932     1.42831
     58120     1.67112     1.39239     1.24746     1.44582
     58130     1.67834     1.40005      1.2447     1.45748
     58140     1.67157     1.39687     1.24098     1.44812
     58150     1.68048     1.39742     1.25652     1.45478
     58160     1.66116     1.38581     1.23863     1.43674
     58170     1.66577     1.39591      1.2359     1.43998
     58180     1.67221      1.3977     1.24797     1.44277
     58190     1.67476     1.41273       1.233      1.4469
     58200     1.66916      1.4099      1.2368     1.43343
     58210     1.67364     1.42154     1.23319     1.43547
     58220     1.66624     1.41142     1.23332     1.42811
     58230     1.67689     1.41282     1.24774      1.4391
     58240     1.68208      1.4226     1.24731     1.44195
     58250     1.66671      1.4145     1.23039      1.4287
     58260      1.6764      1.4212     1.22806     1.44662
     58270     1.68267     1.42209     1.24317      1.4474
     58280     1.67784     1.40997      1.2444     1.44698
     58290     1.67561     1.41202     1.23794     1.44536
     58300     1.67146     1.40498     1.23944      1.4413
     58310     1.66782     1.39671     1.24137     1.43925
     58320     1.65895      1.3961     1.23799     1.42216
     58330     1.66752     1.40408     1.23498     1.43687
     58340     1.67208     1.40067     1.24285       1.444
     58350     1.66531     1.39524     1.23136     1.44346
     58360     1.67313     1.40567     1.24387     1.44071
     58370     1.66743     1.39489     1.23352     1.44685
     58380     1.66308     1.38973     1.24151     1.43491
     58390     1.66331     1.39642      1.2306     1.43835
     58400     1.65937     1.38176      1.2476     1.42873
     58410     1.67427       1.408     1.24543     1.43972
     58420     1.66402     1.39852     1.23524     1.43397
     58430     1.65369     1.38568     1.23419      1.4234
     58440     1.65289     1.38968     1.22522      1.4254
     58450     1.66085     1.39082     1.23855     1.43125
     58460      1.6546     1.38465       1.237     1.42408
     58470       1.657     1.38515     1.24511     1.42209
     58480     1.65519     1.39014     1.23104     1.42527
     58490     1.64822     1.38431     1.22736     1.41794
     58500     1.66055     1.39713     1.24325     1.42028
     58510     1.65034     1.39259     1.23259     1.41021
     58520      1.6535     1.39637     1.22889     1.41708
     58530     1.65997     1.40112     1.23508     1.42212
     58540     1.65261     1.39312     1.23137     1.41605
     58550      1.6579     1.39275     1.23571     1.42497
     58560     1.65457     1.39423     1.22196     1.42763
     58570     1.66227     1.39736     1.24464     1.42286
     58580     1.65919     1.39838     1.23182     1.42582
     58590     1.65859     1.39736     1.23406     1.42349
     58600     1.66115     1.40793     1.23341     1.41959
     58610      1.6689     1.40903     1.24416     1.42728
     58620     1.67324     1.41515     1.24956     1.42669
     58630     1.67156     1.41411     1.23671     1.43494
     58640     1.65459     1.39939     1.23003     1.41566
     58650     1.66506     1.41184     1.22995     1.42787
     58660     1.67186      1.4115      1.2354     1.43934
     58670     1.66088     1.39974     1.24052     1.42088
     58680      1.6674     1.40492     1.24588     1.42634
     58690     1.65271     1.40064     1.21994     1.41876
     58700     1.66635     1.41555     1.23261      1.4249
     58710     1.66643     1.40888     1.23521     1.42943
     58720     1.67883     1.41618     1.24879     1.43942
     58730     1.66435     1.40155     1.24187     1.42601
     58740       1.675     1.41442     1.24534      1.4352
     58750     1.67274     1.41888       1.236     1.43359
     58760     1.66247     1.40655     1.23212     1.42516
     58770     1.67154     1.41296     1.23633     1.43635
     58780     1.66204     1.40079     1.24351     1.41993
     58790     1.67468     1.42527     1.23984     1.42847
     58800     1.66735     1.41236     1.24529     1.41938
     58810     1.68355     1.42229      1.2532     1.44057
     58820     1.68539     1.42814     1.24435     1.44674
     58830     1.68929     1.42115     1.26583      1.4441
     58840     1.68846     1.42473     1.26106     1.44281
     58850     1.67505     1.41031     1.25351     1.43226
     58860     1.66465      1.3942     1.25229     1.42482
     58870     1.67305     1.40267     1.25893     1.43032
     58880     1.67906     1.41402     1.25448      1.4371
     58890     1.67353     1.40667     1.25073     1.43471
     58900     1.68147     1.40861     1.25192     1.45025
     58910     1.67668     1.40616     1.25164     1.44175
     58920     1.66799     1.38857     1.25311     1.43735
     58930     1.67606     1.40212       1.256     1.44043
     58940     1.66763     1.39607     1.25158     1.43055
     58950     1.67347     1.39791     1.25769     1.43702
     58960     1.67141     1.40397     1.25567     1.42806
     58970     1.67512     1.41532     1.24705      1.4331
     58980     1.67432     1.40761     1.25521      1.4317
     58990     1.66829     1.39781     1.25094     1.43097
     59000     1.66847     1.38793     1.25189     1.44015
     59010     1.65935     1.38819     1.24416     1.42545
     59020      1.6645     1.39669     1.24504     1.42838
     59030     1.67114     1.40999     1.24243     1.43309
     59040     1.67076     1.41961     1.23883     1.42579
     59050     1.68018     1.42974     1.23811     1.43839
     59060     1.67187     1.41847     1.23879     1.42955
     59070     1.66591     1.41951     1.23387     1.41882
     59080     1.66783     1.41741     1.24287     1.41759
     59090     1.66747      1.4194     1.22961     1.42627
     59100     1.68217     1.43376     1.23674      1.4402
     59110     1.67633     1.42863     1.23568     1.43257
     59120     1.67783     1.42877     1.23637     1.43536
     59130     1.66943     1.43115     1.22398     1.42396
     59140     1.67084     1.42625     1.23454     1.42308
     59150     1.67365     1.41684     1.24208     1.43248
     59160     1.66684     1.41542     1.23694     1.42243
     59170     1.67099     1.41213     1.25243     1.42187
     59180     1.66705     1.41719     1.23755     1.42061
     59190     1.67024     1.42155     1.24386     1.41823
     59200     1.67545     1.41949     1.24479      1.4317
     59210     1.67583     1.42403      1.2548     1.41929
     59220     1.67552      1.4242     1.24184     1.42977
     59230     1.67528     1.41859     1.24662     1.43063
     59240     1.67013     1.40177     1.25459     1.42818
     59250     1.66123     1.39366     1.25269     1.41698
     59260     1.67312      1.4122     1.25209     1.42711
     59270     1.66128     1.39421     1.25794     1.41189
     59280     1.68358     1.41425     1.26401     1.43912
     59290     1.66758     1.39595     1.26184     1.42151
     59300      1.6627     1.39167     1.25593     1.41953
     59310     1.67297      1.4057     1.25964     1.42653
     59320     1.67608      1.4118     1.25832     1.42896
     59330     1.69149      1.4205     1.26375     1.45168
     59340     1.67231     1.40911     1.24792     1.43191
     59350     1.66519     1.40015     1.25204     1.42045
     59360     1.65621     1.38362     1.25789     1.41046
     59370     1.66179     1.39256     1.24577     1.42546
     59380     1.66514     1.39222     1.25326     1.42704
     59390      1.6616      1.3925     1.25339     1.41836
     59400     1.66395     1.38786      1.2567     1.42548
     59410     1.65978     1.38845     1.25358     1.41792
     59420      1.6724     1.40199     1.26043     1.42815
     59430     1.67175     1.39947     1.26917     1.42134
     59440     1.66348     1.38363      1.2657     1.42052
     59450     1.66943     1.39615     1.25607     1.43073
     59460     1.65948     1.38016     1.25785     1.42152
     59470     1.66972     1.39483     1.26149     1.42794
     59480      1.6674     1.38361     1.26167     1.43326
     59490     1.66725     1.39161     1.25705     1.42923
     59500     1.67532     1.38801     1.26411     1.44529
     59510     1.67809     1.39119      1.2641     1.44865
     59520      1.6688     1.38666     1.25047     1.44335
     59530     1.66532     1.37864     1.25548     1.43866
     59540      1.6675     1.37701     1.25472      1.4459
     59550      1.6762     1.38909      1.2507      1.4579
     59560     1.66777     1.37483     1.25078     1.45201
     59570      1.6729     1.38645     1.24818       1.455
     59580     1.67069     1.38227     1.24838     1.45371
     59590     1.66886     1.36763     1.26511     1.44888
     59600     1.66848     1.36211     1.27746     1.44237
     59610     1.66474      1.3672     1.26186     1.44264
     59620     1.66206     1.36608     1.26517      1.4346
     59630     1.66042     1.35401     1.26924     1.43863
     59640     1.66091     1.36952      1.2566     1.43619
     59650     1.66654      1.3656     1.27185     1.43952
     59660     1.66351     1.36971     1.26396     1.43557
     59670     1.66753     1.38122     1.26101     1.43645
     59680     1.66604     1.38207     1.25968     1.43335
     59690     1.67265     1.37762     1.27417     1.44021
     59700     1.67385     1.37664     1.27232     1.44555
     59710     1.67026     1.37809     1.26775     1.43987
     59720      1.6622     1.36895     1.27098     1.42702
     59730     1.67069     1.38349     1.26747     1.43592
     59740     1.66539     1.38028     1.26142     1.43204
     59750     1.66669     1.38147     1.26458     1.43111
     59760     1.66599     1.38079     1.27337     1.42233
     59770     1.66303     1.37543     1.27261     1.42127
     59780     1.66249     1.37164     1.27239     1.42386
     59790     1.66488     1.37247     1.27146     1.42948
     59800      1.6629     1.36575     1.27638     1.42689
     59810     1.67162     1.36769     1.28681     1.43603
     59820      1.6591     1.36132      1.2736     1.42478
     59830     1.67447     1.37993     1.27119     1.44485
     59840     1.68182     1.39235     1.27113     1.45004
     59850     1.67947     1.39126     1.27436      1.4428
     59860      1.6801     1.39348     1.26593     1.44953
     59870     1.68084     1.40754     1.24648      1.4545
     59880     1.67783     1.39764     1.25936     1.44598
     59890     1.67446     1.38408     1.26985     1.44203
     59900      1.6779     1.38731     1.27105     1.44585
     59910      1.6855     1.39555     1.26928     1.45712
     59920      1.6724     1.37696     1.27153     1.44258
     59930     1.67386     1.37709     1.27949     1.43879
     59940     1.67237     1.37347     1.27341     1.44417
     59950     1.67758     1.38836     1.27669     1.43912
     59960     1.67761     1.38218      1.2787     1.44334
     59970     1.68284     1.38953     1.27674     1.45018
     59980     1.67391     1.37628     1.28365     1.43598
     59990     1.67818     1.38411     1.27629     1.44494
     60000     1.68255     1.39292     1.27998     1.44341
     60010       1.677     1.38968     1.27784     1.43546
     60020     1.66561      1.3681     1.27785     1.42966
     60030     1.67787     1.38348     1.28381     1.43816
     60040      1.6704     1.37851     1.27411     1.43417
     60050      1.6645     1.36354     1.27881     1.43057
     60060     1.66765     1.37695     1.26202     1.43993
     60070     1.67466     1.38344     1.26882       1.444
     60080     1.68069     1.39254     1.26193     1.45527
     60090     1.68206      1.3882     1.27578     1.45049
     60100      1.6839     1.38741     1.27793     1.45362
     60110     1.68491     1.40124      1.2612     1.45731
     60120     1.69179     1.39272     1.28886     1.45722
     60130     1.68517     1.38774     1.28494     1.45007
     60140     1.69653     1.39927     1.28024     1.46951
     60150     1.69209     1.40071      1.2682     1.46834
     60160     1.68738     1.39731     1.26375     1.46456
     60170     1.67669     1.37601     1.27487     1.45048
     60180     1.68125     1.39156     1.25645     1.46222
     60190     1.67558     1.37938     1.25844     1.45903
     60200     1.68471     1.38398     1.27089     1.46489
     60210     1.67272     1.37185     1.26721     1.45196
     60220     1.67732     1.37591     1.26999      1.4563
     60230     1.67686      1.3702     1.27149     1.45931
     60240     1.68667     1.38341     1.27244      1.4686
     60250     1.67945     1.37575      1.2773     1.45496
     60260     1.68204     1.37594     1.27506      1.4627
     60270     1.69321     1.38929     1.28036      1.4712
     60280       1.671     1.37381     1.26312     1.44972
     60290     1.67311     1.36311      1.2781     1.45154
     60300     1.67871     1.36661     1.28053     1.45902
     60310     1.67979     1.37651     1.27626     1.45594
     60320     1.68987     1.38943     1.27505     1.46801
     60330     1.67969     1.38084     1.26571     1.46081
     60340     1.67739     1.37574     1.26824     1.45813
     60350     1.68642     1.38858     1.26607     1.46866
     60360     1.68189     1.39277     1.24735     1.47031
     60370     1.68068     1.38919     1.26487      1.4559
     60380     1.68056     1.38218     1.27013     1.45769
     60390     1.67723      1.3845     1.25714     1.45911
     60400     1.68551     1.40016     1.25989     1.46086
     60410     1.67474     1.38408     1.25832     1.45275
     60420     1.67036     1.37113     1.26242     1.45138
     60430     1.66651     1.37696     1.25043      1.4474
     60440     1.67158     1.37666     1.25603     1.45449
     60450     1.68517     1.38996     1.26661     1.46399
     60460     1.68209     1.38525     1.26673     1.46128
     60470      1.6834     1.37892     1.27054     1.46696
     60480     1.67891      1.3836     1.25515     1.46551
     60490      1.6757     1.37523     1.25865     1.46304
     60500     1.66424     1.37079     1.25383     1.44508
     60510     1.68693     1.38731     1.26944     1.46812
     60520     1.69245     1.38893     1.26854     1.48002
     60530      1.6726     1.37334     1.25555     1.46038
     60540     1.67723     1.36838     1.26812     1.46478
     60550     1.68457     1.36995     1.28281     1.46738
     60560     1.66781     1.36013     1.26919     1.44996
     60570     1.67847     1.36493     1.28123     1.45942
     60580     1.67538     1.36744     1.27093       1.459
     60590     1.67989     1.37044     1.27583     1.46227
     60600     1.68544     1.38034     1.27325     1.46797
     60610     1.68891     1.37425     1.28893     1.46796
     60620     1.69072     1.36699     1.28691     1.48063
     60630     1.67517     1.35156     1.28578     1.46029
     60640     1.68833     1.37016     1.28105     1.47732
     60650     1.68922     1.37223     1.28372     1.47514
     60660     1.68226     1.35778       1.279      1.4767
     60670     1.68305     1.35893     1.28455      1.4726
     60680      1.6785     1.35018       1.284     1.47074
     60690     1.68317     1.35451     1.29484     1.46793
     60700     1.68186     1.35036     1.29161     1.47158
     60710     1.69173     1.36369     1.29331     1.48039
     60720     1.68509     1.35023     1.30001     1.47169
     60730     1.67944     1.35168      1.2876     1.46837
     60740     1.69489     1.36738      1.2932     1.48433
     60750     1.68533       1.362     1.28203     1.47717
     60760     1.68834     1.36904     1.29019     1.47041
     60770     1.68848     1.36033     1.29141     1.47774
     60780      1.6915     1.36067     1.29864       1.478
     60790     1.68237     1.35686     1.29422     1.46447
     60800     1.68932     1.35424     1.30415     1.47406
     60810      1.6833      1.3467     1.29636     1.47406
     60820     1.67214     1.34435     1.28501     1.46068
     60830     1.67735      1.3374      1.2942     1.47086
     60840      1.6774     1.33994     1.28688     1.47507
     60850     1.67931     1.34625     1.28913     1.47172
     60860     1.68028     1.34122      1.2844     1.48261
     60870     1.67546     1.33666     1.28938     1.47145
     60880     1.67402     1.33639     1.28909     1.46866
     60890     1.67183     1.33769     1.28722     1.46414
     60900     1.67365     1.34935      1.2846     1.45988
     60910       1.671     1.33852     1.27979     1.46798
     60920     1.66493     1.33687     1.28273     1.45306
     60930     1.66517     1.32809     1.29276     1.45277
     60940     1.67759     1.33797     1.29791     1.46762
     60950     1.67438     1.33719     1.29046     1.46756
     60960     1.67708     1.33692     1.30263     1.46322
     60970     1.67781     1.33531     1.29958     1.46907
     60980     1.67479     1.32612     1.30208     1.46827
     60990     1.67974     1.33879     1.29529     1.47408
     61000     1.67452     1.32854     1.29855     1.46861
     61010     1.67684     1.33633     1.30256     1.46327
     61020     1.68065     1.34547      1.3079     1.45887
     61030     1.67284     1.34625     1.29183      1.4545
     61040     1.66405     1.32639     1.29186     1.45256
     61050     1.67233     1.33631     1.29297     1.46146
     61060     1.67787     1.34195      1.2882     1.47317
     61070     1.66518     1.31826     1.30305     1.45255
     61080     1.66974     1.33079      1.2901     1.46311
     61090      1.6785      1.3315     1.29788     1.47557
     61100     1.67848     1.33486     1.30218     1.46869
     61110     1.67874     1.34218     1.29681     1.46737
     61120     1.67577     1.34179     1.29631     1.46136
     61130     1.67292     1.33183     1.30222      1.4587
     61140     1.68074     1.34273     1.29385     1.47405
     61150     1.68172     1.33355     1.30717     1.47286
     61160     1.67714     1.34639     1.29609     1.46048
     61170     1.68034     1.34471     1.30239     1.46378
     61180     1.67555     1.34365     1.29938     1.45641
     61190     1.67725     1.35235     1.29158     1.45921
     61200     1.69001     1.35231     1.30189     1.47938
     61210     1.67453     1.33387     1.29758     1.46465
     61220     1.66715      1.3245     1.29597     1.45773
     61230     1.67007     1.33533     1.28491      1.4643
     61240      1.6757     1.34224     1.28802     1.46809
     61250     1.67858     1.34876     1.28855     1.46825
     61260     1.67941     1.35386     1.29444     1.46026
     61270     1.67664     1.35433     1.28321     1.46335
     61280     1.67884     1.36511     1.27777     1.46315
     61290      1.6742     1.35358     1.27764     1.46335
     61300     1.67431     1.35585     1.28785     1.45249
     61310     1.67571     1.36253     1.28428     1.45264
     61320     1.67297     1.36701      1.2747     1.45056
     61330     1.66793     1.36213     1.26917     1.44836
     61340     1.67127     1.36794     1.27276     1.44746
     61350     1.66431     1.35825     1.27293     1.44036
     61360     1.66908     1.36827     1.26941     1.44503
     61370      1.6688     1.36032      1.2752     1.44677
     61380     1.66879     1.35638     1.27081     1.45431
     61390      1.6632      1.3481     1.26868     1.45105
     61400      1.6563     1.33816     1.27067     1.44269
     61410     1.66468     1.34365     1.27054     1.45693
     61420     1.67322     1.35739     1.27924     1.45615
     61430     1.67128     1.36456     1.28724     1.43782
     61440     1.66325      1.3571     1.28011     1.43262
     61450     1.66223     1.35921     1.27071     1.43662
     61460     1.66566     1.36289     1.27481     1.43745
     61470     1.66219     1.36389     1.27082     1.43198
     61480       1.665     1.37752     1.26298      1.4324
     61490     1.66753     1.37852     1.27162     1.42969
     61500     1.66696     1.36557     1.27319     1.43934
     61510     1.67348     1.38307     1.27253     1.43835
     61520     1.67068     1.38303     1.27549     1.42923
     61530     1.66618     1.38155     1.25614     1.43727
     61540     1.65702     1.37267     1.26347     1.41803
     61550     1.66808     1.38867     1.26517     1.42686
     61560      1.6665     1.37772     1.27097     1.42863
     61570     1.66867     1.38865     1.27221     1.42199
     61580        1.67     1.38077     1.27935     1.42638
     61590     1.67085     1.38756     1.28175      1.4196
     61600     1.67648     1.39081      1.2919      1.4205
     61610      1.6815     1.39685     1.29191     1.42642
     61620     1.67368     1.38855     1.28682     1.42071
     61630     1.67274     1.37718     1.29291     1.42403
     61640     1.67098     1.37404     1.29471      1.4213
     61650     1.66372     1.35597      1.2936     1.42263
     61660     1.67305     1.36274     1.30718     1.42563
     61670      1.6747     1.37249     1.29742     1.42905
     61680     1.65954     1.35324     1.28928     1.41939
     61690     1.67263     1.35526     1.31387     1.42563
     61700     1.68064     1.37991     1.30365      1.4302
     61710     1.67684     1.36441     1.31008     1.43028
     61720     1.67581     1.36782     1.30839     1.42614
     61730      1.6646     1.35675     1.30174     1.41651
     61740     1.66586     1.34897      1.2992     1.42917
     61750     1.66579     1.35164     1.30734     1.41902
     61760     1.67312     1.34771     1.31222     1.43542
     61770     1.67103     1.34901     1.30193      1.4387
     61780     1.67674     1.35201     1.30197      1.4491
     61790     1.68897     1.36431      1.3052     1.46301
     61800     1.68184     1.35871     1.30877     1.44852
     61810     1.66518     1.34819     1.30063     1.42702
     61820     1.66328     1.34452     1.29412     1.43197
     61830     1.67267     1.36036     1.28953     1.44298
     61840     1.67798     1.35719     1.30068     1.44826
     61850     1.67463      1.3606     1.28836     1.44834
     61860     1.67822     1.36788     1.29761      1.4415
     61870     1.66494     1.35524     1.29345     1.42632
     61880     1.67792     1.36438     1.29913     1.44275
     61890     1.66092     1.35004     1.29427     1.42112
     61900     1.67764     1.37113     1.29472     1.43968
     61910     1.67581       1.375     1.28734     1.43834
     61920     1.67316     1.37388     1.27853      1.4411
     61930     1.67895     1.37808     1.29856     1.43262
     61940     1.67634     1.37742     1.28792     1.43673
     61950     1.67238     1.36685     1.30129     1.42551
     61960     1.68365     1.38855     1.29774     1.43428
     61970     1.67661     1.37978     1.29298     1.43055
     61980     1.66821     1.37396     1.29277     1.41661
     61990      1.6807     1.38755     1.29007     1.43525
     62000     1.67119      1.3731     1.29222     1.42496
     62010     1.67539     1.37709      1.2912     1.43188
     62020     1.67531     1.38194     1.28262     1.43473
     62030     1.67217     1.37872      1.2972     1.41729
     62040     1.66976     1.37288     1.29803     1.41653
     62050     1.66566     1.36865     1.29702     1.41188
     62060     1.67626     1.38719     1.29303     1.42248
     62070     1.67692     1.38498     1.29619     1.42332
     62080     1.66773     1.38283     1.29328     1.40637
     62090     1.66539     1.38615     1.28015     1.40957
     62100     1.68083     1.40465     1.28594     1.42257
     62110      1.6631     1.38265     1.29601     1.39299
     62120     1.66866     1.39021     1.30646     1.38901
     62130     1.66871     1.38903     1.29468     1.40128
     62140     1.67449     1.39383     1.29619     1.40887
     62150      1.6627     1.37106     1.30873      1.3916
     62160     1.65562     1.37362     1.29718       1.383
     62170     1.65634     1.36065     1.30111     1.39381
     62180     1.67882     1.40614     1.30497     1.39883
     62190     1.66829     1.39476     1.30971     1.38047
     62200     1.66893     1.39321     1.30665     1.38647
     62210     1.65951     1.38589     1.30789     1.36991
     62220     1.66959     1.40633     1.29751     1.38339
     62230     1.67247     1.40144     1.31005      1.3835
     62240     1.67992     1.40826     1.30315     1.40103
     62250      1.6717     1.40971      1.2987     1.38393
     62260     1.66107     1.39429     1.30717     1.36586
     62270     1.65676      1.4057     1.29273      1.3574
     62280     1.66158     1.40684     1.30535     1.35593
     62290     1.65334     1.40877     1.29591     1.34278
     62300     1.66756     1.41522     1.29575     1.37103
     62310     1.66999     1.42551     1.29261     1.36923
     62320     1.67978     1.43017     1.29744     1.38368
     62330     1.67575     1.42454     1.30119     1.37618
     62340     1.67531     1.42633     1.29972     1.37465
     62350     1.66754     1.41602     1.30109     1.36508
     62360     1.66652     1.41791     1.30369     1.35813
     62370      1.6744     1.42768     1.30468      1.3663
     62380      1.6682     1.42059     1.30089     1.36213
     62390     1.66518     1.41785     1.29001     1.36794
     62400     1.66046     1.41839     1.28723     1.35848
     62410      1.6677     1.42604     1.28739     1.36802
     62420      1.6687     1.42717     1.29249     1.36447
     62430     1.65701     1.41394     1.29546     1.34683
     62440     1.66213     1.42188     1.28836     1.35784
     62450     1.66583     1.42884     1.29404      1.3542
     62460     1.66186     1.41764     1.28512     1.36467
     62470      1.6586     1.41273     1.28142     1.36532
     62480     1.66486     1.42895     1.27871     1.36621
     62490     1.67164      1.4349     1.29268     1.36338
     62500     1.67468     1.43649     1.29255     1.36926
     62510     1.67247     1.43932      1.2977     1.35596
     62520       1.677     1.43662     1.28411     1.38269
     62530     1.67153      1.4292     1.28437     1.37689
     62540      1.6694     1.42888     1.28573     1.37078
     62550     1.67809     1.43301     1.29887     1.37527
     62560     1.67114     1.43345     1.29146     1.36483
     62570     1.68415     1.44287      1.2908     1.38733
     62580     1.68468     1.44224     1.29915     1.38147
     62590     1.66813     1.42646     1.29127     1.36496
     62600      1.6871     1.44436      1.2967     1.38744
     62610     1.67719     1.43248     1.28429     1.38727
     62620     1.67595      1.4351     1.27903     1.38643
     62630     1.67843      1.4412     1.27764     1.38737
     62640     1.67948     1.44558     1.27494     1.38786
     62650     1.68482      1.4477     1.27096     1.40215
     62660     1.67775     1.43388     1.26675     1.40322
     62670     1.68454     1.44777     1.25904     1.41214
     62680     1.67455     1.43595     1.26244     1.39733
     62690     1.67363     1.42658     1.26112     1.40589
     62700     1.67422     1.42975     1.25782     1.40702
     62710     1.68732     1.43235     1.27053     1.42415
     62720     1.68001     1.42281     1.27443      1.4129
     62730     1.68131     1.43111     1.27657     1.40567
     62740     1.67751     1.42126     1.28501     1.39888
     62750     1.68178     1.43027     1.27357     1.41035
     62760     1.68621     1.44315     1.26601     1.41461
     62770     1.67588     1.41985     1.27204     1.40823
     62780     1.66888     1.42288     1.26009     1.39924
     62790     1.69026     1.43724     1.29052     1.40815
     62800      1.6725     1.41679     1.27632     1.39937
     62810     1.68749     1.43333     1.28589     1.40972
     62820     1.68108     1.42012     1.30288     1.39205
     62830     1.67006     1.40689     1.30066     1.38098
     62840     1.67099     1.39275      1.3131     1.38579
     62850     1.66444     1.39662     1.29717     1.38113
     62860     1.65996     1.38223     1.29268     1.38901
     62870     1.67137      1.4032     1.27717     1.40955
     62880     1.67923     1.39961     1.29093     1.41923
     62890     1.66527      1.3886     1.29267     1.39536
     62900     1.67456     1.38785     1.29621     1.41494
     62910     1.67739     1.39363     1.30043     1.41206
     62920      1.6707     1.37151     1.30564     1.41306
     62930      1.6678     1.38367     1.30228     1.39736
     62940     1.67095     1.37541     1.30778     1.40787
     62950      1.6653     1.38705     1.28844     1.40087
     62960      1.6708     1.38812     1.29249     1.40917
     62970     1.67845      1.3951     1.29673     1.41653
     62980     1.67373     1.39474      1.2866     1.41496
     62990     1.67569     1.38558     1.29931     1.41698
     63000     1.67229     1.38139      1.3004     1.41203
     63010     1.66638     1.37563     1.29355     1.40996
     63020      1.6693     1.38181     1.29257     1.41174
     63030     1.66513     1.38843     1.28996      1.3977
     63040     1.66026     1.38489     1.28834     1.39111
     63050     1.66334     1.38811     1.28661     1.39684
     63060      1.6704     1.39282     1.28663     1.40894
     63070     1.66364     1.39342     1.28065     1.39776
     63080      1.6663     1.39836     1.28381     1.39626
     63090     1.66718      1.3871     1.29376     1.40041
     63100     1.65891     1.37498     1.29296     1.39344
     63110     1.66514     1.38496     1.29059     1.40059
     63120     1.66276     1.39112     1.28393     1.39494
     63130     1.66997     1.38495     1.29214     1.41064
     63140     1.66296     1.37655     1.29527     1.39937
     63150     1.67014     1.38367     1.29284     1.41165
     63160     1.66403     1.37555     1.28808     1.40949
     63170     1.66957     1.37858      1.2984     1.41017
     63180     1.66867     1.38811     1.28612     1.40995
     63190     1.67407      1.3845     1.29215     1.42075
     63200     1.66866     1.38271     1.29017     1.41152
     63210     1.67264     1.38504     1.30037      1.4093
     63220     1.67702     1.37339     1.31443     1.41804
     63230     1.67413     1.36511     1.32506      1.4093
     63240     1.67248     1.35921     1.31881     1.41692
     63250     1.67474     1.36351     1.31458     1.42206
     63260     1.66244     1.34222     1.31698     1.41116
     63270     1.67946     1.37415     1.31295     1.42445
     63280      1.6737     1.35551     1.32694     1.41576
     63290      1.6718     1.35152     1.32146      1.4202
     63300     1.68024     1.36712     1.31673     1.42956
     63310     1.67295     1.35969     1.31373     1.42228
     63320     1.67291     1.35867     1.32365     1.41394
     63330     1.66882     1.35325     1.30524     1.42653
     63340     1.66683     1.35627     1.30048     1.42334
     63350     1.67193     1.36371     1.30113      1.4276
     63360      1.6707     1.35643     1.31063     1.42297
     63370     1.67312     1.35692     1.30937     1.42932
     63380     1.66386     1.33955     1.31739     1.41667
     63390     1.66237     1.34065     1.31851     1.41107
     63400     1.66953     1.34394       1.322     1.42154
     63410     1.67368     1.34347     1.32887     1.42535
     63420     1.67557      1.3415     1.32344     1.43664
     63430     1.67163     1.35898     1.31408     1.41954
     63440     1.66818     1.33764     1.32963      1.4172
     63450     1.66965     1.33278      1.3339     1.42121
     63460     1.66558     1.32513     1.33841     1.41458
     63470     1.66619      1.3288     1.33248     1.41817
     63480     1.67763     1.33791      1.3344     1.43467
     63490     1.66495     1.32456     1.33062     1.42096
     63500     1.66436     1.32294        1.33     1.42165
     63510     1.66961     1.33604     1.32838     1.42323
     63520     1.67292     1.34237     1.33371     1.42007
     63530     1.67396     1.34695     1.33071     1.42101
     63540      1.6649     1.34539     1.31706     1.41389
     63550     1.66614     1.33513     1.32349     1.42051
     63560     1.67335     1.34976     1.31596     1.43059
     63570      1.6593     1.33055     1.30947     1.42179
     63580     1.66705     1.34012     1.32307     1.41832
     63590     1.67405      1.3375     1.33344     1.42755
     63600     1.65954     1.34127     1.31986     1.40254
     63610     1.66539     1.34381     1.31554     1.41794
     63620     1.66093     1.34923     1.31399     1.40372
     63630     1.65819     1.34407     1.30417     1.41132
     63640      1.6621     1.34835     1.31179     1.40936
     63650     1.65952     1.34921     1.30875     1.40529
     63660     1.67393     1.36293     1.32793     1.40823
     63670     1.66848     1.36565      1.3122     1.40742
     63680     1.65665     1.35224     1.29693     1.40657
     63690     1.66614     1.34378     1.31273     1.42235
     63700     1.66083     1.33099      1.3179     1.41715
     63710     1.65989     1.34239     1.30893      1.4125
     63720     1.65238     1.33518     1.30104     1.40901
     63730      1.6635     1.34734     1.30981     1.41545
     63740     1.65721     1.33561     1.31005      1.4116
     63750     1.65411     1.32749     1.30381     1.41774
     63760      1.6618     1.33505     1.30544      1.4271
     63770     1.65404     1.33475     1.30282     1.41167
     63780     1.66023     1.33211     1.30871      1.4232
     63790     1.65834     1.32605     1.31336     1.42017
     63800     1.66399     1.31877     1.32478     1.42952
     63810     1.66349     1.31344     1.32763     1.43061
     63820     1.67002     1.32728     1.32151     1.43871
     63830     1.66347     1.31869     1.32342     1.42963
     63840     1.66173     1.32324     1.31173     1.43217
     63850     1.66784     1.32678     1.31865     1.43674
     63860     1.67544     1.32506     1.32537     1.44976
     63870     1.66952      1.3225     1.31647     1.44655
     63880     1.67458     1.32895     1.31734     1.45153
     63890     1.66721     1.32593     1.30199     1.45119
     63900     1.67475     1.33541     1.30443     1.45765
     63910     1.67632     1.33026     1.31621     1.45535
     63920     1.67253     1.32936     1.31064     1.45249
     63930      1.6818     1.34397     1.31026     1.46079
     63940     1.66996     1.32856     1.30796     1.44973
     63950     1.66639     1.33114     1.29418     1.45151
     63960     1.65984     1.32561      1.3095     1.42762
     63970     1.67838     1.34573     1.30435     1.45658
     63980      1.6691     1.33373     1.30385      1.4467
     63990     1.67659     1.34363     1.30557      1.4533
     64000     1.67445     1.33059     1.31546     1.45144
     64010     1.66879     1.33028     1.31396        1.44
     64020     1.68304     1.34312     1.31433     1.46077
     64030     1.67272     1.33652     1.30731     1.44935
     64040     1.68851     1.34537      1.3149     1.47078
     64050     1.66734     1.31915     1.30693      1.4532
     64060     1.66509      1.3168     1.30833     1.44893
     64070     1.66597     1.31725     1.31223       1.447
     64080      1.6819      1.3212     1.32791     1.46582
     64090     1.68545     1.32962     1.31853     1.47482
     64100     1.67855     1.32718     1.31214     1.46695
     64110     1.68537     1.32615     1.32873      1.4686
     64120     1.67797     1.32673     1.31657     1.46206
     64130      1.6812     1.32884      1.3212     1.46338
     64140      1.6751     1.33532     1.29595     1.46607
     64150     1.67341     1.34094     1.29597     1.45703
     64160     1.68051     1.34163     1.30952     1.46062
     64170     1.67632     1.33326      1.3121     1.45633
     64180     1.66675      1.3235     1.30511     1.44953
     64190     1.66588     1.32622     1.29651     1.45276
     64200     1.67635     1.33062     1.30242     1.46747
     64210     1.66675      1.3258     1.29859     1.45329
     64220     1.68255     1.34223     1.30076     1.47255
     64230       1.676     1.33612     1.30919      1.4556
     64240     1.67588     1.34147     1.29857     1.45991
     64250     1.65889     1.33563     1.28283     1.44023
     64260     1.68084     1.35817     1.29126     1.46234
     64270     1.66832     1.33789     1.28708     1.45605
     64280     1.67204     1.33383     1.29631     1.46012
     64290     1.67285     1.33831     1.29193     1.46174
     64300     1.67965      1.3385      1.3018     1.46841
     64310     1.67849      1.3448     1.29958     1.46194
     64320     1.68125     1.34998     1.30513     1.45855
     64330     1.67482     1.34932     1.30238     1.44679
     64340     1.66947     1.33739         1.3     1.44765
     64350     1.69364     1.35711     1.31011     1.47605
     64360     1.67668     1.33733     1.30355     1.46109
     64370     1.68035     1.34269     1.29936     1.46833
     64380     1.68725     1.35095     1.29356     1.48165
     64390     1.66984     1.33553     1.29151     1.45779
     64400     1.68408     1.34078     1.29927     1.47867
     64410     1.68791     1.35078     1.31113      1.4678
     64420     1.69001     1.35263     1.30822      1.4735
     64430     1.68091     1.33021      1.3166     1.46561
     64440     1.68838     1.34827     1.30719     1.47468
     64450     1.67267     1.34081     1.29287     1.45821
     64460     1.67737     1.33867     1.30651     1.45881
     64470     1.68921     1.36667     1.29208     1.47297
     64480     1.66439     1.34325     1.28415     1.44465
     64490     1.67737     1.34961     1.30597     1.44919
     64500     1.67907     1.35829     1.29407     1.45567
     64510       1.662     1.33448     1.29415     1.43833
     64520     1.66942     1.34248     1.30333     1.43979
     64530     1.67538     1.33901     1.31706     1.44436
     64540     1.67238     1.33815     1.31417     1.44085
     64550     1.66744     1.33818     1.29927     1.44288
     64560     1.68857     1.36492     1.31684     1.45102
     64570     1.68546     1.36157      1.3116      1.4517
     64580     1.67363     1.34921     1.30409      1.4426
     64590     1.68128     1.35556     1.32026     1.43971
     64600     1.67723     1.35567     1.31333     1.43649
     64610     1.66933     1.34206     1.30821     1.43555
     64620     1.67556     1.35084     1.31999     1.43103
     64630     1.66323      1.3381     1.31657     1.41732
     64640     1.66353     1.33477     1.31729     1.42048
     64650     1.67437     1.34424     1.32098     1.43355
     64660     1.67475      1.3391     1.31828     1.44171
     64670       1.679     1.34826      1.3223     1.43937
     64680     1.67362     1.33795     1.31735     1.44101
     64690     1.68297      1.3529     1.32804     1.43902
     64700     1.67267     1.33759     1.32421     1.43281
     64710     1.67581     1.33929     1.33148     1.43183
     64720     1.66601     1.32497     1.32363     1.42957
     64730     1.66829     1.32766     1.33181     1.42476
     64740      1.6665     1.33067      1.3241     1.42496
     64750     1.67027     1.34131     1.32963     1.41865
     64760     1.67624     1.33928     1.33176     1.43258
     64770     1.67665      1.3399      1.3232     1.44088
     64780     1.68189     1.34587     1.32454     1.44629
     64790     1.67558     1.33999     1.32787     1.43397
     64800     1.67499     1.33997     1.32832     1.43221
     64810      1.6775     1.33144     1.33257     1.44206
     64820     1.68285     1.32921     1.35073     1.43968
     64830     1.67583     1.32659     1.33091     1.44418
     64840     1.68219     1.33831     1.33606     1.44339
     64850     1.67898     1.33702     1.33238     1.44051
     64860      1.6743     1.32651     1.32746     1.44387
     64870     1.67266     1.31309     1.33944     1.44129
     64880     1.67653     1.32221     1.33881     1.44251
     64890     1.68323     1.33175     1.34443     1.44412
     64900     1.67488     1.32289     1.34671     1.43067
     64910     1.67307     1.32795     1.34316     1.42507
     64920     1.67289     1.32819     1.34851     1.41936
     64930      1.6834     1.34591     1.33526      1.4399
     64940     1.67517     1.33001     1.33999     1.43105
     64950     1.68274     1.33307     1.34556     1.44069
     64960     1.67801     1.32657     1.34624     1.43503
     64970     1.66826     1.31451     1.33763     1.43143
     64980     1.67832     1.32382      1.3441     1.44029
     64990     1.66972     1.31357     1.34322     1.43045
     65000     1.67179     1.31049     1.34959     1.43214
     65010     1.67047     1.30877     1.34729     1.43279
     65020     1.67733     1.30671     1.35678      1.4417
     65030     1.67254     1.30085     1.34606     1.44593
     65040     1.66675     1.29269     1.34374     1.44203
     65050     1.66856       1.299      1.3352     1.44846
     65060      1.6542     1.28268     1.33213     1.43281
     65070     1.66226     1.28398     1.33553     1.44706
     65080     1.66779     1.28546     1.34115     1.45327
     65090     1.67451     1.30432     1.33847     1.45437
     65100     1.66367     1.30061     1.32533     1.44483
     65110     1.67121     1.30797     1.33102     1.45033
     65120     1.66709     1.29932     1.33051     1.44911
     65130     1.67638     1.31173      1.3248     1.46451
     65140     1.66997     1.31385     1.32317     1.44935
     65150     1.66508     1.30306     1.31939     1.45129
     65160      1.6816     1.31952     1.33111     1.46375
     65170     1.67336     1.32302     1.31698     1.45445
     65180      1.6831      1.3252     1.32663     1.46614
     65190     1.67773     1.31958      1.3243     1.46099
     65200     1.68735     1.33515     1.32335     1.46982
     65210     1.67003     1.32764      1.3146     1.44472
     65220      1.6715     1.32345     1.31853     1.44838
     65230      1.6685     1.32215     1.32159     1.43983
     65240     1.66715     1.31215     1.32994     1.43816
     65250     1.66887      1.3138     1.32682     1.44352
     65260     1.66919     1.32291     1.31763     1.44434
     65270     1.67413     1.32489     1.32394     1.44821
     65280     1.67463     1.31299     1.33446     1.45052
     65290     1.67509     1.31009     1.33939     1.44968
     65300     1.66298     1.30196     1.33336     1.43459
     65310     1.67033     1.30082     1.33545     1.45066
     65320     1.67431     1.30291     1.32962     1.46327
     65330     1.67669     1.30495     1.32843     1.46797
     65340     1.67486     1.30915     1.33163     1.45714
     65350     1.66939     1.30252     1.32483      1.4567
     65360      1.6725     1.30543     1.32286     1.46302
     65370     1.67312     1.31288     1.32309     1.45755
     65380     1.66282     1.29936     1.31711     1.45149
     65390     1.66387     1.29842     1.32087     1.45132
     65400     1.66689     1.29158       1.329     1.45692
     65410     1.68203     1.31033     1.34078     1.46417
     65420     1.67793     1.29316      1.3509     1.46072
     65430     1.67428     1.29538     1.34188      1.4587
     65440     1.67671     1.28911     1.35503     1.45768
     65450     1.66752     1.28555     1.34165     1.45209
     65460     1.67389     1.29842     1.33844     1.45826
     65470     1.67152     1.29275     1.32667     1.46856
     65480     1.67294     1.28912     1.33707     1.46556
     65490     1.67408     1.28011     1.34733     1.46666
     65500     1.67076     1.28705     1.33777     1.46176
     65510     1.66811     1.27802     1.33886     1.46262
     65520     1.68452     1.29523     1.34966     1.47514
     65530     1.67895     1.29246     1.34313     1.47083
     65540     1.68212     1.29661     1.34683     1.47102
     65550     1.68252     1.29544     1.35052     1.46959
     65560     1.66775     1.27633     1.34334     1.45917
     65570     1.68499      1.2986     1.34527     1.47725
     65580     1.67982     1.29702     1.34613     1.46604
     65590     1.68092     1.30038      1.3379     1.47311
     65600     1.68063     1.28681     1.35705     1.46681
     65610     1.68936     1.30121     1.35632     1.47483
     65620     1.68016     1.29711     1.35298     1.46041
     65630     1.68826     1.30208     1.36304     1.46531
     65640     1.68586     1.30428     1.35415     1.46607
     65650     1.68616     1.30425      1.3528     1.46804
     65660     1.68577     1.30785     1.36174     1.45561
     65670     1.67785     1.28444     1.35623     1.46329
     65680     1.68746     1.29445      1.3611     1.47203
     65690     1.67695     1.28349     1.35139     1.46654
     65700     1.68735     1.28833     1.36272     1.47565
     65710     1.67841     1.28425     1.35502     1.46585
     65720      1.6765     1.27907     1.35846     1.46284
     65730     1.67449      1.2992     1.34722     1.45084
     65740     1.68161      1.2896     1.35639     1.46723
     65750     1.67733     1.28959     1.34664     1.46643
     65760     1.67301     1.29551     1.33808     1.45916
     65770     1.66892     1.30152      1.3267     1.45483
     65780     1.66649     1.29544     1.33455     1.44748
     65790     1.67017     1.30514     1.33131     1.45023
     65800     1.67282     1.30724     1.34094     1.44556
     65810     1.67459     1.30693     1.34356     1.44752
     65820     1.68478     1.31902     1.34629     1.45763
     65830     1.68366     1.33037     1.34369     1.44708
     65840     1.68199     1.32518     1.34549     1.44628
     65850     1.67646     1.32813     1.33987     1.43592
     65860     1.67333     1.33139      1.3392     1.42618
     65870      1.6857     1.34025     1.34618     1.44039
     65880     1.69181     1.33845      1.3507     1.45211
     65890     1.68758     1.33862     1.34742     1.44513
     65900     1.67247      1.3336     1.32432     1.43597
     65910     1.68007     1.34376     1.32104     1.44722
     65920     1.67994     1.33623     1.33146     1.44434
     65930     1.67773     1.32885     1.34161      1.4366
     65940     1.68453      1.3341     1.33458     1.45407
     65950     1.68049     1.32199     1.33712     1.45346
     65960     1.68153     1.31934     1.34425      1.4517
     65970     1.67681     1.31694     1.34224     1.44479
     65980     1.68036     1.31786     1.34114      1.4532
     65990     1.68016     1.31772     1.34265     1.45147
     66000     1.68226     1.30865     1.34358     1.46362
     66010     1.67419     1.30819     1.33286     1.45532
     66020     1.68049     1.30999     1.34361     1.45833
     66030     1.69005     1.32339     1.35229     1.46031
     66040      1.6863     1.31414     1.34632     1.46548
     66050      1.6768     1.30627     1.34156     1.45506
     66060     1.70136     1.33589     1.35063     1.47664
     66070      1.6665     1.30287     1.33601     1.43946
     66080     1.67478     1.31837     1.33544     1.44509
     66090     1.66529     1.31435      1.3329     1.42908
     66100     1.67186     1.32143     1.33867      1.4325
     66110     1.67543      1.3247     1.34397     1.43285
     66120      1.6729     1.31353     1.34447     1.43673
     66130     1.68683     1.32334      1.3602     1.44547
     66140     1.68161     1.32156      1.3521     1.44253
     66150     1.66841     1.31073     1.34069     1.43236
     66160     1.66751      1.3183     1.33005     1.43325
     66170     1.67642     1.32987     1.33698     1.43691
     66180     1.66316     1.31066     1.33483     1.42568
     66190     1.66648     1.31227     1.34187     1.42536
     66200     1.67383     1.32467     1.33654     1.43609
     66210     1.67115     1.32309      1.3344     1.43328
     66220     1.66814      1.3136     1.34443     1.42561
     66230      1.6686     1.31808     1.33578     1.43066
     66240     1.66595     1.30868     1.33524     1.43363
     66250      1.6684     1.30497     1.33587     1.44208
     66260     1.66038     1.30358       1.328     1.43207
     66270     1.67067     1.30636     1.33139      1.4502
     66280     1.66808     1.31529     1.32723     1.43994
     66290     1.66567     1.29869        1.33     1.44687
     66300     1.66384     1.29212     1.32895      1.4495
     66310     1.67192     1.29281     1.34238     1.45509
     66320     1.67654     1.29878     1.34374     1.45914
     66330     1.67035     1.30001     1.34134     1.44601
     66340     1.67288     1.30961     1.34836     1.43662
     66350     1.68591     1.32706     1.34268     1.45626
     66360      1.6607     1.30578      1.3319     1.42718
     66370     1.67625     1.33235     1.32662      1.4438
     66380     1.66738     1.31987     1.33538     1.42654
     66390     1.66779     1.32001     1.33072     1.43171
     66400      1.6762     1.32823     1.33765     1.43728
     66410     1.67705     1.32564      1.3386     1.44078
     66420     1.66748     1.31436     1.33172     1.43525
     66430     1.66874      1.3132     1.32853     1.44219
     66440     1.67006      1.3151      1.3258     1.44601
     66450     1.68055     1.32607     1.33103     1.45548
     66460     1.67206     1.33334     1.32419     1.43537
     66470     1.68222     1.33583     1.33026     1.45109
     66480     1.68153     1.33209      1.3295     1.45362
     66490     1.66633     1.31572      1.3246     1.43792
     66500     1.67133     1.31071     1.33193     1.44731
     66510     1.66232     1.30208     1.32248     1.44301
     66520     1.66452     1.30899     1.32879     1.43601
     66530     1.66766     1.30756     1.33908     1.43503
     66540     1.67103     1.31511     1.32107     1.45256
     66550     1.67115     1.31571     1.32228     1.45119
     66560     1.66826     1.31935     1.31229      1.4503
     66570     1.67409     1.31851     1.31763     1.45963
     66580     1.66644     1.32042     1.30125     1.45509
     66590     1.66637     1.31317     1.31396     1.45005
     66600     1.67246     1.33334     1.30232     1.45617
     66610     1.67585     1.32962     1.30835     1.46196
     66620     1.67388      1.3151     1.31108      1.4681
     66630     1.67483     1.33165     1.30262     1.46288
     66640     1.66134     1.32412      1.2985     1.44246
     66650     1.66459     1.32439      1.3078      1.4413
     66660     1.66867     1.32886     1.30239      1.4515
     66670      1.6634     1.33404     1.29537     1.44088
     66680      1.6622     1.32864     1.29631     1.44226
     66690     1.66361     1.32582     1.29437     1.44983
     66700     1.67622     1.33785     1.30269     1.46033
     66710     1.67109     1.34278     1.28818     1.45692
     66720     1.67815     1.35209      1.2847     1.46758
     66730     1.65877     1.33113     1.28298     1.44399
     66740     1.67433     1.35686      1.2716     1.46586
     66750     1.67088     1.34915     1.28027     1.45752
     66760     1.66647     1.33982      1.2756     1.46013
     66770     1.67135     1.34654     1.27358     1.46685
     66780     1.66475     1.34396     1.26628     1.46051
     66790     1.66328     1.33925     1.27532     1.45362
     66800     1.66134     1.33151     1.27793     1.45399
     66810     1.66758     1.34148      1.2789     1.45824
     66820     1.66401     1.34062     1.27353     1.45559
     66830      1.6662     1.33324     1.28115     1.46066
     66840     1.67352     1.34693     1.27684     1.46862
     66850     1.67855      1.3584     1.26319     1.48126
     66860     1.67835     1.35576     1.27308     1.47475
     66870      1.6665     1.34527     1.26421     1.46507
     66880     1.66001     1.33102     1.27012     1.45823
     66890     1.67266     1.34679     1.27869     1.46514
     66900      1.6601     1.33825     1.27931      1.4437
     66910     1.67443     1.33993     1.29512     1.46104
     66920      1.6733     1.33894     1.30348     1.45191
     66930     1.66907     1.33464     1.29931     1.44987
     66940     1.66788     1.33206     1.29259     1.45549
     66950     1.66183      1.3247     1.28993     1.45073
     66960     1.67355     1.32702     1.30764     1.45967
     66970     1.67754     1.33425     1.30917     1.46087
     66980     1.66583     1.31284     1.30557     1.45669
     66990     1.67087     1.32601     1.30216     1.45934
     67000     1.67172     1.32905     1.29817     1.46208
     67010     1.66408     1.33143     1.29025     1.44943
     67020     1.66106     1.32096     1.30166     1.44185
     67030     1.66719     1.32324     1.30744     1.44869
     67040     1.65527     1.31585     1.28998     1.44371
     67050     1.67185     1.32488     1.30395     1.46101
     67060     1.66849     1.32733     1.29711     1.45719
     67070      1.6671     1.32331     1.29254     1.46172
     67080     1.66614     1.31951     1.29937     1.45692
     67090      1.6788     1.33223      1.2951     1.47803
     67100     1.67324     1.32927     1.29017      1.4724
     67110     1.66683      1.3229     1.27843     1.47384
     67120     1.66663     1.32774     1.28092     1.46686
     67130     1.67643     1.33288      1.2874     1.47881
     67140     1.67893     1.33931     1.28295     1.48253
     67150     1.67208     1.33464     1.28286      1.4713
     67160     1.68485     1.35041      1.2837     1.48525
     67170     1.67155     1.33435     1.28301     1.47022
     67180     1.67388     1.34201     1.27945     1.47165
     67190     1.68004     1.32564     1.30553     1.47761
     67200     1.67428     1.33226     1.28458     1.47694
     67210     1.67303      1.3317      1.2864     1.47302
     67220     1.67183     1.34138     1.27988     1.46719
     67230     1.66251     1.33071      1.2775     1.45777
     67240     1.67252      1.3312     1.29106     1.46824
     67250     1.66474     1.32615     1.27843     1.46617
     67260     1.67147     1.33221      1.2801     1.47451
     67270     1.66321     1.32234     1.28188     1.46312
     67280       1.667     1.32567     1.28625     1.46491
     67290     1.66396     1.33412     1.27106     1.46356
     67300      1.6637      1.3278     1.27282     1.46721
     67310     1.67119     1.32292     1.28881     1.47466
     67320     1.66192     1.32511      1.2711      1.4671
     67330     1.66775     1.32612     1.28052     1.47121
     67340     1.66946     1.32578     1.28294     1.47328
     67350      1.6623     1.31925     1.28551     1.46064
     67360     1.66129     1.32006     1.28212      1.4606
     67370     1.66829     1.32537     1.28441     1.46972
     67380     1.66273     1.31593     1.29037     1.46035
     67390     1.65737     1.32755       1.273     1.45287
     67400     1.66338      1.3227     1.28583     1.45971
     67410      1.6671     1.33162     1.27881     1.46625
     67420     1.66621     1.33885     1.27281     1.46286
     67430     1.64766     1.31073     1.27151     1.44736
     67440     1.65734      1.3104     1.29129     1.45224
     67450     1.65658     1.30786     1.29476      1.4497
     67460     1.66396     1.33054     1.27737     1.46134
     67470     1.66611     1.33521     1.27965     1.45999
     67480     1.65926     1.33286     1.26837     1.45636
     67490     1.66701     1.33464     1.28694     1.45614
     67500     1.66928     1.33991     1.28393     1.45916
     67510     1.66671     1.33458     1.28625     1.45613
     67520     1.66334      1.3308     1.28881     1.44961
     67530     1.66811      1.3426     1.27788     1.45933
     67540     1.66377     1.33468     1.28089     1.45403
     67550     1.66866     1.34379     1.26986     1.46645
     67560     1.65776     1.33465     1.26772     1.45187
     67570     1.66919      1.3434     1.27632     1.46242
     67580     1.66404     1.33783     1.27447     1.45739
     67590     1.66551     1.33839     1.27058     1.46361
     67600     1.66184     1.33116     1.27309     1.45969
     67610     1.67231     1.33525     1.28205     1.47197
     67620     1.67229      1.3405     1.27258     1.47536
     67630      1.6631     1.33148       1.274     1.46147
     67640     1.66499     1.34066     1.26554     1.46473
     67650     1.66649     1.33954     1.27375     1.46204
[truncated: 190,866 more chars]
