# Supplementary material for: Drug Target Investigation of N-p-Coumaroyl-N’-Caffeoylputrescine, a Naturally-Occurring Alkaloid Derived from Saxifraga tangutica
Source: Antioxidants (Basel). 2024 Dec 25;14(1):12. doi: 10.3390/antiox14010012 (PMC11762362; doi:10.3390/antiox14010012)
Supplement: Supplementary file 1 [file antioxidants-14-00012-s001.zip › hbnum.xvg]

# This file was created Thu Sep 12 17:38:50 2024
# Created by:
#                      :-) GROMACS - gmx hbond, 2023.2 (-:
# 
# Executable:   D:\gromacs\gromacs2023\bin\gmx.exe
# Data prefix:  D:\gromacs\gromacs2023
# Working dir:  C:\Users\Huang\Desktop\3O0IMD
# Command line:
#   gmx hbond -s md_0_10.tpr -f md_0_10_center.xtc -b 15 -e 100 -num hbnum.xvg -tu ns
# gmx hbond is part of G R O M A C S:
#
# Glycine aRginine prOline Methionine Alanine Cystine Serine
#
@    title "Hydrogen Bonds"
@    xaxis  label "Time (ns)"
@    yaxis  label "Number"
@TYPE xy
@ view 0.15, 0.15, 0.75, 0.85
@ legend on
@ legend box on
@ legend loctype view
@ legend 0.78, 0.8
@ legend length 2
@ s0 legend "Hydrogen bonds"
        15           0        
     15.01           0        
     15.02           0        
     15.03           0        
     15.04           0        
     15.05           0        
     15.06           0        
     15.07           0        
     15.08           0        
     15.09           0        
      15.1           0        
     15.11           0        
     15.12           0        
     15.13           0        
     15.14           0        
     15.15           0        
     15.16           0        
     15.17           0        
     15.18           0        
     15.19           0        
      15.2           1        
     15.21           1        
     15.22           0        
     15.23           0        
     15.24           2        
     15.25           1        
     15.26           0        
     15.27           0        
     15.28           1        
     15.29           0        
      15.3           0        
     15.31           1        
     15.32           1        
     15.33           0        
     15.34           1        
     15.35           0        
     15.36           0        
     15.37           0        
     15.38           0        
     15.39           0        
      15.4           0        
     15.41           0        
     15.42           0        
     15.43           0        
     15.44           0        
     15.45           0        
     15.46           0        
     15.47           0        
     15.48           1        
     15.49           0        
      15.5           1        
     15.51           0        
     15.52           1        
     15.53           0        
     15.54           0        
     15.55           0        
     15.56           1        
     15.57           0        
     15.58           1        
     15.59           0        
      15.6           1        
     15.61           1        
     15.62           1        
     15.63           0        
     15.64           1        
     15.65           1        
     15.66           0        
     15.67           1        
     15.68           1        
     15.69           0        
      15.7           1        
     15.71           0        
     15.72           1        
     15.73           1        
     15.74           0        
     15.75           1        
     15.76           0        
     15.77           1        
     15.78           0        
     15.79           1        
      15.8           0        
     15.81           0        
     15.82           0        
     15.83           1        
     15.84           0        
     15.85           1        
     15.86           1        
     15.87           0        
     15.88           0        
     15.89           0        
      15.9           0        
     15.91           0        
     15.92           0        
     15.93           0        
     15.94           0        
     15.95           0        
     15.96           0        
     15.97           0        
     15.98           0        
     15.99           0        
        16           0        
     16.01           0        
     16.02           0        
     16.03           0        
     16.04           0        
     16.05           0        
     16.06           0        
     16.07           0        
     16.08           0        
     16.09           0        
      16.1           0        
     16.11           0        
     16.12           0        
     16.13           0        
     16.14           0        
     16.15           0        
     16.16           0        
     16.17           0        
     16.18           0        
     16.19           0        
      16.2           0        
     16.21           0        
     16.22           0        
     16.23           0        
     16.24           0        
     16.25           1        
     16.26           0        
     16.27           0        
     16.28           0        
     16.29           0        
      16.3           0        
     16.31           1        
     16.32           0        
     16.33           0        
     16.34           1        
     16.35           0        
     16.36           0        
     16.37           0        
     16.38           0        
     16.39           0        
      16.4           0        
     16.41           0        
     16.42           0        
     16.43           0        
     16.44           0        
     16.45           0        
     16.46           0        
     16.47           0        
     16.48           0        
     16.49           0        
      16.5           0        
     16.51           0        
     16.52           0        
     16.53           0        
     16.54           0        
     16.55           0        
     16.56           0        
     16.57           0        
     16.58           0        
     16.59           0        
      16.6           0        
     16.61           0        
     16.62           0        
     16.63           0        
     16.64           0        
     16.65           0        
     16.66           1        
     16.67           0        
     16.68           0        
     16.69           0        
      16.7           0        
     16.71           0        
     16.72           0        
     16.73           0        
     16.74           0        
     16.75           0        
     16.76           0        
     16.77           0        
     16.78           0        
     16.79           0        
      16.8           0        
     16.81           0        
     16.82           0        
     16.83           0        
     16.84           0        
     16.85           0        
     16.86           0        
     16.87           0        
     16.88           0        
     16.89           0        
      16.9           0        
     16.91           0        
     16.92           0        
     16.93           0        
     16.94           0        
     16.95           0        
     16.96           0        
     16.97           0        
     16.98           0        
     16.99           0        
        17           0        
     17.01           0        
     17.02           0        
     17.03           0        
     17.04           0        
     17.05           0        
     17.06           0        
     17.07           0        
     17.08           0        
     17.09           0        
      17.1           0        
     17.11           0        
     17.12           0        
     17.13           0        
     17.14           0        
     17.15           0        
     17.16           0        
     17.17           0        
     17.18           0        
     17.19           0        
      17.2           0        
     17.21           0        
     17.22           0        
     17.23           0        
     17.24           0        
     17.25           0        
     17.26           0        
     17.27           0        
     17.28           0        
     17.29           0        
      17.3           0        
     17.31           2        
     17.32           1        
     17.33           0        
     17.34           0        
     17.35           0        
     17.36           2        
     17.37           0        
     17.38           0        
     17.39           0        
      17.4           0        
     17.41           0        
     17.42           0        
     17.43           0        
     17.44           0        
     17.45           0        
     17.46           1        
     17.47           0        
     17.48           0        
     17.49           0        
      17.5           0        
     17.51           0        
     17.52           0        
     17.53           0        
     17.54           0        
     17.55           0        
     17.56           0        
     17.57           0        
     17.58           1        
     17.59           1        
      17.6           0        
     17.61           0        
     17.62           0        
     17.63           0        
     17.64           0        
     17.65           0        
     17.66           0        
     17.67           0        
     17.68           0        
     17.69           0        
      17.7           0        
     17.71           0        
     17.72           0        
     17.73           0        
     17.74           0        
     17.75           0        
     17.76           0        
     17.77           0        
     17.78           0        
     17.79           0        
      17.8           0        
     17.81           1        
     17.82           0        
     17.83           0        
     17.84           0        
     17.85           0        
     17.86           0        
     17.87           1        
     17.88           1        
     17.89           0        
      17.9           0        
     17.91           0        
     17.92           0        
     17.93           0        
     17.94           0        
     17.95           0        
     17.96           0        
     17.97           0        
     17.98           0        
     17.99           0        
        18           0        
     18.01           0        
     18.02           0        
     18.03           0        
     18.04           0        
     18.05           0        
     18.06           0        
     18.07           0        
     18.08           0        
     18.09           0        
      18.1           0        
     18.11           0        
     18.12           0        
     18.13           0        
     18.14           1        
     18.15           0        
     18.16           0        
     18.17           0        
     18.18           0        
     18.19           0        
      18.2           0        
     18.21           0        
     18.22           0        
     18.23           0        
     18.24           0        
     18.25           0        
     18.26           0        
     18.27           0        
     18.28           0        
     18.29           0        
      18.3           0        
     18.31           0        
     18.32           0        
     18.33           0        
     18.34           0        
     18.35           0        
     18.36           0        
     18.37           0        
     18.38           0        
     18.39           0        
      18.4           0        
     18.41           0        
     18.42           0        
     18.43           0        
     18.44           0        
     18.45           0        
     18.46           0        
     18.47           0        
     18.48           0        
     18.49           0        
      18.5           0        
     18.51           0        
     18.52           0        
     18.53           1        
     18.54           0        
     18.55           1        
     18.56           1        
     18.57           0        
     18.58           1        
     18.59           1        
      18.6           1        
     18.61           0        
     18.62           0        
     18.63           1        
     18.64           0        
     18.65           0        
     18.66           0        
     18.67           0        
     18.68           0        
     18.69           0        
      18.7           0        
     18.71           0        
     18.72           0        
     18.73           0        
     18.74           0        
     18.75           0        
     18.76           0        
     18.77           0        
     18.78           0        
     18.79           0        
      18.8           0        
     18.81           0        
     18.82           0        
     18.83           0        
     18.84           0        
     18.85           0        
     18.86           0        
     18.87           0        
     18.88           0        
     18.89           0        
      18.9           0        
     18.91           0        
     18.92           0        
     18.93           0        
     18.94           0        
     18.95           0        
     18.96           0        
     18.97           0        
     18.98           0        
     18.99           0        
        19           1        
     19.01           1        
     19.02           0        
     19.03           0        
     19.04           0        
     19.05           0        
     19.06           0        
     19.07           1        
     19.08           0        
     19.09           0        
      19.1           1        
     19.11           0        
     19.12           0        
     19.13           0        
     19.14           0        
     19.15           0        
     19.16           1        
     19.17           1        
     19.18           0        
     19.19           0        
      19.2           0        
     19.21           1        
     19.22           0        
     19.23           0        
     19.24           0        
     19.25           0        
     19.26           0        
     19.27           0        
     19.28           0        
     19.29           0        
      19.3           1        
     19.31           0        
     19.32           0        
     19.33           0        
     19.34           1        
     19.35           0        
     19.36           0        
     19.37           0        
     19.38           0        
     19.39           0        
      19.4           0        
     19.41           0        
     19.42           0        
     19.43           1        
     19.44           0        
     19.45           1        
     19.46           0        
     19.47           0        
     19.48           0        
     19.49           0        
      19.5           1        
     19.51           0        
     19.52           0        
     19.53           0        
     19.54           0        
     19.55           0        
     19.56           0        
     19.57           0        
     19.58           0        
     19.59           0        
      19.6           0        
     19.61           0        
     19.62           0        
     19.63           1        
     19.64           0        
     19.65           0        
     19.66           0        
     19.67           2        
     19.68           0        
     19.69           2        
      19.7           1        
     19.71           0        
     19.72           0        
     19.73           0        
     19.74           0        
     19.75           0        
     19.76           0        
     19.77           0        
     19.78           0        
     19.79           0        
      19.8           0        
     19.81           0        
     19.82           1        
     19.83           0        
     19.84           0        
     19.85           0        
     19.86           0        
     19.87           0        
     19.88           0        
     19.89           1        
      19.9           1        
     19.91           0        
     19.92           0        
     19.93           0        
     19.94           1        
     19.95           1        
     19.96           0        
     19.97           3        
     19.98           0        
     19.99           1        
        20           0        
     20.01           0        
     20.02           1        
     20.03           0        
     20.04           0        
     20.05           0        
     20.06           0        
     20.07           0        
     20.08           0        
     20.09           1        
      20.1           0        
     20.11           0        
     20.12           0        
     20.13           0        
     20.14           0        
     20.15           0        
     20.16           2        
     20.17           1        
     20.18           0        
     20.19           0        
      20.2           0        
     20.21           0        
     20.22           1        
     20.23           0        
     20.24           0        
     20.25           0        
     20.26           0        
     20.27           0        
     20.28           0        
     20.29           0        
      20.3           0        
     20.31           0        
     20.32           0        
     20.33           0        
     20.34           1        
     20.35           0        
     20.36           1        
     20.37           0        
     20.38           0        
     20.39           1        
      20.4           1        
     20.41           0        
     20.42           0        
     20.43           0        
     20.44           0        
     20.45           0        
     20.46           0        
     20.47           0        
     20.48           0        
     20.49           0        
      20.5           0        
     20.51           0        
     20.52           0        
     20.53           0        
     20.54           0        
     20.55           0        
     20.56           0        
     20.57           0        
     20.58           0        
     20.59           0        
      20.6           0        
     20.61           0        
     20.62           0        
     20.63           0        
     20.64           0        
     20.65           1        
     20.66           0        
     20.67           0        
     20.68           0        
     20.69           1        
      20.7           0        
     20.71           0        
     20.72           0        
     20.73           0        
     20.74           1        
     20.75           2        
     20.76           0        
     20.77           0        
     20.78           0        
     20.79           0        
      20.8           0        
     20.81           0        
     20.82           0        
     20.83           0        
     20.84           0        
     20.85           1        
     20.86           0        
     20.87           0        
     20.88           0        
     20.89           0        
      20.9           0        
     20.91           0        
     20.92           1        
     20.93           0        
     20.94           1        
     20.95           0        
     20.96           0        
     20.97           0        
     20.98           0        
     20.99           0        
        21           1        
     21.01           1        
     21.02           1        
     21.03           0        
     21.04           1        
     21.05           1        
     21.06           1        
     21.07           0        
     21.08           2        
     21.09           0        
      21.1           0        
     21.11           1        
     21.12           0        
     21.13           1        
     21.14           0        
     21.15           1        
     21.16           1        
     21.17           0        
     21.18           0        
     21.19           0        
      21.2           1        
     21.21           0        
     21.22           0        
     21.23           0        
     21.24           0        
     21.25           0        
     21.26           0        
     21.27           0        
     21.28           0        
     21.29           0        
      21.3           0        
     21.31           0        
     21.32           0        
     21.33           0        
     21.34           0        
     21.35           0        
     21.36           0        
     21.37           0        
     21.38           0        
     21.39           2        
      21.4           0        
     21.41           0        
     21.42           0        
     21.43           1        
     21.44           1        
     21.45           0        
     21.46           0        
     21.47           0        
     21.48           0        
     21.49           0        
      21.5           0        
     21.51           0        
     21.52           0        
     21.53           1        
     21.54           1        
     21.55           1        
     21.56           0        
     21.57           0        
     21.58           1        
     21.59           0        
      21.6           0        
     21.61           0        
     21.62           0        
     21.63           0        
     21.64           0        
     21.65           0        
     21.66           0        
     21.67           0        
     21.68           0        
     21.69           0        
      21.7           0        
     21.71           0        
     21.72           0        
     21.73           1        
     21.74           0        
     21.75           1        
     21.76           0        
     21.77           0        
     21.78           0        
     21.79           1        
      21.8           0        
     21.81           2        
     21.82           0        
     21.83           0        
     21.84           2        
     21.85           1        
     21.86           1        
     21.87           0        
     21.88           2        
     21.89           0        
      21.9           0        
     21.91           0        
     21.92           0        
     21.93           0        
     21.94           0        
     21.95           0        
     21.96           1        
     21.97           0        
     21.98           2        
     21.99           0        
        22           0        
     22.01           2        
     22.02           0        
     22.03           1        
     22.04           1        
     22.05           0        
     22.06           0        
     22.07           0        
     22.08           1        
     22.09           1        
      22.1           1        
     22.11           0        
     22.12           0        
     22.13           0        
     22.14           0        
     22.15           0        
     22.16           0        
     22.17           0        
     22.18           0        
     22.19           0        
      22.2           0        
     22.21           0        
     22.22           0        
     22.23           0        
     22.24           0        
     22.25           0        
     22.26           0        
     22.27           0        
     22.28           1        
     22.29           0        
      22.3           0        
     22.31           0        
     22.32           1        
     22.33           1        
     22.34           0        
     22.35           0        
     22.36           0        
     22.37           0        
     22.38           0        
     22.39           0        
      22.4           1        
     22.41           0        
     22.42           0        
     22.43           0        
     22.44           0        
     22.45           0        
     22.46           0        
     22.47           0        
     22.48           0        
     22.49           1        
      22.5           0        
     22.51           0        
     22.52           0        
     22.53           0        
     22.54           0        
     22.55           0        
     22.56           0        
     22.57           0        
     22.58           0        
     22.59           1        
      22.6           0        
     22.61           1        
     22.62           0        
     22.63           0        
     22.64           0        
     22.65           0        
     22.66           0        
     22.67           0        
     22.68           0        
     22.69           1        
      22.7           0        
     22.71           1        
     22.72           1        
     22.73           0        
     22.74           0        
     22.75           1        
     22.76           0        
     22.77           0        
     22.78           0        
     22.79           0        
      22.8           1        
     22.81           0        
     22.82           0        
     22.83           0        
     22.84           0        
     22.85           0        
     22.86           0        
     22.87           0        
     22.88           0        
     22.89           0        
      22.9           0        
     22.91           1        
     22.92           1        
     22.93           0        
     22.94           0        
     22.95           0        
     22.96           0        
     22.97           0        
     22.98           0        
     22.99           0        
        23           0        
     23.01           0        
     23.02           0        
     23.03           0        
     23.04           0        
     23.05           0        
     23.06           0        
     23.07           0        
     23.08           0        
     23.09           0        
      23.1           0        
     23.11           0        
     23.12           0        
     23.13           1        
     23.14           0        
     23.15           0        
     23.16           0        
     23.17           0        
     23.18           0        
     23.19           0        
      23.2           0        
     23.21           0        
     23.22           0        
     23.23           0        
     23.24           0        
     23.25           0        
     23.26           0        
     23.27           0        
     23.28           0        
     23.29           0        
      23.3           0        
     23.31           0        
     23.32           0        
     23.33           0        
     23.34           0        
     23.35           0        
     23.36           0        
     23.37           0        
     23.38           0        
     23.39           0        
      23.4           0        
     23.41           2        
     23.42           0        
     23.43           0        
     23.44           0        
     23.45           0        
     23.46           1        
     23.47           0        
     23.48           0        
     23.49           1        
      23.5           1        
     23.51           2        
     23.52           1        
     23.53           0        
     23.54           2        
     23.55           1        
     23.56           1        
     23.57           0        
     23.58           0        
     23.59           1        
      23.6           0        
     23.61           1        
     23.62           1        
     23.63           1        
     23.64           0        
     23.65           0        
     23.66           0        
     23.67           0        
     23.68           0        
     23.69           0        
      23.7           0        
     23.71           0        
     23.72           0        
     23.73           0        
     23.74           0        
     23.75           0        
     23.76           0        
     23.77           0        
     23.78           0        
     23.79           0        
      23.8           0        
     23.81           2        
     23.82           0        
     23.83           0        
     23.84           1        
     23.85           0        
     23.86           0        
     23.87           0        
     23.88           0        
     23.89           0        
      23.9           1        
     23.91           1        
     23.92           0        
     23.93           0        
     23.94           1        
     23.95           0        
     23.96           0        
     23.97           0        
     23.98           0        
     23.99           0        
        24           0        
     24.01           0        
     24.02           0        
     24.03           0        
     24.04           0        
     24.05           0        
     24.06           0        
     24.07           0        
     24.08           0        
     24.09           0        
      24.1           0        
     24.11           0        
     24.12           0        
     24.13           0        
     24.14           0        
     24.15           0        
     24.16           0        
     24.17           0        
     24.18           1        
     24.19           0        
      24.2           0        
     24.21           0        
     24.22           1        
     24.23           0        
     24.24           0        
     24.25           0        
     24.26           0        
     24.27           0        
     24.28           0        
     24.29           0        
      24.3           0        
     24.31           1        
     24.32           0        
     24.33           0        
     24.34           1        
     24.35           1        
     24.36           1        
     24.37           0        
     24.38           0        
     24.39           0        
      24.4           0        
     24.41           0        
     24.42           0        
     24.43           1        
     24.44           1        
     24.45           1        
     24.46           1        
     24.47           1        
     24.48           1        
     24.49           0        
      24.5           0        
     24.51           1        
     24.52           0        
     24.53           0        
     24.54           0        
     24.55           1        
     24.56           0        
     24.57           0        
     24.58           0        
     24.59           0        
      24.6           0        
     24.61           0        
     24.62           0        
     24.63           0        
     24.64           1        
     24.65           0        
     24.66           0        
     24.67           0        
     24.68           0        
     24.69           0        
      24.7           0        
     24.71           0        
     24.72           0        
     24.73           1        
     24.74           0        
     24.75           0        
     24.76           1        
     24.77           0        
     24.78           0        
     24.79           0        
      24.8           2        
     24.81           0        
     24.82           0        
     24.83           0        
     24.84           0        
     24.85           0        
     24.86           1        
     24.87           1        
     24.88           0        
     24.89           0        
      24.9           3        
     24.91           0        
     24.92           1        
     24.93           1        
     24.94           2        
     24.95           0        
     24.96           1        
     24.97           0        
     24.98           0        
     24.99           0        
        25           0        
     25.01           1        
     25.02           1        
     25.03           0        
     25.04           0        
     25.05           1        
     25.06           0        
     25.07           0        
     25.08           0        
     25.09           1        
      25.1           0        
     25.11           0        
     25.12           2        
     25.13           0        
     25.14           1        
     25.15           0        
     25.16           0        
     25.17           1        
     25.18           0        
     25.19           0        
      25.2           2        
     25.21           0        
     25.22           0        
     25.23           0        
     25.24           0        
     25.25           0        
     25.26           0        
     25.27           0        
     25.28           1        
     25.29           0        
      25.3           1        
     25.31           0        
     25.32           0        
     25.33           0        
     25.34           0        
     25.35           0        
     25.36           0        
     25.37           0        
     25.38           0        
     25.39           0        
      25.4           1        
     25.41           0        
     25.42           0        
     25.43           0        
     25.44           0        
     25.45           0        
     25.46           0        
     25.47           0        
     25.48           0        
     25.49           0        
      25.5           0        
     25.51           0        
     25.52           0        
     25.53           0        
     25.54           0        
     25.55           0        
     25.56           0        
     25.57           0        
     25.58           0        
     25.59           0        
      25.6           0        
     25.61           0        
     25.62           0        
     25.63           0        
     25.64           0        
     25.65           0        
     25.66           0        
     25.67           0        
     25.68           0        
     25.69           0        
      25.7           0        
     25.71           0        
     25.72           1        
     25.73           1        
     25.74           0        
     25.75           0        
     25.76           2        
     25.77           1        
     25.78           0        
     25.79           1        
      25.8           0        
     25.81           1        
     25.82           0        
     25.83           1        
     25.84           0        
     25.85           1        
     25.86           0        
     25.87           0        
     25.88           1        
     25.89           0        
      25.9           0        
     25.91           0        
     25.92           0        
     25.93           0        
     25.94           0        
     25.95           0        
     25.96           0        
     25.97           0        
     25.98           0        
     25.99           0        
        26           0        
     26.01           0        
     26.02           0        
     26.03           0        
     26.04           1        
     26.05           0        
     26.06           0        
     26.07           0        
     26.08           0        
     26.09           0        
      26.1           1        
     26.11           1        
     26.12           1        
     26.13           1        
     26.14           0        
     26.15           0        
     26.16           0        
     26.17           2        
     26.18           0        
     26.19           2        
      26.2           1        
     26.21           0        
     26.22           0        
     26.23           0        
     26.24           1        
     26.25           1        
     26.26           0        
     26.27           0        
     26.28           1        
     26.29           2        
      26.3           1        
     26.31           2        
     26.32           1        
     26.33           0        
     26.34           0        
     26.35           0        
     26.36           0        
     26.37           2        
     26.38           0        
     26.39           1        
      26.4           2        
     26.41           0        
     26.42           1        
     26.43           0        
     26.44           1        
     26.45           0        
     26.46           0        
     26.47           0        
     26.48           1        
     26.49           0        
      26.5           0        
     26.51           0        
     26.52           0        
     26.53           1        
     26.54           1        
     26.55           0        
     26.56           1        
     26.57           1        
     26.58           0        
     26.59           0        
      26.6           1        
     26.61           0        
     26.62           0        
     26.63           0        
     26.64           0        
     26.65           0        
     26.66           0        
     26.67           0        
     26.68           0        
     26.69           1        
      26.7           0        
     26.71           0        
     26.72           1        
     26.73           0        
     26.74           0        
     26.75           0        
     26.76           0        
     26.77           0        
     26.78           0        
     26.79           0        
      26.8           1        
     26.81           0        
     26.82           1        
     26.83           0        
     26.84           0        
     26.85           0        
     26.86           0        
     26.87           0        
     26.88           0        
     26.89           0        
      26.9           0        
     26.91           0        
     26.92           0        
     26.93           0        
     26.94           0        
     26.95           0        
     26.96           0        
     26.97           0        
     26.98           0        
     26.99           0        
        27           0        
     27.01           0        
     27.02           0        
     27.03           0        
     27.04           0        
     27.05           1        
     27.06           0        
     27.07           0        
     27.08           1        
     27.09           0        
      27.1           0        
     27.11           0        
     27.12           0        
     27.13           0        
     27.14           1        
     27.15           0        
     27.16           1        
     27.17           0        
     27.18           0        
     27.19           1        
      27.2           0        
     27.21           0        
     27.22           0        
     27.23           0        
     27.24           0        
     27.25           0        
     27.26           0        
     27.27           0        
     27.28           0        
     27.29           0        
      27.3           0        
     27.31           1        
     27.32           0        
     27.33           0        
     27.34           0        
     27.35           0        
     27.36           0        
     27.37           0        
     27.38           1        
     27.39           0        
      27.4           2        
     27.41           1        
     27.42           0        
     27.43           0        
     27.44           0        
     27.45           0        
     27.46           1        
     27.47           0        
     27.48           0        
     27.49           1        
      27.5           0        
     27.51           0        
     27.52           0        
     27.53           0        
     27.54           0        
     27.55           0        
     27.56           0        
     27.57           0        
     27.58           1        
     27.59           1        
      27.6           0        
     27.61           0        
     27.62           0        
     27.63           0        
     27.64           1        
     27.65           0        
     27.66           0        
     27.67           1        
     27.68           0        
     27.69           0        
      27.7           0        
     27.71           0        
     27.72           0        
     27.73           0        
     27.74           0        
     27.75           1        
     27.76           0        
     27.77           0        
     27.78           0        
     27.79           0        
      27.8           0        
     27.81           0        
     27.82           0        
     27.83           0        
     27.84           0        
     27.85           0        
     27.86           0        
     27.87           0        
     27.88           0        
     27.89           0        
      27.9           0        
     27.91           0        
     27.92           0        
     27.93           0        
     27.94           0        
     27.95           0        
     27.96           0        
     27.97           0        
     27.98           0        
     27.99           0        
        28           0        
     28.01           0        
     28.02           0        
     28.03           0        
     28.04           0        
     28.05           0        
     28.06           0        
     28.07           0        
     28.08           0        
     28.09           1        
      28.1           1        
     28.11           0        
     28.12           1        
     28.13           0        
     28.14           0        
     28.15           0        
     28.16           1        
     28.17           0        
     28.18           1        
     28.19           0        
      28.2           1        
     28.21           1        
     28.22           0        
     28.23           1        
     28.24           1        
     28.25           0        
     28.26           0        
     28.27           0        
     28.28           0        
     28.29           0        
      28.3           0        
     28.31           0        
     28.32           0        
     28.33           0        
     28.34           0        
     28.35           0        
     28.36           0        
     28.37           0        
     28.38           0        
     28.39           0        
      28.4           0        
     28.41           0        
     28.42           0        
     28.43           1        
     28.44           1        
     28.45           0        
     28.46           0        
     28.47           0        
     28.48           0        
     28.49           1        
      28.5           0        
     28.51           1        
     28.52           0        
     28.53           0        
     28.54           0        
     28.55           0        
     28.56           0        
     28.57           1        
     28.58           1        
     28.59           0        
      28.6           0        
     28.61           0        
     28.62           2        
     28.63           0        
     28.64           1        
     28.65           0        
     28.66           0        
     28.67           1        
     28.68           0        
     28.69           0        
      28.7           0        
     28.71           0        
     28.72           1        
     28.73           1        
     28.74           3        
     28.75           0        
     28.76           0        
     28.77           0        
     28.78           0        
     28.79           0        
      28.8           0        
     28.81           0        
     28.82           0        
     28.83           0        
     28.84           0        
     28.85           0        
     28.86           0        
     28.87           1        
     28.88           0        
     28.89           0        
      28.9           0        
     28.91           2        
     28.92           1        
     28.93           0        
     28.94           1        
     28.95           0        
     28.96           1        
     28.97           0        
     28.98           0        
     28.99           0        
        29           1        
     29.01           1        
     29.02           0        
     29.03           1        
     29.04           1        
     29.05           1        
     29.06           0        
     29.07           0        
     29.08           0        
     29.09           1        
      29.1           0        
     29.11           0        
     29.12           0        
     29.13           0        
     29.14           0        
     29.15           0        
     29.16           1        
     29.17           0        
     29.18           0        
     29.19           2        
      29.2           1        
     29.21           2        
     29.22           2        
     29.23           3        
     29.24           2        
     29.25           2        
     29.26           1        
     29.27           0        
     29.28           0        
     29.29           0        
      29.3           0        
     29.31           0        
     29.32           0        
     29.33           0        
     29.34           0        
     29.35           0        
     29.36           1        
     29.37           1        
     29.38           0        
     29.39           0        
      29.4           0        
     29.41           0        
     29.42           0        
     29.43           0        
     29.44           0        
     29.45           2        
     29.46           0        
     29.47           0        
     29.48           0        
     29.49           0        
      29.5           0        
     29.51           0        
     29.52           0        
     29.53           0        
     29.54           0        
     29.55           0        
     29.56           0        
     29.57           0        
     29.58           0        
     29.59           1        
      29.6           0        
     29.61           0        
     29.62           0        
     29.63           0        
     29.64           0        
     29.65           1        
     29.66           1        
     29.67           1        
     29.68           0        
     29.69           0        
      29.7           0        
     29.71           0        
     29.72           1        
     29.73           1        
     29.74           2        
     29.75           0        
     29.76           1        
     29.77           0        
     29.78           0        
     29.79           0        
      29.8           0        
     29.81           0        
     29.82           0        
     29.83           1        
     29.84           0        
     29.85           0        
     29.86           0        
     29.87           0        
     29.88           0        
     29.89           0        
      29.9           0        
     29.91           0        
     29.92           0        
     29.93           2        
     29.94           1        
     29.95           1        
     29.96           0        
     29.97           1        
     29.98           1        
     29.99           0        
        30           0        
     30.01           1        
     30.02           0        
     30.03           0        
     30.04           0        
     30.05           0        
     30.06           1        
     30.07           0        
     30.08           0        
     30.09           0        
      30.1           0        
     30.11           0        
     30.12           0        
     30.13           0        
     30.14           0        
     30.15           0        
     30.16           0        
     30.17           0        
     30.18           0        
     30.19           0        
      30.2           0        
     30.21           0        
     30.22           2        
     30.23           0        
     30.24           0        
     30.25           0        
     30.26           0        
     30.27           0        
     30.28           2        
     30.29           0        
      30.3           0        
     30.31           0        
     30.32           1        
     30.33           1        
     30.34           0        
     30.35           0        
     30.36           0        
     30.37           0        
     30.38           0        
     30.39           0        
      30.4           0        
     30.41           1        
     30.42           1        
     30.43           0        
     30.44           0        
     30.45           1        
     30.46           0        
     30.47           1        
     30.48           0        
     30.49           1        
      30.5           0        
     30.51           0        
     30.52           0        
     30.53           0        
     30.54           1        
     30.55           0        
     30.56           0        
     30.57           0        
     30.58           0        
     30.59           0        
      30.6           0        
     30.61           1        
     30.62           2        
     30.63           0        
     30.64           0        
     30.65           1        
     30.66           0        
     30.67           0        
     30.68           0        
     30.69           0        
      30.7           1        
     30.71           0        
     30.72           0        
     30.73           0        
     30.74           0        
     30.75           1        
     30.76           1        
     30.77           1        
     30.78           0        
     30.79           0        
      30.8           3        
     30.81           0        
     30.82           1        
     30.83           0        
     30.84           1        
     30.85           0        
     30.86           2        
     30.87           0        
     30.88           0        
     30.89           1        
      30.9           2        
     30.91           0        
     30.92           2        
     30.93           0        
     30.94           1        
     30.95           0        
     30.96           0        
     30.97           0        
     30.98           0        
     30.99           0        
        31           0        
     31.01           0        
     31.02           0        
     31.03           1        
     31.04           0        
     31.05           0        
     31.06           0        
     31.07           0        
     31.08           0        
     31.09           1        
      31.1           0        
     31.11           1        
     31.12           0        
     31.13           0        
     31.14           0        
     31.15           1        
     31.16           0        
     31.17           2        
     31.18           0        
     31.19           1        
      31.2           0        
     31.21           1        
     31.22           0        
     31.23           0        
     31.24           0        
     31.25           0        
     31.26           1        
     31.27           1        
     31.28           0        
     31.29           0        
      31.3           1        
     31.31           0        
     31.32           2        
     31.33           0        
     31.34           0        
     31.35           1        
     31.36           1        
     31.37           0        
     31.38           0        
     31.39           0        
      31.4           1        
     31.41           1        
     31.42           0        
     31.43           1        
     31.44           0        
     31.45           0        
     31.46           0        
     31.47           1        
     31.48           0        
     31.49           1        
      31.5           1        
     31.51           0        
     31.52           0        
     31.53           0        
     31.54           0        
     31.55           0        
     31.56           1        
     31.57           2        
     31.58           0        
     31.59           1        
      31.6           0        
     31.61           0        
     31.62           1        
     31.63           0        
     31.64           1        
     31.65           0        
     31.66           0        
     31.67           0        
     31.68           0        
     31.69           0        
      31.7           0        
     31.71           0        
     31.72           0        
     31.73           0        
     31.74           0        
     31.75           0        
     31.76           0        
     31.77           0        
     31.78           0        
     31.79           0        
      31.8           0        
     31.81           1        
     31.82           1        
     31.83           0        
     31.84           0        
     31.85           1        
     31.86           0        
     31.87           0        
     31.88           0        
     31.89           0        
      31.9           0        
     31.91           0        
     31.92           0        
     31.93           0        
     31.94           2        
     31.95           1        
     31.96           1        
     31.97           0        
     31.98           0        
     31.99           0        
        32           0        
     32.01           0        
     32.02           0        
     32.03           0        
     32.04           0        
     32.05           0        
     32.06           0        
     32.07           1        
     32.08           1        
     32.09           1        
      32.1           0        
     32.11           2        
     32.12           1        
     32.13           0        
     32.14           0        
     32.15           0        
     32.16           0        
     32.17           0        
     32.18           0        
     32.19           0        
      32.2           0        
     32.21           0        
     32.22           0        
     32.23           0        
     32.24           0        
     32.25           0        
     32.26           1        
     32.27           1        
     32.28           0        
     32.29           1        
      32.3           0        
     32.31           0        
     32.32           0        
     32.33           1        
     32.34           1        
     32.35           1        
     32.36           0        
     32.37           1        
     32.38           0        
     32.39           1        
      32.4           1        
     32.41           0        
     32.42           1        
     32.43           0        
     32.44           0        
     32.45           0        
     32.46           0        
     32.47           0        
     32.48           0        
     32.49           1        
      32.5           0        
     32.51           0        
     32.52           0        
     32.53           0        
     32.54           0        
     32.55           0        
     32.56           0        
     32.57           0        
     32.58           0        
     32.59           0        
      32.6           1        
     32.61           0        
     32.62           0        
     32.63           0        
     32.64           0        
     32.65           0        
     32.66           0        
     32.67           0        
     32.68           0        
     32.69           0        
      32.7           0        
     32.71           0        
     32.72           0        
     32.73           0        
     32.74           0        
     32.75           1        
     32.76           0        
     32.77           1        
     32.78           1        
     32.79           0        
      32.8           0        
     32.81           1        
     32.82           0        
     32.83           0        
     32.84           0        
     32.85           0        
     32.86           1        
     32.87           2        
     32.88           0        
     32.89           0        
      32.9           0        
     32.91           0        
     32.92           0        
     32.93           1        
     32.94           1        
     32.95           2        
     32.96           0        
     32.97           0        
     32.98           0        
     32.99           0        
        33           0        
     33.01           1        
     33.02           1        
     33.03           3        
     33.04           1        
     33.05           0        
     33.06           0        
     33.07           0        
     33.08           0        
     33.09           1        
      33.1           1        
     33.11           1        
     33.12           0        
     33.13           0        
     33.14           1        
     33.15           1        
     33.16           1        
     33.17           0        
     33.18           0        
     33.19           1        
      33.2           0        
     33.21           0        
     33.22           1        
     33.23           0        
     33.24           0        
     33.25           0        
     33.26           1        
     33.27           1        
     33.28           0        
     33.29           0        
      33.3           0        
     33.31           0        
     33.32           0        
     33.33           0        
     33.34           0        
     33.35           0        
     33.36           0        
     33.37           0        
     33.38           0        
     33.39           2        
      33.4           0        
     33.41           0        
     33.42           0        
     33.43           0        
     33.44           0        
     33.45           0        
     33.46           0        
     33.47           2        
     33.48           0        
     33.49           0        
      33.5           0        
     33.51           0        
     33.52           0        
     33.53           0        
     33.54           0        
     33.55           0        
     33.56           0        
     33.57           0        
     33.58           0        
     33.59           0        
      33.6           0        
     33.61           0        
     33.62           0        
     33.63           0        
     33.64           0        
     33.65           0        
     33.66           0        
     33.67           0        
     33.68           0        
     33.69           0        
      33.7           0        
     33.71           1        
     33.72           0        
     33.73           0        
     33.74           1        
     33.75           0        
     33.76           0        
     33.77           0        
     33.78           0        
     33.79           0        
      33.8           0        
     33.81           0        
     33.82           1        
     33.83           0        
     33.84           2        
     33.85           0        
     33.86           1        
     33.87           0        
     33.88           1        
     33.89           0        
      33.9           0        
     33.91           0        
     33.92           0        
     33.93           0        
     33.94           0        
     33.95           0        
     33.96           0        
     33.97           0        
     33.98           0        
     33.99           0        
        34           0        
     34.01           0        
     34.02           1        
     34.03           0        
     34.04           0        
     34.05           0        
     34.06           0        
     34.07           0        
     34.08           0        
     34.09           0        
      34.1           1        
     34.11           0        
     34.12           0        
     34.13           1        
     34.14           0        
     34.15           1        
     34.16           0        
     34.17           0        
     34.18           0        
     34.19           0        
      34.2           2        
     34.21           1        
     34.22           0        
     34.23           1        
     34.24           1        
     34.25           0        
     34.26           0        
     34.27           0        
     34.28           2        
     34.29           0        
      34.3           0        
     34.31           0        
     34.32           0        
     34.33           0        
     34.34           0        
     34.35           0        
     34.36           0        
     34.37           1        
     34.38           0        
     34.39           0        
      34.4           1        
     34.41           0        
     34.42           0        
     34.43           0        
     34.44           0        
     34.45           0        
     34.46           0        
     34.47           0        
     34.48           0        
     34.49           1        
      34.5           0        
     34.51           0        
     34.52           0        
     34.53           0        
     34.54           0        
     34.55           0        
     34.56           0        
     34.57           0        
     34.58           0        
     34.59           0        
      34.6           0        
     34.61           0        
     34.62           0        
     34.63           0        
     34.64           0        
     34.65           0        
     34.66           0        
     34.67           0        
     34.68           2        
     34.69           0        
      34.7           0        
     34.71           0        
     34.72           0        
     34.73           1        
     34.74           0        
     34.75           0        
     34.76           0        
     34.77           0        
     34.78           0        
     34.79           0        
      34.8           0        
     34.81           1        
     34.82           1        
     34.83           0        
     34.84           0        
     34.85           0        
     34.86           0        
     34.87           0        
     34.88           0        
     34.89           0        
      34.9           1        
     34.91           1        
     34.92           0        
     34.93           0        
     34.94           0        
     34.95           0        
     34.96           1        
     34.97           2        
     34.98           1        
     34.99           0        
        35           0        
     35.01           0        
     35.02           0        
     35.03           0        
     35.04           0        
     35.05           1        
     35.06           0        
     35.07           1        
     35.08           0        
     35.09           0        
      35.1           0        
     35.11           0        
     35.12           0        
     35.13           0        
     35.14           1        
     35.15           1        
     35.16           0        
     35.17           0        
     35.18           0        
     35.19           0        
      35.2           1        
     35.21           0        
     35.22           1        
     35.23           0        
     35.24           0        
     35.25           0        
     35.26           0        
     35.27           0        
     35.28           0        
     35.29           0        
      35.3           0        
     35.31           0        
     35.32           0        
     35.33           0        
     35.34           0        
     35.35           0        
     35.36           0        
     35.37           0        
     35.38           0        
     35.39           0        
      35.4           0        
     35.41           0        
     35.42           0        
     35.43           0        
     35.44           0        
     35.45           0        
     35.46           0        
     35.47           0        
     35.48           0        
     35.49           0        
      35.5           0        
     35.51           0        
     35.52           0        
     35.53           0        
     35.54           0        
     35.55           0        
     35.56           0        
     35.57           0        
     35.58           1        
     35.59           0        
      35.6           1        
     35.61           0        
     35.62           0        
     35.63           2        
     35.64           0        
     35.65           0        
     35.66           0        
     35.67           0        
     35.68           0        
     35.69           0        
      35.7           0        
     35.71           0        
     35.72           0        
     35.73           1        
     35.74           0        
     35.75           0        
     35.76           0        
     35.77           0        
     35.78           0        
     35.79           0        
      35.8           0        
     35.81           1        
     35.82           1        
     35.83           0        
     35.84           1        
     35.85           0        
     35.86           0        
     35.87           0        
     35.88           0        
     35.89           0        
      35.9           0        
     35.91           0        
     35.92           0        
     35.93           0        
     35.94           0        
     35.95           0        
     35.96           1        
     35.97           0        
     35.98           2        
     35.99           1        
        36           0        
     36.01           0        
     36.02           0        
     36.03           0        
     36.04           0        
     36.05           2        
     36.06           0        
     36.07           0        
     36.08           0        
     36.09           0        
      36.1           0        
     36.11           0        
     36.12           0        
     36.13           0        
     36.14           0        
     36.15           2        
     36.16           0        
     36.17           0        
     36.18           2        
     36.19           0        
      36.2           0        
     36.21           0        
     36.22           0        
     36.23           0        
     36.24           0        
     36.25           0        
     36.26           0        
     36.27           0        
     36.28           0        
     36.29           0        
      36.3           0        
     36.31           0        
     36.32           0        
     36.33           0        
     36.34           0        
     36.35           0        
     36.36           1        
     36.37           0        
     36.38           1        
     36.39           0        
      36.4           0        
     36.41           1        
     36.42           0        
     36.43           1        
     36.44           0        
     36.45           1        
     36.46           0        
     36.47           0        
     36.48           0        
     36.49           0        
      36.5           1        
     36.51           1        
     36.52           1        
     36.53           1        
     36.54           0        
     36.55           0        
     36.56           0        
     36.57           1        
     36.58           1        
     36.59           0        
      36.6           0        
     36.61           0        
     36.62           0        
     36.63           1        
     36.64           2        
     36.65           2        
     36.66           0        
     36.67           0        
     36.68           0        
     36.69           0        
      36.7           0        
     36.71           0        
     36.72           0        
     36.73           0        
     36.74           0        
     36.75           0        
     36.76           0        
     36.77           0        
     36.78           0        
     36.79           0        
      36.8           0        
     36.81           0        
     36.82           0        
     36.83           0        
     36.84           0        
     36.85           0        
     36.86           0        
     36.87           0        
     36.88           0        
     36.89           0        
      36.9           0        
     36.91           0        
     36.92           0        
     36.93           0        
     36.94           0        
     36.95           0        
     36.96           0        
     36.97           0        
     36.98           0        
     36.99           0        
        37           0        
     37.01           0        
     37.02           0        
     37.03           0        
     37.04           0        
     37.05           0        
     37.06           0        
     37.07           0        
     37.08           0        
     37.09           0        
      37.1           0        
     37.11           0        
     37.12           0        
     37.13           0        
     37.14           0        
     37.15           0        
     37.16           0        
     37.17           0        
     37.18           1        
     37.19           0        
      37.2           0        
     37.21           0        
     37.22           1        
     37.23           1        
     37.24           0        
     37.25           0        
     37.26           0        
     37.27           0        
     37.28           1        
     37.29           0        
      37.3           0        
     37.31           0        
     37.32           0        
     37.33           0        
     37.34           0        
     37.35           0        
     37.36           0        
     37.37           0        
     37.38           0        
     37.39           0        
      37.4           1        
     37.41           0        
     37.42           0        
     37.43           1        
     37.44           0        
     37.45           0        
     37.46           0        
     37.47           0        
     37.48           0        
     37.49           0        
      37.5           0        
     37.51           0        
     37.52           0        
     37.53           0        
     37.54           0        
     37.55           0        
     37.56           0        
     37.57           0        
     37.58           1        
     37.59           0        
      37.6           0        
     37.61           0        
     37.62           0        
     37.63           0        
     37.64           0        
     37.65           0        
     37.66           0        
     37.67           0        
     37.68           0        
     37.69           0        
      37.7           0        
     37.71           0        
     37.72           0        
     37.73           0        
     37.74           0        
     37.75           0        
     37.76           0        
     37.77           0        
     37.78           0        
     37.79           0        
      37.8           0        
     37.81           0        
     37.82           0        
     37.83           0        
     37.84           0        
     37.85           0        
     37.86           0        
     37.87           0        
     37.88           0        
     37.89           1        
      37.9           0        
     37.91           0        
     37.92           0        
     37.93           0        
     37.94           0        
     37.95           0        
     37.96           0        
     37.97           0        
     37.98           0        
     37.99           0        
        38           0        
     38.01           0        
     38.02           0        
     38.03           0        
     38.04           0        
     38.05           0        
     38.06           0        
     38.07           0        
     38.08           0        
     38.09           0        
      38.1           0        
     38.11           1        
     38.12           0        
     38.13           0        
     38.14           0        
     38.15           1        
     38.16           0        
     38.17           0        
     38.18           0        
     38.19           0        
      38.2           0        
     38.21           0        
     38.22           0        
     38.23           0        
     38.24           0        
     38.25           0        
     38.26           0        
     38.27           0        
     38.28           0        
     38.29           0        
      38.3           0        
     38.31           0        
     38.32           0        
     38.33           0        
     38.34           0        
     38.35           0        
     38.36           1        
     38.37           0        
     38.38           0        
     38.39           0        
      38.4           0        
     38.41           0        
     38.42           0        
     38.43           0        
     38.44           0        
     38.45           0        
     38.46           0        
     38.47           0        
     38.48           0        
     38.49           0        
      38.5           0        
     38.51           0        
     38.52           0        
     38.53           0        
     38.54           0        
     38.55           0        
     38.56           0        
     38.57           0        
     38.58           0        
     38.59           0        
      38.6           0        
     38.61           0        
     38.62           0        
     38.63           0        
     38.64           0        
     38.65           0        
     38.66           0        
     38.67           0        
     38.68           0        
     38.69           0        
      38.7           0        
     38.71           0        
     38.72           0        
     38.73           0        
     38.74           1        
     38.75           0        
     38.76           0        
     38.77           0        
     38.78           0        
     38.79           0        
      38.8           0        
     38.81           0        
     38.82           0        
     38.83           0        
     38.84           0        
     38.85           0        
     38.86           0        
     38.87           0        
     38.88           0        
     38.89           0        
      38.9           0        
     38.91           0        
     38.92           0        
     38.93           0        
     38.94           0        
     38.95           0        
     38.96           0        
     38.97           0        
     38.98           0        
     38.99           0        
        39           0        
     39.01           0        
     39.02           0        
     39.03           0        
     39.04           0        
     39.05           0        
     39.06           0        
     39.07           0        
     39.08           0        
     39.09           0        
      39.1           0        
     39.11           0        
     39.12           0        
     39.13           0        
     39.14           0        
     39.15           0        
     39.16           0        
     39.17           0        
     39.18           0        
     39.19           0        
      39.2           0        
     39.21           0        
     39.22           0        
     39.23           0        
     39.24           0        
     39.25           1        
     39.26           0        
     39.27           0        
     39.28           0        
     39.29           0        
      39.3           0        
     39.31           0        
     39.32           0        
     39.33           0        
     39.34           0        
     39.35           0        
     39.36           0        
     39.37           0        
     39.38           0        
     39.39           0        
      39.4           0        
     39.41           0        
     39.42           1        
     39.43           0        
     39.44           0        
     39.45           0        
     39.46           0        
     39.47           0        
     39.48           1        
     39.49           2        
      39.5           0        
     39.51           1        
     39.52           2        
     39.53           0        
     39.54           0        
     39.55           0        
     39.56           0        
     39.57           0        
     39.58           0        
     39.59           0        
      39.6           1        
     39.61           0        
     39.62           0        
     39.63           1        
     39.64           0        
     39.65           0        
     39.66           1        
     39.67           0        
     39.68           0        
     39.69           0        
      39.7           0        
     39.71           0        
     39.72           0        
     39.73           1        
     39.74           0        
     39.75           2        
     39.76           0        
     39.77           0        
     39.78           0        
     39.79           0        
      39.8           1        
     39.81           0        
     39.82           0        
     39.83           0        
     39.84           0        
     39.85           0        
     39.86           0        
     39.87           1        
     39.88           0        
     39.89           0        
      39.9           0        
     39.91           1        
     39.92           0        
     39.93           0        
     39.94           0        
     39.95           1        
     39.96           0        
     39.97           0        
     39.98           1        
     39.99           0        
        40           0        
     40.01           0        
     40.02           0        
     40.03           0        
     40.04           0        
     40.05           0        
     40.06           0        
     40.07           1        
     40.08           0        
     40.09           0        
      40.1           0        
     40.11           0        
     40.12           0        
     40.13           0        
     40.14           0        
     40.15           0        
     40.16           0        
     40.17           0        
     40.18           0        
     40.19           0        
      40.2           0        
     40.21           0        
     40.22           0        
     40.23           0        
     40.24           1        
     40.25           0        
     40.26           0        
     40.27           1        
     40.28           0        
     40.29           0        
      40.3           1        
     40.31           0        
     40.32           0        
     40.33           0        
     40.34           0        
     40.35           0        
     40.36           0        
     40.37           0        
     40.38           0        
     40.39           0        
      40.4           0        
     40.41           0        
     40.42           0        
     40.43           0        
     40.44           0        
     40.45           0        
     40.46           0        
     40.47           0        
     40.48           0        
     40.49           0        
      40.5           0        
     40.51           0        
     40.52           0        
     40.53           0        
     40.54           0        
     40.55           0        
     40.56           0        
     40.57           0        
     40.58           0        
     40.59           0        
      40.6           0        
     40.61           1        
     40.62           0        
     40.63           0        
     40.64           0        
     40.65           0        
     40.66           0        
     40.67           0        
     40.68           0        
     40.69           0        
      40.7           0        
     40.71           0        
     40.72           0        
     40.73           1        
     40.74           1        
     40.75           0        
     40.76           0        
     40.77           0        
     40.78           0        
     40.79           1        
      40.8           0        
     40.81           1        
     40.82           0        
     40.83           0        
     40.84           0        
     40.85           0        
     40.86           0        
     40.87           0        
     40.88           2        
     40.89           0        
      40.9           0        
     40.91           1        
     40.92           0        
     40.93           0        
     40.94           1        
     40.95           0        
     40.96           1        
     40.97           0        
     40.98           0        
     40.99           1        
        41           0        
     41.01           0        
     41.02           0        
     41.03           0        
     41.04           0        
     41.05           0        
     41.06           0        
     41.07           0        
     41.08           1        
     41.09           0        
      41.1           0        
     41.11           0        
     41.12           0        
     41.13           1        
     41.14           0        
     41.15           0        
     41.16           0        
     41.17           0        
     41.18           0        
     41.19           0        
      41.2           0        
     41.21           1        
     41.22           0        
     41.23           0        
     41.24           0        
     41.25           1        
     41.26           0        
     41.27           0        
     41.28           0        
     41.29           0        
      41.3           0        
     41.31           0        
     41.32           0        
     41.33           0        
     41.34           0        
     41.35           0        
     41.36           1        
     41.37           1        
     41.38           0        
     41.39           0        
      41.4           0        
     41.41           1        
     41.42           0        
     41.43           1        
     41.44           0        
     41.45           0        
     41.46           1        
     41.47           0        
     41.48           1        
     41.49           0        
      41.5           0        
     41.51           0        
     41.52           1        
     41.53           0        
     41.54           0        
     41.55           0        
     41.56           0        
     41.57           0        
     41.58           0        
     41.59           0        
      41.6           0        
     41.61           1        
     41.62           0        
     41.63           3        
     41.64           0        
     41.65           0        
     41.66           0        
     41.67           0        
     41.68           0        
     41.69           0        
      41.7           0        
     41.71           1        
     41.72           1        
     41.73           0        
     41.74           1        
     41.75           0        
     41.76           0        
     41.77           0        
     41.78           0        
     41.79           1        
      41.8           0        
     41.81           0        
     41.82           0        
     41.83           0        
     41.84           1        
     41.85           0        
     41.86           0        
     41.87           0        
     41.88           0        
     41.89           0        
      41.9           0        
     41.91           0        
     41.92           0        
     41.93           0        
     41.94           0        
     41.95           0        
     41.96           0        
     41.97           0        
     41.98           0        
     41.99           1        
        42           0        
     42.01           0        
     42.02           0        
     42.03           0        
     42.04           0        
     42.05           1        
     42.06           0        
     42.07           0        
     42.08           0        
     42.09           0        
      42.1           0        
     42.11           0        
     42.12           0        
     42.13           1        
     42.14           0        
     42.15           0        
     42.16           0        
     42.17           0        
     42.18           0        
     42.19           1        
      42.2           0        
     42.21           1        
     42.22           0        
     42.23           1        
     42.24           0        
     42.25           1        
     42.26           1        
     42.27           0        
     42.28           0        
     42.29           0        
      42.3           0        
     42.31           0        
     42.32           0        
     42.33           0        
     42.34           0        
     42.35           0        
     42.36           0        
     42.37           0        
     42.38           0        
     42.39           0        
      42.4           0        
     42.41           1        
     42.42           1        
     42.43           1        
     42.44           0        
     42.45           2        
     42.46           1        
     42.47           0        
     42.48           0        
     42.49           0        
      42.5           0        
     42.51           0        
     42.52           0        
     42.53           1        
     42.54           0        
     42.55           0        
     42.56           0        
     42.57           1        
     42.58           1        
     42.59           0        
      42.6           0        
     42.61           0        
     42.62           0        
     42.63           0        
     42.64           1        
     42.65           0        
     42.66           0        
     42.67           0        
     42.68           0        
     42.69           0        
      42.7           0        
     42.71           0        
     42.72           0        
     42.73           1        
     42.74           0        
     42.75           0        
     42.76           0        
     42.77           0        
     42.78           0        
     42.79           0        
      42.8           0        
     42.81           0        
     42.82           0        
     42.83           0        
     42.84           0        
     42.85           0        
     42.86           0        
     42.87           0        
     42.88           0        
     42.89           0        
      42.9           0        
     42.91           0        
     42.92           0        
     42.93           1        
     42.94           0        
     42.95           0        
     42.96           0        
     42.97           1        
     42.98           0        
     42.99           0        
        43           0        
     43.01           0        
     43.02           0        
     43.03           0        
     43.04           0        
     43.05           0        
     43.06           0        
     43.07           0        
     43.08           1        
     43.09           0        
      43.1           0        
     43.11           0        
     43.12           0        
     43.13           0        
     43.14           0        
     43.15           0        
     43.16           0        
     43.17           0        
     43.18           1        
     43.19           1        
      43.2           2        
     43.21           1        
     43.22           2        
     43.23           0        
     43.24           0        
     43.25           0        
     43.26           1        
     43.27           0        
     43.28           0        
     43.29           0        
      43.3           1        
     43.31           0        
     43.32           2        
     43.33           0        
     43.34           0        
     43.35           1        
     43.36           0        
     43.37           0        
     43.38           0        
     43.39           0        
      43.4           0        
     43.41           1        
     43.42           0        
     43.43           0        
     43.44           1        
     43.45           1        
     43.46           0        
     43.47           0        
     43.48           1        
     43.49           0        
      43.5           0        
     43.51           1        
     43.52           0        
     43.53           0        
     43.54           0        
     43.55           0        
     43.56           0        
     43.57           0        
     43.58           0        
     43.59           0        
      43.6           0        
     43.61           0        
     43.62           0        
     43.63           0        
     43.64           0        
     43.65           0        
     43.66           0        
     43.67           0        
     43.68           0        
     43.69           0        
      43.7           0        
     43.71           0        
     43.72           0        
     43.73           0        
     43.74           0        
     43.75           0        
     43.76           1        
     43.77           0        
     43.78           1        
     43.79           0        
      43.8           0        
     43.81           0        
     43.82           0        
     43.83           0        
     43.84           1        
     43.85           1        
     43.86           1        
     43.87           1        
     43.88           0        
     43.89           0        
      43.9           0        
     43.91           1        
     43.92           0        
     43.93           0        
     43.94           0        
     43.95           0        
     43.96           0        
     43.97           0        
     43.98           0        
     43.99           0        
        44           0        
     44.01           0        
     44.02           0        
     44.03           0        
     44.04           0        
     44.05           0        
     44.06           0        
     44.07           0        
     44.08           0        
     44.09           0        
      44.1           0        
     44.11           0        
     44.12           0        
     44.13           0        
     44.14           0        
     44.15           0        
     44.16           0        
     44.17           0        
     44.18           0        
     44.19           0        
      44.2           0        
     44.21           0        
     44.22           0        
     44.23           1        
     44.24           0        
     44.25           0        
     44.26           0        
     44.27           0        
     44.28           0        
     44.29           0        
      44.3           0        
     44.31           0        
     44.32           1        
     44.33           0        
     44.34           0        
     44.35           0        
     44.36           0        
     44.37           0        
     44.38           0        
     44.39           0        
      44.4           0        
     44.41           0        
     44.42           0        
     44.43           0        
     44.44           0        
     44.45           0        
     44.46           0        
     44.47           0        
     44.48           0        
     44.49           0        
      44.5           0        
     44.51           0        
     44.52           0        
     44.53           0        
     44.54           0        
     44.55           0        
     44.56           0        
     44.57           1        
     44.58           1        
     44.59           1        
      44.6           0        
     44.61           1        
     44.62           1        
     44.63           1        
     44.64           1        
     44.65           0        
     44.66           2        
     44.67           0        
     44.68           0        
     44.69           1        
      44.7           0        
     44.71           0        
     44.72           0        
     44.73           1        
     44.74           0        
     44.75           0        
     44.76           0        
     44.77           0        
     44.78           2        
     44.79           0        
      44.8           0        
     44.81           1        
     44.82           0        
     44.83           0        
     44.84           2        
     44.85           0        
     44.86           0        
     44.87           0        
     44.88           0        
     44.89           0        
      44.9           0        
     44.91           0        
     44.92           0        
     44.93           0        
     44.94           0        
     44.95           0        
     44.96           0        
     44.97           1        
     44.98           0        
     44.99           1        
        45           0        
     45.01           0        
     45.02           0        
     45.03           0        
     45.04           0        
     45.05           0        
     45.06           0        
     45.07           0        
     45.08           0        
     45.09           0        
      45.1           0        
     45.11           0        
     45.12           0        
     45.13           0        
     45.14           0        
     45.15           0        
     45.16           0        
     45.17           0        
     45.18           0        
     45.19           0        
      45.2           1        
     45.21           0        
     45.22           0        
     45.23           0        
     45.24           1        
     45.25           0        
     45.26           0        
     45.27           0        
     45.28           0        
     45.29           1        
      45.3           1        
     45.31           0        
     45.32           0        
     45.33           2        
     45.34           0        
     45.35           0        
     45.36           0        
     45.37           0        
     45.38           0        
     45.39           0        
      45.4           0        
     45.41           0        
     45.42           0        
     45.43           0        
     45.44           1        
     45.45           0        
     45.46           1        
     45.47           0        
     45.48           0        
     45.49           1        
      45.5           0        
     45.51           0        
     45.52           0        
     45.53           0        
     45.54           1        
     45.55           0        
     45.56           0        
     45.57           1        
     45.58           0        
     45.59           1        
      45.6           0        
     45.61           0        
     45.62           1        
     45.63           0        
     45.64           0        
     45.65           0        
     45.66           1        
     45.67           0        
     45.68           1        
     45.69           1        
      45.7           0        
     45.71           0        
     45.72           0        
     45.73           0        
     45.74           1        
     45.75           0        
     45.76           0        
     45.77           0        
     45.78           1        
     45.79           1        
      45.8           0        
     45.81           0        
     45.82           0        
     45.83           0        
     45.84           0        
     45.85           0        
     45.86           1        
     45.87           0        
     45.88           0        
     45.89           1        
      45.9           0        
     45.91           0        
     45.92           1        
     45.93           0        
     45.94           0        
     45.95           0        
     45.96           0        
     45.97           0        
     45.98           1        
     45.99           2        
        46           0        
     46.01           0        
     46.02           1        
     46.03           0        
     46.04           0        
     46.05           0        
     46.06           1        
     46.07           1        
     46.08           1        
     46.09           0        
      46.1           0        
     46.11           0        
     46.12           0        
     46.13           0        
     46.14           0        
     46.15           0        
     46.16           1        
     46.17           1        
     46.18           0        
     46.19           0        
      46.2           1        
     46.21           2        
     46.22           0        
     46.23           0        
     46.24           0        
     46.25           2        
     46.26           2        
     46.27           1        
     46.28           1        
     46.29           0        
      46.3           0        
     46.31           0        
     46.32           0        
     46.33           0        
     46.34           0        
     46.35           0        
     46.36           0        
     46.37           0        
     46.38           0        
     46.39           1        
      46.4           0        
     46.41           0        
     46.42           0        
     46.43           1        
     46.44           1        
     46.45           0        
     46.46           0        
     46.47           0        
     46.48           0        
     46.49           0        
      46.5           0        
     46.51           0        
     46.52           1        
     46.53           0        
     46.54           0        
     46.55           0        
     46.56           0        
     46.57           0        
     46.58           0        
     46.59           0        
      46.6           0        
     46.61           1        
     46.62           1        
     46.63           0        
     46.64           0        
     46.65           0        
     46.66           0        
     46.67           0        
     46.68           0        
     46.69           2        
      46.7           0        
     46.71           0        
     46.72           0        
     46.73           0        
     46.74           0        
     46.75           0        
     46.76           0        
     46.77           0        
     46.78           3        
     46.79           0        
      46.8           0        
     46.81           1        
     46.82           0        
     46.83           0        
     46.84           0        
     46.85           0        
     46.86           0        
     46.87           0        
     46.88           0        
     46.89           0        
      46.9           0        
     46.91           0        
     46.92           1        
     46.93           0        
     46.94           0        
     46.95           0        
     46.96           1        
     46.97           0        
     46.98           1        
     46.99           0        
        47           0        
     47.01           0        
     47.02           0        
     47.03           0        
     47.04           0        
     47.05           0        
     47.06           0        
     47.07           0        
     47.08           2        
     47.09           0        
      47.1           0        
     47.11           0        
     47.12           0        
     47.13           0        
     47.14           0        
     47.15           1        
     47.16           2        
     47.17           2        
     47.18           1        
     47.19           0        
      47.2           0        
     47.21           0        
     47.22           0        
     47.23           0        
     47.24           0        
     47.25           0        
     47.26           0        
     47.27           1        
     47.28           1        
     47.29           1        
      47.3           0        
     47.31           0        
     47.32           2        
     47.33           0        
     47.34           0        
     47.35           0        
     47.36           0        
     47.37           0        
     47.38           0        
     47.39           0        
      47.4           0        
     47.41           0        
     47.42           1        
     47.43           1        
     47.44           0        
     47.45           1        
     47.46           1        
     47.47           0        
     47.48           0        
     47.49           2        
      47.5           0        
     47.51           0        
     47.52           0        
     47.53           0        
     47.54           0        
     47.55           0        
     47.56           0        
     47.57           0        
     47.58           0        
     47.59           0        
      47.6           1        
     47.61           0        
     47.62           0        
     47.63           0        
     47.64           0        
     47.65           0        
     47.66           0        
     47.67           1        
     47.68           0        
     47.69           0        
      47.7           0        
     47.71           0        
     47.72           0        
     47.73           1        
     47.74           0        
     47.75           0        
     47.76           0        
     47.77           0        
     47.78           0        
     47.79           0        
      47.8           0        
     47.81           0        
     47.82           0        
     47.83           0        
     47.84           0        
     47.85           0        
     47.86           1        
     47.87           0        
     47.88           0        
     47.89           0        
      47.9           0        
     47.91           0        
     47.92           0        
     47.93           0        
     47.94           0        
     47.95           1        
     47.96           2        
     47.97           1        
     47.98           0        
     47.99           1        
        48           1        
     48.01           1        
     48.02           0        
     48.03           1        
     48.04           1        
     48.05           0        
     48.06           1        
     48.07           0        
     48.08           0        
     48.09           0        
      48.1           0        
     48.11           0        
     48.12           1        
     48.13           2        
     48.14           0        
     48.15           0        
     48.16           0        
     48.17           0        
     48.18           0        
     48.19           0        
      48.2           0        
     48.21           0        
     48.22           0        
     48.23           1        
     48.24           0        
     48.25           0        
     48.26           0        
     48.27           0        
     48.28           0        
     48.29           0        
      48.3           0        
     48.31           0        
     48.32           0        
     48.33           0        
     48.34           0        
     48.35           0        
     48.36           0        
     48.37           0        
     48.38           0        
     48.39           0        
      48.4           0        
     48.41           0        
     48.42           0        
     48.43           0        
     48.44           0        
     48.45           0        
     48.46           0        
     48.47           0        
     48.48           0        
     48.49           0        
      48.5           1        
     48.51           0        
     48.52           0        
     48.53           0        
     48.54           0        
     48.55           0        
     48.56           0        
     48.57           0        
     48.58           0        
     48.59           0        
      48.6           0        
     48.61           0        
     48.62           0        
     48.63           0        
     48.64           0        
     48.65           0        
     48.66           0        
     48.67           2        
     48.68           1        
     48.69           0        
      48.7           0        
     48.71           1        
     48.72           0        
     48.73           1        
     48.74           0        
     48.75           0        
     48.76           0        
     48.77           0        
     48.78           0        
     48.79           0        
      48.8           1        
     48.81           0        
     48.82           0        
     48.83           0        
     48.84           1        
     48.85           0        
     48.86           1        
     48.87           0        
     48.88           0        
     48.89           2        
      48.9           0        
     48.91           0        
     48.92           0        
     48.93           0        
     48.94           2        
     48.95           1        
     48.96           1        
     48.97           0        
     48.98           0        
     48.99           1        
        49           0        
     49.01           0        
     49.02           0        
     49.03           0        
     49.04           0        
     49.05           0        
     49.06           0        
     49.07           1        
     49.08           0        
     49.09           0        
      49.1           0        
     49.11           0        
     49.12           0        
     49.13           0        
     49.14           0        
     49.15           0        
     49.16           1        
     49.17           1        
     49.18           0        
     49.19           0        
      49.2           0        
     49.21           0        
     49.22           1        
     49.23           0        
     49.24           0        
     49.25           0        
     49.26           0        
     49.27           0        
     49.28           0        
     49.29           1        
      49.3           0        
     49.31           0        
     49.32           0        
     49.33           0        
     49.34           0        
     49.35           0        
     49.36           0        
     49.37           0        
     49.38           0        
     49.39           0        
      49.4           0        
     49.41           0        
     49.42           0        
     49.43           0        
     49.44           0        
     49.45           0        
     49.46           1        
     49.47           0        
     49.48           0        
     49.49           0        
      49.5           0        
     49.51           0        
     49.52           0        
     49.53           0        
     49.54           0        
     49.55           0        
     49.56           0        
     49.57           0        
     49.58           0        
     49.59           0        
      49.6           0        
     49.61           0        
     49.62           0        
     49.63           1        
     49.64           0        
     49.65           0        
     49.66           0        
     49.67           0        
     49.68           0        
     49.69           0        
      49.7           0        
     49.71           0        
     49.72           0        
     49.73           1        
     49.74           0        
     49.75           0        
     49.76           1        
     49.77           0        
     49.78           0        
     49.79           0        
      49.8           0        
     49.81           0        
     49.82           0        
     49.83           0        
     49.84           0        
     49.85           0        
     49.86           0        
     49.87           0        
     49.88           0        
     49.89           0        
      49.9           0        
     49.91           0        
     49.92           0        
     49.93           0        
     49.94           0        
     49.95           0        
     49.96           0        
     49.97           0        
     49.98           1        
     49.99           0        
        50           0        
     50.01           0        
     50.02           0        
     50.03           0        
     50.04           0        
     50.05           1        
     50.06           0        
     50.07           0        
     50.08           0        
     50.09           0        
      50.1           1        
     50.11           0        
     50.12           0        
     50.13           0        
     50.14           1        
     50.15           0        
     50.16           0        
     50.17           0        
     50.18           1        
     50.19           0        
      50.2           0        
     50.21           0        
     50.22           2        
     50.23           0        
     50.24           0        
     50.25           0        
     50.26           0        
     50.27           1        
     50.28           0        
     50.29           0        
      50.3           0        
     50.31           1        
     50.32           0        
     50.33           0        
     50.34           1        
     50.35           0        
     50.36           0        
     50.37           0        
     50.38           0        
     50.39           0        
      50.4           3        
     50.41           2        
     50.42           2        
     50.43           2        
     50.44           2        
     50.45           2        
     50.46           0        
     50.47           1        
     50.48           1        
     50.49           1        
      50.5           0        
     50.51           0        
     50.52           0        
     50.53           1        
     50.54           0        
     50.55           1        
     50.56           0        
     50.57           0        
     50.58           2        
     50.59           0        
      50.6           0        
     50.61           0        
     50.62           1        
     50.63           0        
     50.64           1        
     50.65           0        
     50.66           2        
     50.67           0        
     50.68           0        
     50.69           0        
      50.7           0        
     50.71           0        
     50.72           0        
     50.73           0        
     50.74           1        
     50.75           0        
     50.76           0        
     50.77           0        
     50.78           1        
     50.79           0        
      50.8           0        
     50.81           0        
     50.82           0        
     50.83           0        
     50.84           0        
     50.85           0        
     50.86           0        
     50.87           0        
     50.88           0        
     50.89           0        
      50.9           1        
     50.91           0        
     50.92           0        
     50.93           0        
     50.94           1        
     50.95           0        
     50.96           0        
     50.97           0        
     50.98           0        
     50.99           0        
        51           0        
     51.01           0        
     51.02           0        
     51.03           0        
     51.04           0        
     51.05           0        
     51.06           0        
     51.07           0        
     51.08           0        
     51.09           0        
      51.1           0        
     51.11           0        
     51.12           1        
     51.13           0        
     51.14           0        
     51.15           0        
     51.16           0        
     51.17           0        
     51.18           0        
     51.19           0        
      51.2           0        
     51.21           1        
     51.22           0        
     51.23           0        
     51.24           0        
     51.25           1        
     51.26           0        
     51.27           0        
     51.28           0        
     51.29           0        
      51.3           0        
     51.31           0        
     51.32           0        
     51.33           0        
     51.34           1        
     51.35           1        
     51.36           1        
     51.37           0        
     51.38           0        
     51.39           0        
      51.4           0        
     51.41           0        
     51.42           0        
     51.43           0        
     51.44           0        
     51.45           0        
     51.46           0        
     51.47           0        
     51.48           0        
     51.49           0        
      51.5           0        
     51.51           0        
     51.52           0        
     51.53           0        
     51.54           1        
     51.55           0        
     51.56           0        
     51.57           0        
     51.58           0        
     51.59           0        
      51.6           0        
     51.61           0        
     51.62           0        
     51.63           1        
     51.64           0        
     51.65           0        
     51.66           0        
     51.67           0        
     51.68           0        
     51.69           0        
      51.7           0        
     51.71           0        
     51.72           0        
     51.73           0        
     51.74           0        
     51.75           0        
     51.76           0        
     51.77           0        
     51.78           0        
     51.79           0        
      51.8           0        
     51.81           0        
     51.82           0        
     51.83           0        
     51.84           0        
     51.85           0        
     51.86           0        
     51.87           0        
     51.88           0        
     51.89           0        
      51.9           0        
     51.91           0        
     51.92           0        
     51.93           0        
     51.94           0        
     51.95           0        
     51.96           0        
     51.97           0        
     51.98           0        
     51.99           1        
        52           0        
     52.01           0        
     52.02           0        
     52.03           0        
     52.04           0        
     52.05           0        
     52.06           0        
     52.07           0        
     52.08           0        
     52.09           0        
      52.1           0        
     52.11           0        
     52.12           0        
     52.13           0        
     52.14           0        
     52.15           0        
     52.16           0        
     52.17           0        
     52.18           0        
     52.19           0        
      52.2           0        
     52.21           0        
     52.22           0        
     52.23           0        
     52.24           0        
     52.25           0        
     52.26           0        
     52.27           0        
     52.28           2        
     52.29           0        
      52.3           0        
     52.31           0        
     52.32           0        
     52.33           0        
     52.34           0        
     52.35           0        
     52.36           0        
     52.37           1        
     52.38           0        
     52.39           0        
      52.4           0        
     52.41           0        
     52.42           0        
     52.43           0        
     52.44           0        
     52.45           0        
     52.46           0        
     52.47           1        
     52.48           0        
     52.49           0        
      52.5           0        
     52.51           0        
     52.52           0        
     52.53           0        
     52.54           0        
     52.55           0        
     52.56           0        
     52.57           0        
     52.58           1        
     52.59           0        
      52.6           0        
     52.61           0        
     52.62           0        
     52.63           0        
     52.64           1        
     52.65           0        
     52.66           1        
     52.67           0        
     52.68           0        
     52.69           0        
      52.7           0        
     52.71           1        
     52.72           0        
     52.73           0        
     52.74           2        
     52.75           1        
     52.76           0        
     52.77           0        
     52.78           0        
     52.79           0        
      52.8           0        
     52.81           0        
     52.82           0        
     52.83           0        
     52.84           0        
     52.85           0        
     52.86           0        
     52.87           0        
     52.88           1        
     52.89           0        
      52.9           0        
     52.91           1        
     52.92           0        
     52.93           1        
     52.94           0        
     52.95           0        
     52.96           0        
     52.97           1        
     52.98           1        
     52.99           2        
        53           1        
     53.01           1        
     53.02           0        
     53.03           2        
     53.04           0        
     53.05           0        
     53.06           0        
     53.07           0        
     53.08           1        
     53.09           0        
      53.1           0        
     53.11           0        
     53.12           0        
     53.13           1        
     53.14           1        
     53.15           0        
     53.16           0        
     53.17           0        
     53.18           1        
     53.19           0        
      53.2           0        
     53.21           0        
     53.22           0        
     53.23           2        
     53.24           1        
     53.25           1        
     53.26           0        
     53.27           1        
     53.28           0        
     53.29           1        
      53.3           1        
     53.31           0        
     53.32           1        
     53.33           0        
     53.34           0        
     53.35           1        
     53.36           1        
     53.37           1        
     53.38           0        
     53.39           1        
      53.4           0        
     53.41           0        
     53.42           0        
     53.43           0        
     53.44           0        
     53.45           1        
     53.46           2        
     53.47           0        
     53.48           0        
     53.49           2        
      53.5           1        
     53.51           0        
     53.52           1        
     53.53           0        
     53.54           2        
     53.55           0        
     53.56           0        
     53.57           0        
     53.58           0        
     53.59           0        
      53.6           0        
     53.61           0        
     53.62           0        
     53.63           1        
     53.64           2        
     53.65           0        
     53.66           2        
     53.67           2        
     53.68           0        
     53.69           2        
      53.7           1        
     53.71           0        
     53.72           0        
     53.73           0        
     53.74           1        
     53.75           1        
     53.76           0        
     53.77           0        
     53.78           0        
     53.79           0        
      53.8           1        
     53.81           0        
     53.82           0        
     53.83           1        
     53.84           1        
     53.85           1        
     53.86           0        
     53.87           0        
     53.88           1        
     53.89           1        
      53.9           0        
     53.91           0        
     53.92           0        
     53.93           2        
     53.94           1        
     53.95           0        
     53.96           3        
     53.97           0        
     53.98           1        
     53.99           1        
        54           0        
     54.01           2        
     54.02           0        
     54.03           0        
     54.04           0        
     54.05           1        
     54.06           1        
     54.07           0        
     54.08           1        
     54.09           1        
      54.1           1        
     54.11           0        
     54.12           0        
     54.13           1        
     54.14           0        
     54.15           1        
     54.16           0        
     54.17           2        
     54.18           1        
     54.19           0        
      54.2           1        
     54.21           1        
     54.22           2        
     54.23           0        
     54.24           2        
     54.25           1        
     54.26           0        
     54.27           0        
     54.28           0        
     54.29           0        
      54.3           0        
     54.31           0        
     54.32           0        
     54.33           0        
     54.34           0        
     54.35           0        
     54.36           1        
     54.37           1        
     54.38           0        
     54.39           0        
      54.4           0        
     54.41           0        
     54.42           0        
     54.43           1        
     54.44           0        
     54.45           1        
     54.46           1        
     54.47           2        
     54.48           0        
     54.49           0        
      54.5           1        
     54.51           0        
     54.52           1        
     54.53           2        
     54.54           1        
     54.55           0        
     54.56           0        
     54.57           1        
     54.58           0        
     54.59           1        
      54.6           0        
     54.61           0        
     54.62           0        
     54.63           0        
     54.64           0        
     54.65           1        
     54.66           0        
     54.67           1        
     54.68           0        
     54.69           1        
      54.7           1        
     54.71           0        
     54.72           1        
     54.73           0        
     54.74           0        
     54.75           0        
     54.76           0        
     54.77           1        
     54.78           0        
     54.79           1        
      54.8           0        
     54.81           1        
     54.82           1        
     54.83           1        
     54.84           0        
     54.85           0        
     54.86           0        
     54.87           0        
     54.88           1        
     54.89           0        
      54.9           1        
     54.91           1        
     54.92           1        
     54.93           0        
     54.94           1        
     54.95           1        
     54.96           1        
     54.97           0        
     54.98           0        
     54.99           0        
        55           2        
     55.01           2        
     55.02           1        
     55.03           0        
     55.04           0        
     55.05           0        
     55.06           1        
     55.07           0        
     55.08           0        
     55.09           1        
      55.1           0        
     55.11           2        
     55.12           1        
     55.13           1        
     55.14           1        
     55.15           0        
     55.16           2        
     55.17           2        
     55.18           2        
     55.19           1        
      55.2           0        
     55.21           0        
     55.22           1        
     55.23           0        
     55.24           1        
     55.25           1        
     55.26           1        
     55.27           0        
     55.28           1        
     55.29           0        
      55.3           3        
     55.31           1        
     55.32           0        
     55.33           1        
     55.34           0        
     55.35           1        
     55.36           1        
     55.37           0        
     55.38           0        
     55.39           0        
      55.4           1        
     55.41           0        
     55.42           1        
     55.43           1        
     55.44           0        
     55.45           1        
     55.46           0        
     55.47           0        
     55.48           0        
     55.49           0        
      55.5           0        
     55.51           1        
     55.52           1        
     55.53           1        
     55.54           1        
     55.55           0        
     55.56           0        
     55.57           4        
     55.58           2        
     55.59           2        
      55.6           0        
     55.61           1        
     55.62           1        
     55.63           1        
     55.64           0        
     55.65           0        
     55.66           0        
     55.67           1        
     55.68           0        
     55.69           1        
      55.7           0        
     55.71           0        
     55.72           0        
     55.73           1        
     55.74           0        
     55.75           0        
     55.76           1        
     55.77           1        
     55.78           1        
     55.79           0        
      55.8           0        
     55.81           0        
     55.82           0        
     55.83           0        
     55.84           0        
     55.85           1        
     55.86           0        
     55.87           1        
     55.88           1        
     55.89           0        
      55.9           0        
     55.91           0        
     55.92           0        
     55.93           1        
     55.94           0        
     55.95           0        
     55.96           0        
     55.97           1        
     55.98           1        
     55.99           0        
        56           0        
     56.01           0        
     56.02           0        
     56.03           2        
     56.04           0        
     56.05           0        
     56.06           1        
     56.07           0        
     56.08           0        
     56.09           0        
      56.1           0        
     56.11           0        
     56.12           1        
     56.13           0        
     56.14           2        
     56.15           0        
     56.16           0        
     56.17           1        
     56.18           0        
     56.19           1        
      56.2           0        
     56.21           0        
     56.22           0        
     56.23           0        
     56.24           1        
     56.25           0        
     56.26           1        
     56.27           0        
     56.28           1        
     56.29           0        
      56.3           1        
     56.31           0        
     56.32           0        
     56.33           0        
     56.34           0        
     56.35           0        
     56.36           0        
     56.37           0        
     56.38           1        
     56.39           0        
      56.4           0        
     56.41           0        
     56.42           0        
     56.43           0        
     56.44           1        
     56.45           2        
     56.46           0        
     56.47           1        
     56.48           0        
     56.49           0        
      56.5           0        
     56.51           0        
     56.52           1        
     56.53           0        
     56.54           0        
     56.55           0        
     56.56           1        
     56.57           0        
     56.58           0        
     56.59           0        
      56.6           0        
     56.61           0        
     56.62           0        
     56.63           0        
     56.64           0        
     56.65           1        
     56.66           0        
     56.67           0        
     56.68           0        
     56.69           0        
      56.7           0        
     56.71           0        
     56.72           0        
     56.73           0        
     56.74           0        
     56.75           0        
     56.76           0        
     56.77           0        
     56.78           0        
     56.79           0        
      56.8           0        
     56.81           1        
     56.82           0        
     56.83           0        
     56.84           0        
     56.85           1        
     56.86           0        
     56.87           0        
     56.88           0        
     56.89           0        
      56.9           0        
     56.91           0        
     56.92           0        
     56.93           0        
     56.94           0        
     56.95           0        
     56.96           0        
     56.97           0        
     56.98           0        
     56.99           0        
        57           0        
     57.01           0        
     57.02           0        
     57.03           0        
     57.04           1        
     57.05           0        
     57.06           0        
     57.07           1        
     57.08           0        
     57.09           0        
      57.1           1        
     57.11           1        
     57.12           0        
     57.13           0        
     57.14           0        
     57.15           0        
     57.16           0        
     57.17           0        
     57.18           1        
     57.19           0        
      57.2           0        
     57.21           0        
     57.22           0        
     57.23           1        
     57.24           1        
     57.25           0        
     57.26           0        
     57.27           0        
     57.28           1        
     57.29           0        
      57.3           0        
     57.31           0        
     57.32           1        
     57.33           0        
     57.34           0        
     57.35           0        
     57.36           1        
     57.37           1        
     57.38           0        
     57.39           0        
      57.4           0        
     57.41           0        
     57.42           0        
     57.43           1        
     57.44           1        
     57.45           0        
     57.46           1        
     57.47           1        
     57.48           0        
     57.49           1        
      57.5           0        
     57.51           0        
     57.52           0        
     57.53           0        
     57.54           0        
     57.55           1        
     57.56           1        
     57.57           0        
     57.58           0        
     57.59           0        
      57.6           0        
     57.61           0        
     57.62           0        
     57.63           0        
     57.64           1        
     57.65           1        
     57.66           1        
     57.67           0        
     57.68           2        
     57.69           1        
      57.7           1        
     57.71           1        
     57.72           1        
     57.73           0        
     57.74           0        
     57.75           0        
     57.76           0        
     57.77           0        
     57.78           0        
     57.79           0        
      57.8           1        
     57.81           0        
     57.82           1        
     57.83           1        
     57.84           0        
     57.85           0        
     57.86           0        
     57.87           0        
     57.88           1        
     57.89           0        
      57.9           0        
     57.91           0        
     57.92           0        
     57.93           0        
     57.94           1        
     57.95           0        
     57.96           0        
     57.97           1        
     57.98           0        
     57.99           0        
        58           0        
     58.01           1        
     58.02           0        
     58.03           1        
     58.04           1        
     58.05           1        
     58.06           1        
     58.07           0        
     58.08           0        
     58.09           0        
      58.1           0        
     58.11           1        
     58.12           0        
     58.13           0        
     58.14           0        
     58.15           2        
     58.16           1        
     58.17           0        
     58.18           0        
     58.19           0        
      58.2           0        
     58.21           1        
     58.22           2        
     58.23           0        
     58.24           2        
     58.25           0        
     58.26           1        
     58.27           0        
     58.28           0        
     58.29           1        
      58.3           1        
     58.31           1        
     58.32           0        
     58.33           1        
     58.34           3        
     58.35           0        
     58.36           0        
     58.37           0        
     58.38           1        
     58.39           1        
      58.4           1        
     58.41           0        
     58.42           1        
     58.43           0        
     58.44           0        
     58.45           0        
     58.46           0        
     58.47           0        
     58.48           0        
     58.49           0        
      58.5           1        
     58.51           0        
     58.52           0        
     58.53           0        
     58.54           0        
     58.55           0        
     58.56           0        
     58.57           0        
     58.58           0        
     58.59           0        
      58.6           0        
     58.61           0        
     58.62           0        
     58.63           0        
     58.64           0        
     58.65           0        
     58.66           1        
     58.67           1        
     58.68           0        
     58.69           1        
      58.7           0        
     58.71           0        
     58.72           1        
     58.73           0        
     58.74           0        
     58.75           0        
     58.76           1        
     58.77           0        
     58.78           0        
     58.79           1        
      58.8           0        
     58.81           0        
     58.82           0        
     58.83           0        
     58.84           0        
     58.85           0        
     58.86           1        
     58.87           0        
     58.88           0        
     58.89           1        
      58.9           0        
     58.91           1        
     58.92           0        
     58.93           0        
     58.94           0        
     58.95           0        
     58.96           0        
     58.97           0        
     58.98           1        
     58.99           0        
        59           1        
     59.01           0        
     59.02           2        
     59.03           0        
     59.04           1        
     59.05           1        
     59.06           0        
     59.07           1        
     59.08           1        
     59.09           0        
      59.1           0        
     59.11           2        
     59.12           0        
     59.13           1        
     59.14           1        
     59.15           0        
     59.16           1        
     59.17           2        
     59.18           1        
     59.19           0        
      59.2           0        
     59.21           1        
     59.22           0        
     59.23           0        
     59.24           1        
     59.25           0        
     59.26           0        
     59.27           0        
     59.28           1        
     59.29           0        
      59.3           0        
     59.31           1        
     59.32           0        
     59.33           0        
     59.34           1        
     59.35           0        
     59.36           0        
     59.37           1        
     59.38           2        
     59.39           0        
      59.4           0        
     59.41           0        
     59.42           0        
     59.43           1        
     59.44           0        
     59.45           0        
     59.46           1        
     59.47           2        
     59.48           0        
     59.49           0        
      59.5           1        
     59.51           1        
     59.52           0        
     59.53           1        
     59.54           0        
     59.55           1        
     59.56           0        
     59.57           1        
     59.58           0        
     59.59           0        
      59.6           0        
     59.61           1        
     59.62           1        
     59.63           0        
     59.64           1        
     59.65           0        
     59.66           0        
     59.67           0        
     59.68           1        
     59.69           0        
      59.7           1        
     59.71           1        
     59.72           1        
     59.73           1        
     59.74           0        
     59.75           1        
     59.76           0        
     59.77           0        
     59.78           0        
     59.79           0        
      59.8           1        
     59.81           1        
     59.82           0        
     59.83           1        
     59.84           0        
     59.85           0        
     59.86           0        
     59.87           2        
     59.88           0        
     59.89           0        
      59.9           0        
     59.91           0        
     59.92           0        
     59.93           1        
     59.94           0        
     59.95           1        
     59.96           1        
     59.97           1        
     59.98           0        
     59.99           1        
        60           0        
     60.01           0        
     60.02           1        
     60.03           0        
     60.04           0        
     60.05           0        
     60.06           0        
     60.07           0        
     60.08           0        
     60.09           0        
      60.1           0        
     60.11           0        
     60.12           0        
     60.13           0        
     60.14           0        
     60.15           0        
     60.16           0        
     60.17           0        
     60.18           0        
     60.19           0        
      60.2           0        
     60.21           0        
     60.22           0        
     60.23           0        
     60.24           1        
     60.25           1        
     60.26           0        
     60.27           0        
     60.28           1        
     60.29           0        
      60.3           0        
     60.31           0        
     60.32           0        
     60.33           0        
     60.34           0        
     60.35           1        
     60.36           1        
     60.37           0        
     60.38           0        
     60.39           0        
      60.4           0        
     60.41           0        
     60.42           0        
     60.43           0        
     60.44           0        
     60.45           0        
     60.46           0        
     60.47           0        
     60.48           0        
     60.49           0        
      60.5           1        
     60.51           0        
     60.52           0        
     60.53           0        
     60.54           0        
     60.55           0        
     60.56           0        
     60.57           0        
     60.58           0        
     60.59           0        
      60.6           0        
     60.61           0        
     60.62           0        
     60.63           0        
     60.64           0        
     60.65           0        
     60.66           0        
     60.67           0        
     60.68           0        
     60.69           0        
      60.7           0        
     60.71           1        
     60.72           0        
     60.73           0        
     60.74           0        
     60.75           0        
     60.76           0        
     60.77           1        
     60.78           1        
     60.79           0        
      60.8           0        
     60.81           0        
     60.82           0        
     60.83           0        
     60.84           0        
     60.85           0        
     60.86           0        
     60.87           0        
     60.88           0        
     60.89           0        
      60.9           0        
     60.91           0        
     60.92           0        
     60.93           0        
     60.94           0        
     60.95           0        
     60.96           2        
     60.97           0        
     60.98           1        
     60.99           0        
        61           0        
     61.01           0        
     61.02           0        
     61.03           2        
     61.04           0        
     61.05           0        
     61.06           1        
     61.07           0        
     61.08           0        
     61.09           1        
      61.1           0        
     61.11           0        
     61.12           0        
     61.13           0        
     61.14           0        
     61.15           0        
     61.16           1        
     61.17           1        
     61.18           0        
     61.19           0        
      61.2           0        
     61.21           0        
     61.22           0        
     61.23           0        
     61.24           0        
     61.25           0        
     61.26           1        
     61.27           0        
     61.28           1        
     61.29           1        
      61.3           1        
     61.31           0        
     61.32           0        
     61.33           0        
     61.34           0        
     61.35           0        
     61.36           0        
     61.37           0        
     61.38           0        
     61.39           0        
      61.4           0        
     61.41           1        
     61.42           1        
     61.43           1        
     61.44           1        
     61.45           1        
     61.46           0        
     61.47           0        
     61.48           0        
     61.49           0        
      61.5           3        
     61.51           0        
     61.52           1        
     61.53           0        
     61.54           0        
     61.55           0        
     61.56           0        
     61.57           0        
     61.58           1        
     61.59           0        
      61.6           0        
     61.61           0        
     61.62           1        
     61.63           0        
     61.64           0        
     61.65           0        
     61.66           0        
     61.67           1        
     61.68           0        
     61.69           0        
      61.7           0        
     61.71           0        
     61.72           0        
     61.73           1        
     61.74           1        
     61.75           0        
     61.76           2        
     61.77           0        
     61.78           0        
     61.79           0        
      61.8           0        
     61.81           2        
     61.82           3        
     61.83           2        
     61.84           1        
     61.85           2        
     61.86           1        
     61.87           1        
     61.88           3        
     61.89           1        
      61.9           1        
     61.91           2        
     61.92           0        
     61.93           0        
     61.94           1        
     61.95           1        
     61.96           1        
     61.97           0        
     61.98           1        
     61.99           1        
        62           0        
     62.01           0        
     62.02           0        
     62.03           1        
     62.04           1        
     62.05           1        
     62.06           1        
     62.07           0        
     62.08           0        
     62.09           1        
      62.1           0        
     62.11           0        
     62.12           1        
     62.13           0        
     62.14           0        
     62.15           0        
     62.16           0        
     62.17           0        
     62.18           0        
     62.19           0        
      62.2           0        
     62.21           1        
     62.22           0        
     62.23           2        
     62.24           0        
     62.25           0        
     62.26           0        
     62.27           0        
     62.28           0        
     62.29           0        
      62.3           0        
     62.31           0        
     62.32           0        
     62.33           0        
     62.34           1        
     62.35           0        
     62.36           1        
     62.37           1        
     62.38           0        
     62.39           0        
      62.4           0        
     62.41           0        
     62.42           1        
     62.43           1        
     62.44           0        
     62.45           1        
     62.46           0        
     62.47           1        
     62.48           1        
     62.49           0        
      62.5           0        
     62.51           1        
     62.52           0        
     62.53           2        
     62.54           0        
     62.55           0        
     62.56           0        
     62.57           0        
     62.58           0        
     62.59           1        
      62.6           0        
     62.61           1        
     62.62           1        
     62.63           0        
     62.64           0        
     62.65           0        
     62.66           1        
     62.67           2        
     62.68           2        
     62.69           0        
      62.7           1        
     62.71           1        
     62.72           0        
     62.73           1        
     62.74           1        
     62.75           1        
     62.76           2        
     62.77           0        
     62.78           0        
     62.79           0        
      62.8           0        
     62.81           0        
     62.82           1        
     62.83           0        
     62.84           1        
     62.85           0        
     62.86           0        
     62.87           0        
     62.88           0        
     62.89           1        
      62.9           0        
     62.91           0        
     62.92           0        
     62.93           1        
     62.94           0        
     62.95           0        
     62.96           1        
     62.97           0        
     62.98           0        
     62.99           0        
        63           0        
     63.01           0        
     63.02           0        
     63.03           0        
     63.04           0        
     63.05           0        
     63.06           0        
     63.07           0        
     63.08           0        
     63.09           0        
      63.1           1        
     63.11           0        
     63.12           2        
     63.13           2        
     63.14           0        
     63.15           0        
     63.16           1        
     63.17           0        
     63.18           0        
     63.19           0        
      63.2           0        
     63.21           1        
     63.22           0        
     63.23           2        
     63.24           0        
     63.25           0        
     63.26           0        
     63.27           0        
     63.28           0        
     63.29           0        
      63.3           0        
     63.31           0        
     63.32           0        
     63.33           1        
     63.34           0        
     63.35           0        
     63.36           1        
     63.37           0        
     63.38           1        
     63.39           0        
      63.4           0        
     63.41           1        
     63.42           0        
     63.43           0        
     63.44           0        
     63.45           0        
     63.46           0        
     63.47           0        
     63.48           0        
     63.49           1        
      63.5           0        
     63.51           0        
     63.52           0        
     63.53           0        
     63.54           0        
     63.55           1        
     63.56           1        
     63.57           1        
     63.58           1        
     63.59           1        
      63.6           1        
     63.61           1        
     63.62           1        
     63.63           1        
     63.64           0        
     63.65           0        
     63.66           0        
     63.67           0        
     63.68           0        
     63.69           0        
      63.7           0        
     63.71           0        
     63.72           1        
     63.73           1        
     63.74           0        
     63.75           0        
     63.76           1        
     63.77           0        
     63.78           1        
     63.79           0        
      63.8           0        
     63.81           0        
     63.82           0        
     63.83           0        
     63.84           1        
     63.85           0        
     63.86           0        
     63.87           0        
     63.88           0        
     63.89           1        
      63.9           0        
     63.91           0        
     63.92           0        
     63.93           0        
     63.94           1        
     63.95           0        
     63.96           0        
     63.97           1        
     63.98           0        
     63.99           0        
        64           0        
     64.01           0        
     64.02           0        
     64.03           0        
     64.04           0        
     64.05           1        
     64.06           0        
     64.07           0        
     64.08           0        
     64.09           0        
      64.1           1        
     64.11           0        
     64.12           0        
     64.13           1        
     64.14           0        
     64.15           0        
     64.16           1        
     64.17           0        
     64.18           0        
     64.19           0        
      64.2           0        
     64.21           0        
     64.22           0        
     64.23           1        
     64.24           0        
     64.25           1        
     64.26           0        
     64.27           1        
     64.28           1        
     64.29           0        
      64.3           1        
     64.31           0        
     64.32           0        
     64.33           0        
     64.34           1        
     64.35           0        
     64.36           0        
     64.37           1        
     64.38           1        
     64.39           0        
      64.4           0        
     64.41           1        
     64.42           0        
     64.43           0        
     64.44           0        
     64.45           1        
     64.46           1        
     64.47           0        
     64.48           1        
     64.49           1        
      64.5           0        
     64.51           0        
     64.52           0        
     64.53           1        
     64.54           0        
     64.55           0        
     64.56           2        
     64.57           0        
     64.58           0        
     64.59           0        
      64.6           0        
     64.61           0        
     64.62           0        
     64.63           0        
     64.64           1        
     64.65           1        
     64.66           1        
     64.67           0        
     64.68           0        
     64.69           0        
      64.7           1        
     64.71           0        
     64.72           1        
     64.73           0        
     64.74           2        
     64.75           0        
     64.76           2        
     64.77           1        
     64.78           0        
     64.79           1        
      64.8           0        
     64.81           0        
     64.82           0        
     64.83           0        
     64.84           0        
     64.85           0        
     64.86           1        
     64.87           0        
     64.88           0        
     64.89           1        
      64.9           0        
     64.91           0        
     64.92           1        
     64.93           0        
     64.94           1        
     64.95           0        
     64.96           1        
     64.97           1        
     64.98           1        
     64.99           1        
        65           1        
     65.01           0        
     65.02           2        
     65.03           1        
     65.04           1        
     65.05           1        
     65.06           1        
     65.07           0        
     65.08           0        
     65.09           0        
      65.1           0        
     65.11           0        
     65.12           0        
     65.13           0        
     65.14           0        
     65.15           1        
     65.16           0        
     65.17           1        
     65.18           2        
     65.19           0        
      65.2           2        
     65.21           1        
     65.22           1        
     65.23           1        
     65.24           1        
     65.25           0        
     65.26           0        
     65.27           0        
     65.28           1        
     65.29           0        
      65.3           1        
     65.31           0        
     65.32           0        
     65.33           0        
     65.34           1        
     65.35           1        
     65.36           1        
     65.37           0        
     65.38           0        
     65.39           1        
      65.4           1        
     65.41           0        
     65.42           0        
     65.43           0        
     65.44           1        
     65.45           1        
     65.46           1        
     65.47           0        
     65.48           0        
     65.49           0        
      65.5           0        
     65.51           0        
     65.52           0        
     65.53           0        
     65.54           1        
     65.55           0        
     65.56           0        
     65.57           0        
     65.58           0        
     65.59           1        
      65.6           0        
     65.61           0        
     65.62           1        
     65.63           0        
     65.64           0        
     65.65           0        
     65.66           1        
     65.67           0        
     65.68           0        
     65.69           0        
      65.7           0        
     65.71           0        
     65.72           0        
     65.73           0        
     65.74           0        
     65.75           0        
     65.76           0        
     65.77           0        
     65.78           0        
     65.79           0        
      65.8           0        
     65.81           0        
     65.82           1        
     65.83           0        
     65.84           0        
     65.85           1        
     65.86           0        
     65.87           1        
     65.88           0        
     65.89           0        
      65.9           0        
     65.91           0        
     65.92           0        
     65.93           1        
     65.94           0        
     65.95           0        
     65.96           0        
     65.97           0        
     65.98           0        
     65.99           0        
        66           1        
     66.01           0        
     66.02           1        
     66.03           0        
     66.04           1        
     66.05           1        
     66.06           2        
     66.07           0        
     66.08           0        
     66.09           1        
      66.1           0        
     66.11           1        
     66.12           0        
     66.13           1        
     66.14           1        
     66.15           0        
     66.16           1        
     66.17           0        
     66.18           1        
     66.19           0        
      66.2           0        
     66.21           0        
     66.22           0        
     66.23           0        
     66.24           2        
     66.25           0        
     66.26           0        
     66.27           0        
     66.28           0        
     66.29           0        
      66.3           0        
     66.31           0        
     66.32           0        
     66.33           0        
     66.34           0        
     66.35           0        
     66.36           0        
     66.37           0        
     66.38           0        
     66.39           0        
      66.4           0        
     66.41           0        
     66.42           0        
     66.43           0        
     66.44           1        
     66.45           0        
     66.46           1        
     66.47           0        
     66.48           1        
     66.49           0        
      66.5           0        
     66.51           0        
     66.52           0        
     66.53           1        
     66.54           0        
     66.55           0        
     66.56           0        
     66.57           0        
     66.58           0        
     66.59           0        
      66.6           0        
     66.61           0        
     66.62           0        
     66.63           0        
     66.64           0        
     66.65           1        
     66.66           1        
     66.67           1        
     66.68           1        
     66.69           1        
      66.7           2        
     66.71           1        
     66.72           0        
     66.73           1        
     66.74           1        
     66.75           1        
     66.76           0        
     66.77           1        
     66.78           0        
     66.79           2        
      66.8           3        
     66.81           1        
     66.82           0        
     66.83           2        
     66.84           0        
     66.85           0        
     66.86           1        
     66.87           2        
     66.88           1        
     66.89           0        
      66.9           1        
     66.91           2        
     66.92           1        
     66.93           1        
     66.94           0        
     66.95           1        
     66.96           2        
     66.97           1        
     66.98           3        
     66.99           0        
        67           0        
     67.01           0        
     67.02           1        
     67.03           1        
     67.04           2        
     67.05           2        
     67.06           3        
     67.07           0        
     67.08           2        
     67.09           3        
      67.1           1        
     67.11           0        
     67.12           0        
     67.13           0        
     67.14           2        
     67.15           1        
     67.16           0        
     67.17           0        
     67.18           0        
     67.19           0        
      67.2           3        
     67.21           1        
     67.22           1        
     67.23           0        
     67.24           1        
     67.25           0        
     67.26           1        
     67.27           1        
     67.28           1        
     67.29           1        
      67.3           1        
     67.31           1        
     67.32           1        
     67.33           0        
     67.34           2        
     67.35           0        
     67.36           1        
     67.37           0        
     67.38           1        
     67.39           1        
      67.4           1        
     67.41           0        
     67.42           0        
     67.43           1        
     67.44           0        
     67.45           1        
     67.46           1        
     67.47           0        
     67.48           0        
     67.49           0        
      67.5           0        
     67.51           0        
     67.52           0        
     67.53           0        
     67.54           0        
     67.55           0        
     67.56           1        
     67.57           2        
     67.58           1        
     67.59           1        
      67.6           1        
     67.61           0        
     67.62           0        
     67.63           0        
     67.64           0        
     67.65           0        
     67.66           0        
     67.67           1        
     67.68           1        
     67.69           0        
      67.7           2        
     67.71           1        
     67.72           0        
     67.73           0        
     67.74           1        
     67.75           1        
     67.76           0        
     67.77           1        
     67.78           0        
     67.79           0        
      67.8           0        
     67.81           0        
     67.82           0        
     67.83           0        
     67.84           0        
     67.85           0        
     67.86           0        
     67.87           0        
     67.88           0        
     67.89           0        
      67.9           0        
     67.91           1        
     67.92           0        
     67.93           1        
     67.94           0        
     67.95           0        
     67.96           1        
     67.97           1        
     67.98           0        
     67.99           1        
        68           2        
     68.01           0        
     68.02           0        
     68.03           1        
     68.04           1        
     68.05           0        
     68.06           0        
     68.07           0        
     68.08           1        
     68.09           0        
      68.1           0        
     68.11           0        
     68.12           0        
     68.13           0        
     68.14           1        
     68.15           0        
     68.16           1        
     68.17           1        
     68.18           0        
     68.19           1        
      68.2           0        
     68.21           1        
     68.22           0        
     68.23           0        
     68.24           1        
     68.25           0        
     68.26           0        
     68.27           1        
     68.28           0        
     68.29           0        
      68.3           0        
     68.31           1        
     68.32           0        
     68.33           0        
     68.34           1        
     68.35           0        
     68.36           1        
     68.37           0        
     68.38           0        
     68.39           0        
      68.4           0        
     68.41           0        
     68.42           1        
     68.43           0        
     68.44           3        
     68.45           2        
     68.46           3        
     68.47           0        
     68.48           0        
     68.49           2        
      68.5           1        
     68.51           0        
     68.52           1        
     68.53           0        
     68.54           0        
     68.55           1        
     68.56           0        
     68.57           2        
     68.58           0        
     68.59           0        
      68.6           0        
     68.61           0        
     68.62           1        
     68.63           0        
     68.64           0        
     68.65           1        
     68.66           1        
     68.67           0        
     68.68           0        
     68.69           0        
      68.7           0        
     68.71           0        
     68.72           0        
     68.73           0        
     68.74           0        
     68.75           0        
     68.76           0        
     68.77           0        
     68.78           1        
     68.79           0        
      68.8           1        
     68.81           1        
     68.82           1        
     68.83           1        
     68.84           0        
     68.85           1        
     68.86           1        
     68.87           1        
     68.88           0        
     68.89           0        
      68.9           0        
     68.91           1        
     68.92           0        
     68.93           0        
     68.94           0        
     68.95           0        
     68.96           0        
     68.97           0        
     68.98           0        
     68.99           0        
        69           0        
     69.01           0        
     69.02           0        
     69.03           1        
     69.04           0        
     69.05           0        
     69.06           2        
     69.07           0        
     69.08           1        
     69.09           0        
      69.1           0        
     69.11           1        
     69.12           1        
     69.13           2        
     69.14           1        
     69.15           2        
     69.16           0        
     69.17           3        
     69.18           0        
     69.19           1        
      69.2           0        
     69.21           0        
     69.22           2        
     69.23           1        
     69.24           2        
     69.25           0        
     69.26           0        
     69.27           0        
     69.28           0        
     69.29           0        
      69.3           0        
     69.31           0        
     69.32           0        
     69.33           0        
     69.34           1        
     69.35           0        
     69.36           1        
     69.37           1        
     69.38           0        
     69.39           0        
      69.4           0        
     69.41           1        
     69.42           1        
     69.43           0        
     69.44           0        
     69.45           1        
     69.46           1        
     69.47           0        
     69.48           2        
     69.49           2        
      69.5           3        
     69.51           3        
     69.52           2        
     69.53           2        
     69.54           0        
     69.55           0        
     69.56           0        
     69.57           0        
     69.58           2        
     69.59           0        
      69.6           0        
     69.61           0        
     69.62           0        
     69.63           0        
     69.64           0        
     69.65           0        
     69.66           0        
     69.67           0        
     69.68           0        
     69.69           0        
      69.7           1        
     69.71           1        
     69.72           1        
     69.73           0        
     69.74           0        
     69.75           0        
     69.76           0        
     69.77           0        
     69.78           0        
     69.79           0        
      69.8           1        
     69.81           0        
     69.82           0        
     69.83           0        
     69.84           0        
     69.85           0        
     69.86           1        
     69.87           0        
     69.88           1        
     69.89           1        
      69.9           1        
     69.91           0        
     69.92           0        
     69.93           0        
     69.94           0        
     69.95           0        
     69.96           0        
     69.97           0        
     69.98           0        
     69.99           1        
        70           0        
     70.01           0        
     70.02           0        
     70.03           0        
     70.04           0        
     70.05           0        
     70.06           0        
     70.07           0        
     70.08           0        
     70.09           0        
      70.1           0        
     70.11           0        
     70.12           0        
     70.13           0        
     70.14           0        
     70.15           0        
     70.16           0        
     70.17           0        
     70.18           0        
     70.19           0        
      70.2           0        
     70.21           0        
     70.22           1        
     70.23           0        
     70.24           0        
     70.25           0        
     70.26           0        
     70.27           1        
     70.28           0        
     70.29           0        
      70.3           0        
     70.31           0        
     70.32           1        
     70.33           0        
     70.34           0        
     70.35           0        
     70.36           0        
     70.37           0        
     70.38           1        
     70.39           0        
      70.4           0        
     70.41           0        
     70.42           0        
     70.43           0        
     70.44           0        
     70.45           0        
     70.46           0        
     70.47           0        
     70.48           0        
     70.49           0        
      70.5           0        
     70.51           0        
     70.52           0        
     70.53           0        
     70.54           0        
     70.55           1        
     70.56           0        
     70.57           0        
     70.58           0        
     70.59           0        
      70.6           0        
     70.61           0        
     70.62           0        
     70.63           0        
     70.64           2        
     70.65           1        
     70.66           0        
     70.67           0        
     70.68           2        
     70.69           2        
      70.7           0        
     70.71           0        
     70.72           1        
     70.73           0        
     70.74           1        
     70.75           1        
     70.76           1        
     70.77           1        
     70.78           0        
     70.79           0        
      70.8           0        
     70.81           0        
     70.82           1        
     70.83           1        
     70.84           1        
     70.85           0        
     70.86           1        
     70.87           1        
     70.88           0        
     70.89           0        
      70.9           0        
     70.91           3        
     70.92           0        
     70.93           0        
     70.94           1        
     70.95           0        
     70.96           1        
     70.97           0        
     70.98           0        
     70.99           0        
        71           1        
     71.01           0        
     71.02           0        
     71.03           0        
     71.04           0        
     71.05           0        
     71.06           0        
     71.07           0        
     71.08           0        
     71.09           0        
      71.1           1        
     71.11           0        
     71.12           1        
     71.13           0        
     71.14           0        
     71.15           1        
     71.16           1        
     71.17           1        
     71.18           0        
     71.19           1        
      71.2           1        
     71.21           2        
     71.22           0        
     71.23           0        
     71.24           1        
     71.25           1        
     71.26           1        
     71.27           1        
     71.28           3        
     71.29           0        
      71.3           1        
     71.31           0        
     71.32           0        
     71.33           1        
     71.34           0        
     71.35           0        
     71.36           1        
     71.37           0        
     71.38           0        
     71.39           1        
      71.4           2        
     71.41           0        
     71.42           0        
     71.43           0        
     71.44           0        
     71.45           0        
     71.46           1        
     71.47           0        
     71.48           1        
     71.49           0        
      71.5           0        
     71.51           2        
     71.52           0        
     71.53           0        
     71.54           0        
     71.55           0        
     71.56           1        
     71.57           0        
     71.58           1        
     71.59           2        
      71.6           3        
     71.61           1        
     71.62           0        
     71.63           1        
     71.64           0        
     71.65           1        
     71.66           1        
     71.67           0        
     71.68           0        
     71.69           1        
      71.7           1        
     71.71           0        
     71.72           0        
     71.73           1        
     71.74           0        
     71.75           0        
     71.76           0        
     71.77           0        
     71.78           1        
     71.79           0        
      71.8           0        
     71.81           0        
     71.82           1        
     71.83           0        
     71.84           0        
     71.85           1        
     71.86           1        
     71.87           0        
     71.88           1        
     71.89           1        
      71.9           0        
     71.91           0        
     71.92           1        
     71.93           0        
     71.94           0        
     71.95           0        
     71.96           0        
     71.97           0        
     71.98           0        
     71.99           0        
        72           0        
     72.01           0        
     72.02           0        
     72.03           0        
     72.04           1        
     72.05           1        
     72.06           0        
     72.07           2        
     72.08           0        
     72.09           1        
      72.1           0        
     72.11           0        
     72.12           0        
     72.13           0        
     72.14           1        
     72.15           0        
     72.16           0        
     72.17           0        
     72.18           0        
     72.19           1        
      72.2           0        
     72.21           0        
     72.22           0        
     72.23           0        
     72.24           0        
     72.25           1        
     72.26           0        
     72.27           0        
     72.28           0        
     72.29           0        
      72.3           1        
     72.31           0        
     72.32           1        
     72.33           0        
     72.34           0        
     72.35           0        
     72.36           0        
     72.37           1        
     72.38           1        
     72.39           0        
      72.4           0        
     72.41           1        
     72.42           0        
     72.43           1        
     72.44           0        
     72.45           0        
     72.46           0        
     72.47           0        
     72.48           0        
     72.49           2        
      72.5           0        
     72.51           2        
     72.52           2        
     72.53           0        
     72.54           0        
     72.55           0        
     72.56           0        
     72.57           1        
     72.58           0        
     72.59           0        
      72.6           0        
     72.61           0        
     72.62           1        
     72.63           0        
     72.64           1        
     72.65           1        
     72.66           0        
     72.67           0        
     72.68           0        
     72.69           0        
      72.7           1        
     72.71           0        
     72.72           1        
     72.73           1        
     72.74           0        
     72.75           1        
     72.76           0        
     72.77           0        
     72.78           0        
     72.79           0        
      72.8           0        
     72.81           1        
     72.82           0        
     72.83           0        
     72.84           0        
     72.85           1        
     72.86           0        
     72.87           0        
     72.88           1        
     72.89           0        
      72.9           0        
     72.91           0        
     72.92           0        
     72.93           1        
     72.94           2        
     72.95           0        
     72.96           0        
     72.97           0        
     72.98           0        
     72.99           0        
        73           0        
     73.01           0        
     73.02           0        
     73.03           0        
     73.04           0        
     73.05           0        
     73.06           1        
     73.07           0        
     73.08           0        
     73.09           0        
      73.1           1        
     73.11           1        
     73.12           0        
     73.13           0        
     73.14           0        
     73.15           1        
     73.16           0        
     73.17           0        
     73.18           0        
     73.19           1        
      73.2           0        
     73.21           0        
     73.22           1        
     73.23           0        
     73.24           1        
     73.25           0        
     73.26           0        
     73.27           1        
     73.28           0        
     73.29           1        
      73.3           0        
     73.31           0        
     73.32           0        
     73.33           0        
     73.34           0        
     73.35           0        
     73.36           0        
     73.37           0        
     73.38           1        
     73.39           0        
      73.4           1        
     73.41           0        
     73.42           0        
     73.43           0        
     73.44           0        
     73.45           1        
     73.46           0        
     73.47           1        
     73.48           0        
     73.49           0        
      73.5           1        
     73.51           1        
     73.52           0        
     73.53           0        
     73.54           1        
     73.55           0        
     73.56           1        
     73.57           0        
     73.58           1        
     73.59           1        
      73.6           0        
     73.61           0        
     73.62           0        
     73.63           0        
     73.64           0        
     73.65           0        
     73.66           1        
     73.67           0        
     73.68           0        
     73.69           0        
      73.7           0        
     73.71           2        
     73.72           0        
     73.73           0        
     73.74           0        
     73.75           0        
     73.76           0        
     73.77           0        
     73.78           0        
     73.79           0        
      73.8           0        
     73.81           0        
     73.82           0        
     73.83           0        
     73.84           0        
     73.85           0        
     73.86           0        
     73.87           0        
     73.88           0        
     73.89           0        
      73.9           0        
     73.91           0        
     73.92           0        
     73.93           0        
     73.94           1        
     73.95           0        
     73.96           0        
     73.97           0        
     73.98           0        
     73.99           0        
        74           0        
     74.01           0        
     74.02           1        
     74.03           0        
     74.04           2        
     74.05           0        
     74.06           0        
     74.07           1        
     74.08           0        
     74.09           0        
      74.1           1        
     74.11           0        
     74.12           0        
     74.13           1        
     74.14           0        
     74.15           2        
     74.16           1        
     74.17           1        
     74.18           1        
     74.19           0        
      74.2           0        
     74.21           0        
     74.22           1        
     74.23           2        
     74.24           0        
     74.25           1        
     74.26           3        
     74.27           0        
     74.28           2        
     74.29           0        
      74.3           2        
     74.31           0        
     74.32           0        
     74.33           0        
     74.34           0        
     74.35           0        
     74.36           0        
     74.37           1        
     74.38           1        
     74.39           0        
      74.4           1        
     74.41           0        
     74.42           1        
     74.43           1        
     74.44           0        
     74.45           0        
     74.46           1        
     74.47           0        
     74.48           0        
     74.49           1        
      74.5           0        
     74.51           1        
     74.52           0        
     74.53           0        
     74.54           0        
     74.55           0        
     74.56           3        
     74.57           0        
     74.58           1        
     74.59           0        
      74.6           0        
     74.61           0        
     74.62           1        
     74.63           0        
     74.64           0        
     74.65           0        
     74.66           0        
     74.67           0        
     74.68           0        
     74.69           1        
      74.7           0        
     74.71           1        
     74.72           0        
     74.73           1        
     74.74           0        
     74.75           0        
     74.76           0        
     74.77           0        
     74.78           0        
     74.79           2        
      74.8           1        
     74.81           1        
     74.82           0        
     74.83           0        
     74.84           0        
     74.85           1        
     74.86           0        
     74.87           0        
     74.88           0        
     74.89           1        
      74.9           0        
     74.91           3        
     74.92           1        
     74.93           0        
     74.94           1        
     74.95           0        
     74.96           0        
     74.97           0        
     74.98           0        
     74.99           0        
        75           0        
     75.01           1        
     75.02           0        
     75.03           0        
     75.04           1        
     75.05           0        
     75.06           0        
     75.07           0        
     75.08           0        
     75.09           1        
      75.1           0        
     75.11           0        
     75.12           0        
     75.13           0        
     75.14           0        
     75.15           0        
     75.16           0        
     75.17           0        
     75.18           0        
     75.19           1        
      75.2           1        
     75.21           0        
     75.22           1        
     75.23           0        
     75.24           0        
     75.25           0        
     75.26           0        
     75.27           1        
     75.28           1        
     75.29           0        
      75.3           0        
     75.31           1        
     75.32           0        
     75.33           1        
     75.34           0        
     75.35           0        
     75.36           0        
     75.37           0        
     75.38           0        
     75.39           0        
      75.4           0        
     75.41           1        
     75.42           0        
     75.43           0        
     75.44           1        
     75.45           1        
     75.46           2        
     75.47           0        
     75.48           1        
     75.49           0        
      75.5           0        
     75.51           0        
     75.52           0        
     75.53           1        
     75.54           0        
     75.55           0        
     75.56           1        
     75.57           1        
     75.58           1        
     75.59           0        
      75.6           0        
     75.61           0        
     75.62           0        
     75.63           0        
     75.64           0        
     75.65           0        
     75.66           0        
     75.67           0        
     75.68           0        
     75.69           0        
      75.7           0        
     75.71           0        
     75.72           0        
     75.73           0        
     75.74           0        
     75.75           0        
     75.76           0        
     75.77           0        
     75.78           0        
     75.79           0        
      75.8           0        
     75.81           0        
     75.82           0        
     75.83           0        
     75.84           1        
     75.85           0        
     75.86           2        
     75.87           1        
     75.88           0        
     75.89           0        
      75.9           1        
     75.91           0        
     75.92           0        
     75.93           0        
     75.94           0        
     75.95           0        
     75.96           0        
     75.97           1        
     75.98           1        
     75.99           0        
        76           0        
     76.01           0        
     76.02           0        
     76.03           0        
     76.04           0        
     76.05           0        
     76.06           1        
     76.07           0        
     76.08           0        
     76.09           0        
      76.1           0        
     76.11           1        
     76.12           0        
     76.13           0        
     76.14           0        
     76.15           1        
     76.16           1        
     76.17           0        
     76.18           0        
     76.19           1        
      76.2           0        
     76.21           0        
     76.22           3        
     76.23           0        
     76.24           2        
     76.25           0        
     76.26           1        
     76.27           0        
     76.28           1        
     76.29           1        
      76.3           0        
     76.31           0        
     76.32           0        
     76.33           1        
     76.34           0        
     76.35           0        
     76.36           0        
     76.37           0        
     76.38           0        
     76.39           0        
      76.4           0        
     76.41           0        
     76.42           0        
     76.43           0        
     76.44           0        
     76.45           1        
     76.46           0        
     76.47           1        
     76.48           0        
     76.49           0        
      76.5           0        
     76.51           0        
     76.52           0        
     76.53           1        
     76.54           1        
     76.55           0        
     76.56           0        
     76.57           0        
     76.58           0        
     76.59           0        
      76.6           0        
     76.61           0        
     76.62           0        
     76.63           1        
     76.64           0        
     76.65           0        
     76.66           0        
     76.67           0        
     76.68           0        
     76.69           0        
      76.7           0        
     76.71           0        
     76.72           0        
     76.73           0        
     76.74           0        
     76.75           0        
     76.76           0        
     76.77           0        
     76.78           0        
     76.79           0        
      76.8           0        
     76.81           2        
     76.82           0        
     76.83           1        
     76.84           0        
     76.85           0        
     76.86           0        
     76.87           1        
     76.88           0        
     76.89           2        
      76.9           0        
     76.91           3        
     76.92           0        
     76.93           0        
     76.94           0        
     76.95           0        
     76.96           0        
     76.97           0        
     76.98           0        
     76.99           0        
        77           0        
     77.01           0        
     77.02           2        
     77.03           0        
     77.04           0        
     77.05           1        
     77.06           3        
     77.07           0        
     77.08           0        
     77.09           0        
      77.1           0        
     77.11           0        
     77.12           1        
     77.13           1        
     77.14           2        
     77.15           0        
     77.16           1        
     77.17           0        
     77.18           0        
     77.19           1        
      77.2           0        
     77.21           0        
     77.22           1        
     77.23           0        
     77.24           0        
     77.25           1        
     77.26           0        
     77.27           1        
     77.28           1        
     77.29           0        
      77.3           1        
     77.31           0        
     77.32           0        
     77.33           0        
     77.34           0        
     77.35           0        
     77.36           1        
     77.37           0        
     77.38           1        
     77.39           0        
      77.4           0        
     77.41           0        
     77.42           1        
     77.43           0        
     77.44           1        
     77.45           2        
     77.46           1        
     77.47           0        
     77.48           0        
     77.49           0        
      77.5           0        
     77.51           0        
     77.52           1        
     77.53           0        
     77.54           0        
     77.55           0        
     77.56           0        
     77.57           0        
     77.58           0        
     77.59           0        
      77.6           0        
     77.61           0        
     77.62           0        
     77.63           1        
     77.64           0        
     77.65           0        
     77.66           1        
     77.67           0        
     77.68           0        
     77.69           0        
      77.7           0        
     77.71           1        
     77.72           1        
     77.73           2        
     77.74           0        
     77.75           0        
     77.76           1        
     77.77           0        
     77.78           0        
     77.79           1        
      77.8           0        
     77.81           0        
     77.82           1        
     77.83           0        
     77.84           0        
     77.85           0        
     77.86           2        
     77.87           1        
     77.88           0        
     77.89           0        
      77.9           1        
     77.91           0        
     77.92           1        
     77.93           0        
     77.94           1        
     77.95           1        
     77.96           0        
     77.97           1        
     77.98           0        
     77.99           0        
        78           0        
     78.01           0        
     78.02           0        
     78.03           0        
     78.04           0        
     78.05           0        
     78.06           0        
     78.07           0        
     78.08           0        
     78.09           1        
      78.1           0        
     78.11           0        
     78.12           0        
     78.13           0        
     78.14           0        
     78.15           0        
     78.16           0        
     78.17           0        
     78.18           1        
     78.19           0        
      78.2           1        
     78.21           1        
     78.22           0        
     78.23           0        
     78.24           0        
     78.25           0        
     78.26           1        
     78.27           1        
     78.28           1        
     78.29           0        
      78.3           0        
     78.31           0        
     78.32           0        
     78.33           0        
     78.34           1        
     78.35           1        
     78.36           0        
     78.37           1        
     78.38           0        
     78.39           0        
      78.4           0        
     78.41           0        
     78.42           0        
     78.43           1        
     78.44           0        
     78.45           0        
     78.46           0        
     78.47           0        
     78.48           0        
     78.49           1        
      78.5           0        
     78.51           1        
     78.52           0        
     78.53           0        
     78.54           0        
     78.55           0        
     78.56           0        
     78.57           0        
     78.58           0        
     78.59           0        
      78.6           0        
     78.61           0        
     78.62           0        
     78.63           1        
     78.64           0        
     78.65           0        
     78.66           1        
     78.67           0        
     78.68           0        
     78.69           0        
      78.7           0        
     78.71           0        
     78.72           0        
     78.73           0        
     78.74           0        
     78.75           0        
     78.76           0        
     78.77           0        
     78.78           0        
     78.79           0        
      78.8           0        
     78.81           0        
     78.82           0        
     78.83           0        
     78.84           0        
     78.85           1        
     78.86           0        
     78.87           0        
     78.88           0        
     78.89           1        
      78.9           0        
     78.91           1        
     78.92           0        
     78.93           1        
     78.94           0        
     78.95           0        
     78.96           0        
     78.97           0        
     78.98           0        
     78.99           0        
        79           0        
     79.01           0        
     79.02           0        
     79.03           0        
     79.04           1        
     79.05           0        
     79.06           0        
     79.07           0        
     79.08           0        
     79.09           0        
      79.1           0        
     79.11           0        
     79.12           0        
     79.13           0        
     79.14           1        
     79.15           1        
     79.16           0        
     79.17           0        
     79.18           1        
     79.19           0        
      79.2           0        
     79.21           0        
     79.22           0        
     79.23           0        
     79.24           0        
     79.25           0        
     79.26           0        
     79.27           0        
     79.28           0        
     79.29           0        
      79.3           1        
     79.31           0        
     79.32           0        
     79.33           1        
     79.34           0        
     79.35           0        
     79.36           1        
     79.37           0        
     79.38           0        
     79.39           0        
      79.4           0        
     79.41           2        
     79.42           0        
     79.43           0        
     79.44           0        
     79.45           0        
     79.46           0        
     79.47           0        
     79.48           0        
     79.49           1        
      79.5           1        
     79.51           1        
     79.52           0        
     79.53           0        
     79.54           0        
     79.55           0        
     79.56           0        
     79.57           1        
     79.58           0        
     79.59           0        
      79.6           0        
     79.61           0        
     79.62           0        
     79.63           1        
     79.64           0        
     79.65           0        
     79.66           0        
     79.67           0        
     79.68           0        
     79.69           0        
      79.7           0        
     79.71           0        
     79.72           0        
     79.73           1        
     79.74           0        
     79.75           0        
     79.76           1        
     79.77           0        
     79.78           0        
     79.79           1        
      79.8           0        
     79.81           0        
     79.82           0        
     79.83           1        
     79.84           1        
     79.85           0        
     79.86           0        
     79.87           0        
     79.88           0        
     79.89           0        
      79.9           0        
     79.91           0        
     79.92           1        
     79.93           0        
     79.94           0        
     79.95           1        
     79.96           1        
     79.97           1        
     79.98           0        
     79.99           0        
        80           0        
     80.01           1        
     80.02           1        
     80.03           0        
     80.04           0        
     80.05           0        
     80.06           0        
     80.07           1        
     80.08           0        
     80.09           0        
      80.1           0        
     80.11           0        
     80.12           0        
     80.13           0        
     80.14           0        
     80.15           1        
     80.16           0        
     80.17           0        
     80.18           0        
     80.19           0        
      80.2           0        
     80.21           0        
     80.22           0        
     80.23           0        
     80.24           0        
     80.25           1        
     80.26           0        
     80.27           1        
     80.28           1        
     80.29           1        
      80.3           1        
     80.31           0        
     80.32           0        
     80.33           0        
     80.34           0        
     80.35           0        
     80.36           1        
     80.37           0        
     80.38           0        
     80.39           0        
      80.4           0        
     80.41           0        
     80.42           0        
     80.43           0        
     80.44           0        
     80.45           0        
     80.46           3        
     80.47           0        
     80.48           1        
     80.49           0        
      80.5           1        
     80.51           0        
     80.52           1        
     80.53           0        
     80.54           1        
     80.55           0        
     80.56           0        
     80.57           0        
     80.58           1        
     80.59           1        
      80.6           0        
     80.61           1        
     80.62           0        
     80.63           1        
     80.64           1        
     80.65           1        
     80.66           0        
     80.67           1        
     80.68           1        
     80.69           0        
      80.7           0        
     80.71           1        
     80.72           0        
     80.73           0        
     80.74           0        
     80.75           0        
     80.76           1        
     80.77           0        
     80.78           1        
     80.79           1        
      80.8           1        
     80.81           0        
     80.82           1        
     80.83           0        
     80.84           0        
     80.85           0        
     80.86           1        
     80.87           1        
     80.88           1        
     80.89           0        
      80.9           0        
     80.91           0        
     80.92           1        
     80.93           0        
     80.94           0        
     80.95           1        
     80.96           0        
     80.97           0        
     80.98           0        
     80.99           0        
        81           1        
     81.01           0        
     81.02           0        
     81.03           0        
     81.04           1        
     81.05           1        
     81.06           0        
     81.07           1        
     81.08           0        
     81.09           1        
      81.1           0        
     81.11           0        
     81.12           0        
     81.13           1        
     81.14           0        
     81.15           1        
     81.16           1        
     81.17           0        
     81.18           1        
     81.19           0        
      81.2           0        
     81.21           0        
     81.22           0        
     81.23           0        
     81.24           0        
     81.25           0        
     81.26           0        
     81.27           1        
     81.28           0        
     81.29           1        
      81.3           0        
     81.31           0        
     81.32           0        
     81.33           0        
     81.34           0        
     81.35           2        
     81.36           0        
     81.37           0        
     81.38           1        
     81.39           0        
      81.4           0        
     81.41           0        
     81.42           1        
     81.43           0        
     81.44           0        
     81.45           0        
     81.46           0        
     81.47           0        
     81.48           2        
     81.49           0        
      81.5           0        
     81.51           1        
     81.52           0        
     81.53           0        
     81.54           0        
     81.55           0        
     81.56           0        
     81.57           1        
     81.58           0        
     81.59           0        
      81.6           0        
     81.61           0        
     81.62           0        
     81.63           0        
     81.64           0        
     81.65           0        
     81.66           0        
     81.67           0        
     81.68           0        
     81.69           1        
      81.7           1        
     81.71           0        
     81.72           0        
     81.73           0        
     81.74           0        
     81.75           0        
     81.76           1        
     81.77           1        
     81.78           0        
     81.79           1        
      81.8           0        
     81.81           0        
     81.82           0        
     81.83           0        
     81.84           0        
     81.85           0        
     81.86           0        
     81.87           0        
     81.88           0        
     81.89           0        
      81.9           0        
     81.91           0        
     81.92           0        
     81.93           1        
     81.94           0        
     81.95           1        
     81.96           0        
     81.97           0        
     81.98           0        
     81.99           0        
        82           0        
     82.01           0        
     82.02           0        
     82.03           0        
     82.04           1        
     82.05           0        
     82.06           0        
     82.07           1        
     82.08           0        
     82.09           0        
      82.1           1        
     82.11           1        
     82.12           0        
     82.13           0        
     82.14           1        
     82.15           0        
     82.16           0        
     82.17           0        
     82.18           0        
     82.19           1        
      82.2           1        
     82.21           0        
     82.22           1        
     82.23           0        
     82.24           0        
     82.25           0        
     82.26           0        
     82.27           0        
     82.28           0        
     82.29           0        
      82.3           0        
     82.31           0        
     82.32           0        
     82.33           0        
     82.34           0        
     82.35           0        
     82.36           0        
     82.37           0        
     82.38           1        
     82.39           0        
      82.4           1        
     82.41           0        
     82.42           0        
     82.43           0        
     82.44           0        
     82.45           0        
     82.46           0        
     82.47           1        
     82.48           0        
     82.49           0        
      82.5           0        
     82.51           0        
     82.52           0        
     82.53           0        
     82.54           0        
     82.55           0        
     82.56           1        
     82.57           0        
     82.58           0        
     82.59           0        
      82.6           0        
     82.61           0        
     82.62           0        
     82.63           0        
     82.64           0        
     82.65           0        
     82.66           0        
     82.67           0        
     82.68           1        
     82.69           0        
      82.7           0        
     82.71           1        
     82.72           1        
     82.73           0        
     82.74           0        
     82.75           0        
     82.76           0        
     82.77           1        
     82.78           0        
     82.79           0        
      82.8           0        
     82.81           0        
     82.82           2        
     82.83           0        
     82.84           0        
     82.85           0        
     82.86           0        
     82.87           0        
     82.88           0        
     82.89           0        
      82.9           0        
     82.91           0        
     82.92           0        
     82.93           0        
     82.94           0        
     82.95           0        
     82.96           1        
     82.97           1        
     82.98           0        
     82.99           0        
        83           0        
     83.01           0        
     83.02           0        
     83.03           0        
     83.04           0        
     83.05           1        
     83.06           1        
     83.07           0        
     83.08           1        
     83.09           0        
      83.1           0        
     83.11           0        
     83.12           0        
     83.13           1        
     83.14           1        
     83.15           0        
     83.16           0        
     83.17           0        
     83.18           0        
     83.19           0        
      83.2           0        
     83.21           0        
     83.22           0        
     83.23           0        
     83.24           1        
     83.25           1        
     83.26           0        
     83.27           1        
     83.28           0        
     83.29           0        
      83.3           0        
     83.31           0        
     83.32           2        
     83.33           1        
     83.34           1        
     83.35           0        
     83.36           1        
     83.37           0        
     83.38           0        
     83.39           1        
      83.4           0        
     83.41           0        
     83.42           0        
     83.43           0        
     83.44           0        
     83.45           1        
     83.46           0        
     83.47           1        
     83.48           0        
     83.49           0        
      83.5           1        
     83.51           0        
     83.52           0        
     83.53           0        
     83.54           0        
     83.55           0        
     83.56           0        
     83.57           0        
     83.58           0        
     83.59           0        
      83.6           0        
     83.61           0        
     83.62           0        
     83.63           0        
     83.64           0        
     83.65           1        
     83.66           0        
     83.67           0        
     83.68           1        
     83.69           0        
      83.7           1        
     83.71           0        
     83.72           0        
     83.73           0        
     83.74           0        
     83.75           0        
     83.76           1        
     83.77           0        
     83.78           1        
     83.79           0        
      83.8           0        
     83.81           0        
     83.82           0        
     83.83           1        
     83.84           0        
     83.85           0        
     83.86           1        
     83.87           0        
     83.88           1        
     83.89           0        
      83.9           1        
     83.91           2        
     83.92           0        
     83.93           0        
     83.94           0        
     83.95           0        
     83.96           0        
     83.97           0        
     83.98           0        
     83.99           0        
        84           0        
     84.01           0        
     84.02           2        
     84.03           0        
     84.04           0        
     84.05           0        
     84.06           0        
     84.07           0        
     84.08           0        
     84.09           2        
      84.1           0        
     84.11           1        
     84.12           1        
     84.13           0        
     84.14           0        
     84.15           2        
     84.16           0        
     84.17           0        
     84.18           1        
     84.19           1        
      84.2           0        
     84.21           0        
     84.22           1        
     84.23           1        
     84.24           1        
     84.25           0        
     84.26           0        
     84.27           2        
     84.28           0        
     84.29           0        
      84.3           1        
     84.31           1        
     84.32           1        
     84.33           1        
     84.34           0        
     84.35           0        
     84.36           1        
     84.37           0        
     84.38           0        
     84.39           1        
      84.4           0        
     84.41           0        
     84.42           1        
     84.43           0        
     84.44           0        
     84.45           0        
     84.46           0        
     84.47           0        
     84.48           1        
     84.49           0        
      84.5           2        
     84.51           1        
     84.52           1        
     84.53           0        
     84.54           0        
     84.55           0        
     84.56           0        
     84.57           0        
     84.58           0        
     84.59           1        
      84.6           0        
     84.61           0        
     84.62           1        
     84.63           0        
     84.64           0        
     84.65           0        
     84.66           0        
     84.67           0        
     84.68           0        
     84.69           0        
      84.7           0        
     84.71           0        
     84.72           0        
     84.73           0        
     84.74           0        
     84.75           0        
     84.76           0        
     84.77           0        
     84.78           0        
     84.79           0        
      84.8           0        
     84.81           0        
     84.82           0        
     84.83           0        
     84.84           0        
     84.85           0        
     84.86           0        
     84.87           0        
     84.88           0        
     84.89           0        
      84.9           0        
     84.91           0        
     84.92           0        
     84.93           0        
     84.94           0        
     84.95           0        
     84.96           0        
     84.97           0        
     84.98           0        
     84.99           0        
        85           0        
     85.01           1        
     85.02           0        
     85.03           0        
     85.04           0        
     85.05           0        
     85.06           0        
     85.07           0        
     85.08           0        
     85.09           0        
      85.1           0        
     85.11           0        
     85.12           0        
     85.13           0        
     85.14           0        
     85.15           0        
     85.16           0        
     85.17           0        
     85.18           0        
     85.19           0        
      85.2           0        
     85.21           0        
     85.22           0        
     85.23           0        
     85.24           0        
     85.25           0        
     85.26           0        
     85.27           0        
     85.28           0        
     85.29           0        
      85.3           0        
     85.31           0        
     85.32           0        
     85.33           0        
     85.34           0        
     85.35           0        
     85.36           0        
     85.37           1        
     85.38           2        
     85.39           0        
      85.4           0        
     85.41           2        
     85.42           0        
     85.43           0        
     85.44           0        
     85.45           0        
     85.46           0        
     85.47           0        
     85.48           1        
     85.49           0        
      85.5           0        
     85.51           0        
     85.52           0        
     85.53           0        
     85.54           0        
     85.55           0        
     85.56           0        
     85.57           0        
     85.58           0        
     85.59           1        
      85.6           0        
     85.61           0        
     85.62           0        
     85.63           0        
     85.64           0        
     85.65           1        
     85.66           0        
     85.67           0        
     85.68           0        
     85.69           0        
      85.7           0        
     85.71           0        
     85.72           0        
     85.73           1        
     85.74           0        
     85.75           0        
     85.76           1        
     85.77           0        
     85.78           0        
     85.79           0        
      85.8           0        
     85.81           0        
     85.82           1        
     85.83           0        
     85.84           0        
     85.85           0        
     85.86           0        
     85.87           0        
     85.88           0        
     85.89           0        
      85.9           1        
     85.91           0        
     85.92           1        
     85.93           0        
     85.94           1        
     85.95           0        
     85.96           0        
     85.97           0        
     85.98           0        
     85.99           0        
        86           0        
     86.01           0        
     86.02           1        
     86.03           0        
     86.04           0        
     86.05           0        
     86.06           0        
     86.07           0        
     86.08           0        
     86.09           0        
      86.1           0        
     86.11           1        
     86.12           0        
     86.13           0        
     86.14           0        
     86.15           0        
     86.16           0        
     86.17           0        
     86.18           0        
     86.19           0        
      86.2           0        
     86.21           0        
     86.22           0        
     86.23           0        
     86.24           0        
     86.25           0        
     86.26           0        
     86.27           0        
     86.28           2        
     86.29           2        
      86.3           0        
     86.31           0        
     86.32           0        
     86.33           0        
     86.34           1        
     86.35           0        
     86.36           0        
     86.37           0        
     86.38           0        
     86.39           0        
      86.4           2        
     86.41           1        
     86.42           0        
     86.43           1        
     86.44           0        
     86.45           0        
     86.46           0        
     86.47           0        
     86.48           0        
     86.49           0        
      86.5           0        
     86.51           0        
     86.52           0        
     86.53           1        
     86.54           0        
     86.55           0        
     86.56           0        
     86.57           0        
     86.58           0        
     86.59           0        
      86.6           0        
     86.61           0        
     86.62           0        
     86.63           0        
     86.64           0        
     86.65           0        
     86.66           0        
     86.67           0        
     86.68           0        
     86.69           1        
      86.7           0        
     86.71           0        
     86.72           1        
     86.73           0        
     86.74           0        
     86.75           0        
     86.76           1        
     86.77           0        
     86.78           0        
     86.79           0        
      86.8           0        
     86.81           0        
     86.82           0        
     86.83           0        
     86.84           0        
     86.85           0        
     86.86           0        
     86.87           0        
     86.88           0        
     86.89           0        
      86.9           0        
     86.91           0        
     86.92           0        
     86.93           0        
     86.94           0        
     86.95           0        
     86.96           0        
     86.97           0        
     86.98           0        
     86.99           0        
        87           0        
     87.01           0        
     87.02           1        
     87.03           0        
     87.04           0        
     87.05           0        
     87.06           0        
     87.07           0        
     87.08           0        
     87.09           1        
      87.1           0        
     87.11           0        
     87.12           0        
     87.13           0        
     87.14           0        
     87.15           1        
     87.16           0        
     87.17           0        
     87.18           0        
     87.19           0        
      87.2           1        
     87.21           0        
     87.22           0        
     87.23           0        
     87.24           1        
     87.25           0        
     87.26           0        
     87.27           0        
     87.28           0        
     87.29           0        
      87.3           0        
     87.31           0        
     87.32           0        
     87.33           0        
     87.34           0        
     87.35           0        
     87.36           1        
     87.37           1        
     87.38           0        
     87.39           0        
      87.4           1        
     87.41           0        
     87.42           0        
     87.43           0        
     87.44           0        
     87.45           1        
     87.46           0        
     87.47           1        
     87.48           0        
     87.49           0        
      87.5           0        
     87.51           0        
     87.52           1        
     87.53           0        
     87.54           0        
     87.55           0        
     87.56           0        
     87.57           0        
     87.58           0        
     87.59           0        
      87.6           0        
     87.61           0        
     87.62           0        
     87.63           0        
     87.64           0        
     87.65           0        
     87.66           0        
     87.67           0        
     87.68           0        
     87.69           0        
      87.7           0        
     87.71           0        
     87.72           1        
     87.73           0        
     87.74           0        
     87.75           0        
     87.76           0        
     87.77           1        
     87.78           0        
     87.79           0        
      87.8           0        
     87.81           0        
     87.82           0        
     87.83           0        
     87.84           1        
     87.85           1        
     87.86           0        
     87.87           2        
     87.88           0        
     87.89           1        
      87.9           0        
     87.91           0        
     87.92           0        
     87.93           0        
     87.94           1        
     87.95           0        
     87.96           0        
     87.97           0        
     87.98           0        
     87.99           0        
        88           0        
     88.01           1        
     88.02           0        
     88.03           0        
     88.04           0        
     88.05           0        
     88.06           0        
     88.07           0        
     88.08           0        
     88.09           1        
      88.1           0        
     88.11           0        
     88.12           0        
     88.13           0        
     88.14           0        
     88.15           0        
     88.16           0        
     88.17           0        
     88.18           0        
     88.19           1        
      88.2           0        
     88.21           2        
     88.22           2        
     88.23           0        
     88.24           0        
     88.25           1        
     88.26           0        
     88.27           0        
     88.28           0        
     88.29           0        
      88.3           0        
     88.31           0        
     88.32           0        
     88.33           0        
     88.34           0        
     88.35           1        
     88.36           1        
     88.37           0        
     88.38           0        
     88.39           0        
      88.4           0        
     88.41           0        
     88.42           1        
     88.43           0        
     88.44           0        
     88.45           1        
     88.46           1        
     88.47           0        
     88.48           0        
     88.49           0        
      88.5           1        
     88.51           0        
     88.52           0        
     88.53           0        
     88.54           0        
     88.55           0        
     88.56           0        
     88.57           2        
     88.58           0        
     88.59           0        
      88.6           1        
     88.61           1        
     88.62           0        
     88.63           0        
     88.64           0        
     88.65           0        
     88.66           1        
     88.67           0        
     88.68           0        
     88.69           0        
      88.7           0        
     88.71           0        
     88.72           0        
     88.73           0        
     88.74           0        
     88.75           0        
     88.76           0        
     88.77           0        
     88.78           0        
     88.79           0        
      88.8           0        
     88.81           0        
     88.82           0        
     88.83           0        
     88.84           0        
     88.85           0        
     88.86           0        
     88.87           0        
     88.88           0        
     88.89           0        
      88.9           0        
     88.91           0        
     88.92           0        
     88.93           1        
     88.94           0        
     88.95           0        
     88.96           0        
     88.97           0        
     88.98           0        
     88.99           0        
        89           0        
     89.01           0        
     89.02           0        
     89.03           0        
     89.04           0        
     89.05           1        
     89.06           0        
     89.07           0        
     89.08           0        
     89.09           0        
      89.1           1        
     89.11           0        
     89.12           0        
     89.13           0        
     89.14           1        
     89.15           0        
     89.16           0        
     89.17           0        
     89.18           2        
     89.19           0        
      89.2           0        
     89.21           0        
     89.22           0        
     89.23           1        
     89.24           0        
     89.25           0        
     89.26           0        
     89.27           0        
     89.28           0        
     89.29           1        
      89.3           0        
     89.31           0        
     89.32           1        
     89.33           0        
     89.34           1        
     89.35           0        
     89.36           0        
     89.37           0        
     89.38           0        
     89.39           0        
      89.4           0        
     89.41           1        
     89.42           0        
     89.43           0        
     89.44           0        
     89.45           0        
     89.46           0        
     89.47           0        
     89.48           0        
     89.49           0        
      89.5           0        
     89.51           1        
     89.52           0        
     89.53           0        
     89.54           0        
     89.55           0        
     89.56           0        
     89.57           0        
     89.58           0        
     89.59           0        
      89.6           0        
     89.61           0        
     89.62           0        
     89.63           0        
     89.64           1        
     89.65           1        
     89.66           0        
     89.67           1        
     89.68           2        
     89.69           1        
      89.7           0        
     89.71           0        
     89.72           0        
     89.73           1        
     89.74           1        
     89.75           0        
     89.76           0        
     89.77           0        
     89.78           0        
     89.79           0        
      89.8           0        
     89.81           0        
     89.82           0        
     89.83           0        
     89.84           1        
     89.85           0        
     89.86           0        
     89.87           0        
     89.88           0        
     89.89           0        
      89.9           0        
     89.91           0        
     89.92           0        
     89.93           0        
     89.94           3        
     89.95           0        
     89.96           0        
     89.97           0        
     89.98           0        
     89.99           0        
        90           0        
     90.01           0        
     90.02           1        
     90.03           1        
     90.04           0        
     90.05           0        
     90.06           0        
     90.07           0        
     90.08           0        
     90.09           0        
      90.1           1        
     90.11           0        
     90.12           0        
     90.13           0        
     90.14           0        
     90.15           0        
     90.16           0        
     90.17           0        
     90.18           0        
     90.19           0        
      90.2           0        
     90.21           0        
     90.22           0        
     90.23           0        
     90.24           1        
     90.25           1        
     90.26           0        
     90.27           0        
     90.28           0        
     90.29           0        
      90.3           0        
     90.31           0        
     90.32           0        
     90.33           0        
     90.34           1        
     90.35           0        
     90.36           0        
     90.37           0        
     90.38           0        
     90.39           1        
      90.4           1        
     90.41           0        
     90.42           0        
     90.43           0        
     90.44           0        
     90.45           1        
     90.46           1        
     90.47           0        
     90.48           0        
     90.49           1        
      90.5           1        
     90.51           2        
     90.52           0        
     90.53           1        
     90.54           2        
     90.55           0        
     90.56           0        
     90.57           0        
     90.58           0        
     90.59           1        
      90.6           1        
     90.61           1        
     90.62           1        
     90.63           0        
     90.64           0        
     90.65           0        
     90.66           1        
     90.67           0        
     90.68           3        
     90.69           1        
      90.7           0        
     90.71           0        
     90.72           0        
     90.73           1        
     90.74           0        
     90.75           2        
     90.76           1        
     90.77           0        
     90.78           0        
     90.79           0        
      90.8           1        
     90.81           1        
     90.82           0        
     90.83           1        
     90.84           1        
     90.85           0        
     90.86           0        
     90.87           0        
     90.88           0        
     90.89           0        
      90.9           0        
     90.91           0        
     90.92           0        
     90.93           1        
     90.94           0        
     90.95           0        
     90.96           0        
     90.97           0        
     90.98           0        
     90.99           0        
        91           0        
     91.01           0        
     91.02           1        
     91.03           1        
     91.04           1        
     91.05           1        
     91.06           0        
     91.07           0        
     91.08           0        
     91.09           1        
      91.1           1        
     91.11           0        
     91.12           2        
     91.13           0        
     91.14           0        
     91.15           0        
     91.16           0        
     91.17           3        
     91.18           1        
     91.19           0        
      91.2           0        
     91.21           0        
     91.22           1        
     91.23           1        
     91.24           0        
     91.25           0        
     91.26           1        
     91.27           1        
     91.28           1        
     91.29           2        
      91.3           1        
     91.31           0        
     91.32           1        
     91.33           2        
     91.34           1        
     91.35           0        
     91.36           0        
     91.37           0        
     91.38           0        
     91.39           0        
      91.4           0        
     91.41           1        
     91.42           0        
     91.43           0        
     91.44           0        
     91.45           0        
     91.46           0        
     91.47           0        
     91.48           0        
     91.49           1        
      91.5           1        
     91.51           0        
     91.52           2        
     91.53           0        
     91.54           1        
     91.55           0        
     91.56           0        
     91.57           0        
     91.58           0        
     91.59           0        
      91.6           0        
     91.61           1        
     91.62           1        
     91.63           0        
     91.64           2        
     91.65           1        
     91.66           0        
     91.67           0        
     91.68           0        
     91.69           1        
      91.7           0        
     91.71           0        
     91.72           0        
     91.73           0        
     91.74           0        
     91.75           0        
     91.76           0        
     91.77           0        
     91.78           1        
     91.79           0        
      91.8           0        
     91.81           0        
     91.82           0        
     91.83           0        
     91.84           2        
     91.85           0        
     91.86           2        
     91.87           0        
     91.88           0        
     91.89           0        
      91.9           0        
     91.91           1        
     91.92           0        
     91.93           0        
     91.94           0        
     91.95           0        
     91.96           0        
     91.97           1        
     91.98           0        
     91.99           0        
        92           0        
     92.01           0        
     92.02           0        
     92.03           0        
     92.04           0        
     92.05           0        
     92.06           0        
     92.07           0        
     92.08           0        
     92.09           0        
      92.1           1        
     92.11           0        
     92.12           0        
     92.13           0        
     92.14           1        
     92.15           0        
     92.16           0        
     92.17           0        
     92.18           0        
     92.19           0        
      92.2           0        
     92.21           0        
     92.22           0        
     92.23           0        
     92.24           0        
     92.25           0        
     92.26           1        
     92.27           1        
     92.28           0        
     92.29           0        
      92.3           0        
     92.31           0        
     92.32           0        
     92.33           0        
     92.34           0        
     92.35           1        
     92.36           0        
     92.37           0        
     92.38           2        
     92.39           0        
      92.4           0        
     92.41           0        
     92.42           0        
     92.43           0        
     92.44           0        
     92.45           0        
     92.46           0        
     92.47           0        
     92.48           0        
     92.49           0        
      92.5           0        
     92.51           0        
     92.52           0        
     92.53           0        
     92.54           0        
     92.55           0        
     92.56           0        
     92.57           0        
     92.58           0        
     92.59           0        
      92.6           1        
     92.61           0        
     92.62           0        
     92.63           0        
     92.64           0        
     92.65           1        
     92.66           1        
     92.67           0        
     92.68           0        
     92.69           0        
      92.7           0        
     92.71           1        
     92.72           0        
     92.73           0        
     92.74           0        
     92.75           0        
     92.76           0        
     92.77           0        
     92.78           0        
     92.79           0        
      92.8           0        
     92.81           0        
     92.82           0        
     92.83           1        
     92.84           0        
     92.85           0        
     92.86           0        
     92.87           0        
     92.88           0        
     92.89           0        
      92.9           0        
     92.91           0        
     92.92           0        
     92.93           0        
     92.94           0        
     92.95           1        
     92.96           0        
     92.97           0        
     92.98           0        
     92.99           0        
        93           0        
     93.01           0        
     93.02           0        
     93.03           0        
     93.04           0        
     93.05           0        
     93.06           0        
     93.07           1        
     93.08           0        
     93.09           0        
      93.1           0        
     93.11           0        
     93.12           0        
     93.13           0        
     93.14           0        
     93.15           0        
     93.16           0        
     93.17           0        
     93.18           0        
     93.19           0        
      93.2           0        
     93.21           0        
     93.22           0        
     93.23           0        
     93.24           0        
     93.25           1        
     93.26           0        
     93.27           0        
     93.28           0        
     93.29           1        
      93.3           0        
     93.31           0        
     93.32           0        
     93.33           0        
     93.34           0        
     93.35           1        
     93.36           2        
     93.37           0        
     93.38           1        
     93.39           0        
      93.4           0        
     93.41           0        
     93.42           0        
     93.43           0        
     93.44           1        
     93.45           1        
     93.46           0        
     93.47           0        
     93.48           0        
     93.49           1        
      93.5           0        
     93.51           0        
     93.52           0        
     93.53           0        
     93.54           0        
     93.55           0        
     93.56           0        
     93.57           0        
     93.58           0        
     93.59           0        
      93.6           1        
     93.61           0        
     93.62           0        
     93.63           1        
     93.64           0        
     93.65           0        
     93.66           0        
     93.67           0        
     93.68           0        
     93.69           0        
      93.7           0        
     93.71           0        
     93.72           0        
     93.73           0        
     93.74           0        
     93.75           0        
     93.76           0        
     93.77           0        
     93.78           0        
     93.79           0        
      93.8           0        
     93.81           0        
     93.82           0        
     93.83           0        
     93.84           0        
     93.85           0        
     93.86           0        
     93.87           0        
     93.88           1        
     93.89           0        
      93.9           1        
     93.91           0        
     93.92           0        
     93.93           0        
     93.94           0        
     93.95           0        
     93.96           0        
     93.97           0        
     93.98           0        
     93.99           1        
        94           0        
     94.01           0        
     94.02           0        
     94.03           0        
     94.04           0        
     94.05           0        
     94.06           1        
     94.07           0        
     94.08           1        
     94.09           0        
      94.1           1        
     94.11           0        
     94.12           0        
     94.13           0        
     94.14           0        
     94.15           0        
     94.16           0        
     94.17           0        
     94.18           0        
     94.19           0        
      94.2           0        
     94.21           0        
     94.22           0        
     94.23           0        
     94.24           0        
     94.25           1        
     94.26           0        
     94.27           0        
     94.28           0        
     94.29           0        
      94.3           0        
     94.31           0        
     94.32           1        
     94.33           0        
     94.34           0        
     94.35           0        
     94.36           1        
     94.37           1        
     94.38           3        
     94.39           1        
      94.4           0        
     94.41           0        
     94.42           0        
     94.43           0        
     94.44           1        
     94.45           1        
     94.46           0        
     94.47           0        
     94.48           0        
     94.49           0        
      94.5           0        
     94.51           0        
     94.52           0        
     94.53           1        
     94.54           0        
     94.55           0        
     94.56           0        
     94.57           0        
     94.58           2        
     94.59           0        
      94.6           0        
     94.61           0        
     94.62           0        
     94.63           1        
     94.64           2        
     94.65           0        
     94.66           0        
     94.67           0        
     94.68           0        
     94.69           0        
      94.7           0        
     94.71           2        
     94.72           0        
     94.73           1        
     94.74           0        
     94.75           0        
     94.76           0        
     94.77           0        
     94.78           0        
     94.79           0        
      94.8           0        
     94.81           0        
     94.82           0        
     94.83           0        
     94.84           1        
     94.85           1        
     94.86           0        
     94.87           0        
     94.88           1        
     94.89           0        
      94.9           0        
     94.91           0        
     94.92           1        
     94.93           0        
     94.94           0        
     94.95           0        
     94.96           0        
     94.97           0        
     94.98           0        
     94.99           0        
        95           0        
     95.01           0        
     95.02           0        
     95.03           0        
     95.04           0        
     95.05           0        
     95.06           0        
     95.07           0        
     95.08           0        
     95.09           0        
      95.1           0        
     95.11           0        
     95.12           0        
     95.13           0        
     95.14           0        
     95.15           0        
     95.16           0        
     95.17           0        
     95.18           1        
     95.19           0        
      95.2           0        
     95.21           0        
     95.22           0        
     95.23           0        
     95.24           0        
     95.25           0        
     95.26           0        
     95.27           0        
     95.28           0        
     95.29           0        
      95.3           0        
     95.31           0        
     95.32           0        
     95.33           0        
     95.34           1        
     95.35           1        
     95.36           1        
     95.37           1        
     95.38           0        
     95.39           0        
      95.4           0        
     95.41           1        
     95.42           0        
     95.43           1        
     95.44           0        
     95.45           1        
     95.46           1        
     95.47           1        
     95.48           0        
     95.49           0        
      95.5           0        
     95.51           0        
     95.52           2        
     95.53           0        
     95.54           0        
     95.55           1        
     95.56           1        
     95.57           1        
     95.58           0        
     95.59           0        
      95.6           0        
     95.61           0        
     95.62           2        
     95.63           0        
     95.64           1        
     95.65           0        
     95.66           0        
     95.67           1        
     95.68           0        
     95.69           0        
      95.7           0        
     95.71           1        
     95.72           0        
     95.73           0        
     95.74           0        
     95.75           0        
     95.76           0        
     95.77           1        
     95.78           0        
     95.79           0        
      95.8           1        
     95.81           2        
     95.82           1        
     95.83           0        
     95.84           0        
     95.85           0        
     95.86           0        
     95.87           0        
     95.88           0        
     95.89           0        
      95.9           0        
     95.91           0        
     95.92           0        
     95.93           0        
     95.94           0        
     95.95           0        
     95.96           0        
     95.97           0        
     95.98           0        
     95.99           2        
        96           0        
     96.01           1        
     96.02           0        
     96.03           2        
     96.04           0        
     96.05           0        
     96.06           0        
     96.07           0        
     96.08           0        
     96.09           0        
      96.1           0        
     96.11           0        
     96.12           0        
     96.13           0        
     96.14           0        
     96.15           0        
     96.16           0        
     96.17           0        
     96.18           0        
     96.19           0        
      96.2           0        
     96.21           0        
     96.22           0        
     96.23           0        
     96.24           0        
     96.25           0        
     96.26           0        
     96.27           1        
     96.28           0        
     96.29           0        
      96.3           0        
     96.31           1        
     96.32           1        
     96.33           0        
     96.34           0        
     96.35           1        
     96.36           0        
     96.37           0        
     96.38           0        
     96.39           1        
      96.4           0        
     96.41           0        
     96.42           1        
     96.43           1        
     96.44           0        
     96.45           1        
     96.46           0        
     96.47           1        
     96.48           0        
     96.49           0        
      96.5           2        
     96.51           0        
     96.52           1        
     96.53           1        
     96.54           0        
     96.55           0        
     96.56           0        
     96.57           0        
     96.58           0        
     96.59           0        
      96.6           0        
     96.61           0        
     96.62           0        
     96.63           1        
     96.64           1        
     96.65           2        
     96.66           1        
     96.67           2        
     96.68           1        
     96.69           1        
      96.7           0        
     96.71           0        
     96.72           0        
     96.73           0        
     96.74           0        
     96.75           0        
     96.76           1        
     96.77           0        
     96.78           0        
     96.79           0        
      96.8           0        
     96.81           0        
     96.82           0        
     96.83           0        
     96.84           0        
     96.85           0        
     96.86           0        
     96.87           0        
     96.88           0        
     96.89           0        
      96.9           0        
     96.91           1        
     96.92           0        
     96.93           1        
     96.94           1        
     96.95           0        
     96.96           1        
     96.97           0        
     96.98           0        
     96.99           0        
        97           2        
     97.01           0        
     97.02           0        
     97.03           0        
     97.04           0        
     97.05           0        
     97.06           1        
     97.07           0        
     97.08           0        
     97.09           0        
      97.1           0        
     97.11           0        
     97.12           1        
     97.13           1        
     97.14           0        
     97.15           0        
     97.16           0        
     97.17           0        
     97.18           0        
     97.19           0        
      97.2           0        
     97.21           0        
     97.22           0        
     97.23           0        
     97.24           0        
     97.25           0        
     97.26           0        
     97.27           0        
     97.28           0        
     97.29           0        
      97.3           0        
     97.31           0        
     97.32           0        
     97.33           0        
     97.34           0        
     97.35           0        
     97.36           0        
     97.37           1        
     97.38           0        
     97.39           1        
      97.4           0        
     97.41           0        
     97.42           0        
     97.43           0        
     97.44           0        
     97.45           0        
     97.46           0        
     97.47           0        
     97.48           0        
     97.49           0        
      97.5           0        
     97.51           0        
     97.52           0        
     97.53           0        
     97.54           0        
     97.55           0        
     97.56           0        
     97.57           0        
     97.58           0        
     97.59           0        
      97.6           0        
     97.61           0        
     97.62           1        
     97.63           0        
     97.64           0        
     97.65           0        
     97.66           0        
     97.67           0        
     97.68           1        
     97.69           0        
      97.7           0        
     97.71           0        
     97.72           0        
     97.73           0        
     97.74           0        
     97.75           1        
     97.76           0        
     97.77           0        
     97.78           0        
     97.79           0        
      97.8           0        
     97.81           0        
     97.82           0        
     97.83           0        
     97.84           0        
     97.85           0        
     97.86           0        
     97.87           1        
     97.88           0        
     97.89           1        
      97.9           2        
     97.91           0        
     97.92           2        
     97.93           1        
     97.94           1        
     97.95           0        
     97.96           0        
     97.97           1        
     97.98           0        
     97.99           1        
        98           1        
     98.01           0        
     98.02           1        
     98.03           0        
     98.04           0        
     98.05           0        
     98.06           0        
     98.07           0        
     98.08           0        
     98.09           0        
      98.1           0        
     98.11           0        
     98.12           1        
     98.13           0        
     98.14           0        
     98.15           0        
     98.16           0        
     98.17           0        
     98.18           0        
     98.19           0        
      98.2           0        
     98.21           0        
     98.22           0        
     98.23           1        
     98.24           0        
     98.25           0        
     98.26           1        
     98.27           0        
     98.28           0        
     98.29           0        
      98.3           0        
     98.31           0        
     98.32           0        
     98.33           0        
     98.34           0        
     98.35           0        
     98.36           0        
     98.37           0        
     98.38           0        
     98.39           0        
      98.4           0        
     98.41           0        
     98.42           0        
     98.43           0        
     98.44           0        
     98.45           0        
     98.46           0        
     98.47           0        
     98.48           0        
     98.49           0        
      98.5           1        
     98.51           0        
     98.52           0        
     98.53           0        
     98.54           0        
     98.55           0        
     98.56           0        
     98.57           0        
     98.58           1        
     98.59           0        
      98.6           0        
     98.61           0        
     98.62           0        
     98.63           0        
     98.64           1        
     98.65           0        
     98.66           0        
     98.67           0        
     98.68           0        
     98.69           0        
      98.7           0        
     98.71           0        
     98.72           0        
     98.73           0        
     98.74           1        
     98.75           0        
     98.76           0        
     98.77           0        
     98.78           0        
     98.79           0        
      98.8           0        
     98.81           0        
     98.82           0        
     98.83           0        
     98.84           0        
     98.85           1        
     98.86           0        
     98.87           0        
     98.88           0        
     98.89           0        
      98.9           0        
     98.91           0        
     98.92           0        
     98.93           0        
     98.94           0        
     98.95           0        
     98.96           0        
     98.97           0        
     98.98           0        
     98.99           0        
        99           0        
     99.01           0        
     99.02           0        
     99.03           0        
     99.04           0        
     99.05           0        
     99.06           0        
     99.07           0        
     99.08           0        
     99.09           0        
      99.1           0        
     99.11           0        
     99.12           0        
     99.13           0        
     99.14           1        
     99.15           0        
     99.16           0        
     99.17           0        
     99.18           1        
     99.19           0        
      99.2           0        
     99.21           0        
     99.22           0        
     99.23           0        
     99.24           0        
     99.25           0        
     99.26           0        
     99.27           0        
     99.28           0        
     99.29           0        
      99.3           0        
     99.31           0        
     99.32           0        
     99.33           0        
     99.34           0        
     99.35           0        
     99.36           0        
     99.37           0        
     99.38           0        
     99.39           0        
      99.4           0        
     99.41           0        
     99.42           0        
     99.43           0        
     99.44           0        
     99.45           0        
     99.46           0        
     99.47           0        
     99.48           0        
     99.49           0        
      99.5           0        
     99.51           0        
     99.52           0        
     99.53           0        
     99.54           0        
     99.55           0        
     99.56           0        
     99.57           0        
     99.58           0        
     99.59           0        
      99.6           1        
     99.61           0        
     99.62           0        
     99.63           0        
     99.64           1        
     99.65           0        
     99.66           1        
     99.67           1        
     99.68           1        
     99.69           2        
      99.7           0        
     99.71           0        
     99.72           1        
     99.73           0        
     99.74           0        
     99.75           1        
     99.76           0        
     99.77           0        
     99.78           1        
     99.79           1        
      99.8           1        
     99.81           0        
     99.82           1        
     99.83           1        
     99.84           0        
     99.85           0        
     99.86           0        
     99.87           0        
     99.88           0        
     99.89           0        
      99.9           0        
     99.91           0        
     99.92           0        
     99.93           0        
     99.94           0        
     99.95           0        
     99.96           0        
     99.97           0        
     99.98           0        
     99.99           0        
       100           0        
