# Supplementary material for: Drug Target Investigation of N-p-Coumaroyl-N’-Caffeoylputrescine, a Naturally-Occurring Alkaloid Derived from Saxifraga tangutica
Source: Antioxidants (Basel). 2024 Dec 25;14(1):12. doi: 10.3390/antiox14010012 (PMC11762362; doi:10.3390/antiox14010012)
Supplement: Supplementary file 1 [file antioxidants-14-00012-s001.zip › rmsd_ligand.xvg]

# This file was created Thu Sep 12 17:27:16 2024
# Created by:
#                       :-) GROMACS - gmx rms, 2023.2 (-:
# 
# Executable:   D:\gromacs\gromacs2023\bin\gmx.exe
# Data prefix:  D:\gromacs\gromacs2023
# Working dir:  C:\Users\Huang\Desktop\3O0IMD
# Command line:
#   gmx rms -s em.tpr -f md_0_10_center.xtc -n index.ndx -tu ns -o rmsd_ligand.xvg
# gmx rms is part of G R O M A C S:
#
# Glycine aRginine prOline Methionine Alanine Cystine Serine
#
@    title "RMSD"
@    xaxis  label "Time (ns)"
@    yaxis  label "RMSD (nm)"
@TYPE xy
@ subtitle "MOL after lsq fit to MOL"
   0.0000000    0.0781078
   0.0100000    0.2085121
   0.0200000    0.2030607
   0.0300000    0.2052115
   0.0400000    0.2032466
   0.0500000    0.1846765
   0.0600000    0.1928204
   0.0700000    0.1895230
   0.0800000    0.1894748
   0.0900000    0.1783869
   0.1000000    0.1939027
   0.1100000    0.1847105
   0.1200000    0.2056009
   0.1300000    0.1830253
   0.1400000    0.2039404
   0.1500000    0.1929935
   0.1600000    0.1807557
   0.1700000    0.2045407
   0.1800000    0.1742194
   0.1900000    0.1823437
   0.2000000    0.1937137
   0.2100000    0.1936008
   0.2200000    0.2037754
   0.2300000    0.2090676
   0.2400000    0.2129102
   0.2500000    0.1909620
   0.2600000    0.2044703
   0.2700000    0.2094304
   0.2800000    0.2198208
   0.2900000    0.2071022
   0.3000000    0.2196681
   0.3100000    0.2106075
   0.3200000    0.1912989
   0.3300000    0.1863291
   0.3400000    0.1922715
   0.3500000    0.1841110
   0.3600000    0.2195232
   0.3700000    0.2170436
   0.3800000    0.1984395
   0.3900000    0.2120086
   0.4000000    0.2034142
   0.4100000    0.2115555
   0.4200000    0.2358003
   0.4300000    0.2302607
   0.4400000    0.2048896
   0.4500000    0.2095524
   0.4600000    0.2082769
   0.4700000    0.2335847
   0.4800000    0.2213731
   0.4900000    0.2259896
   0.5000000    0.2108716
   0.5100001    0.2137194
   0.5200000    0.2111072
   0.5300000    0.2142583
   0.5400000    0.2180505
   0.5500000    0.2233469
   0.5600000    0.2135010
   0.5700001    0.2113973
   0.5800000    0.2191235
   0.5900000    0.2063475
   0.6000000    0.2174700
   0.6100000    0.2216348
   0.6200000    0.2186384
   0.6300001    0.2147039
   0.6400000    0.2098051
   0.6500000    0.2148319
   0.6600000    0.2253299
   0.6700000    0.2070029
   0.6800000    0.2255144
   0.6900001    0.2120365
   0.7000000    0.2021551
   0.7100000    0.2125238
   0.7200000    0.2191059
   0.7300000    0.2100052
   0.7400000    0.2225465
   0.7500001    0.2079868
   0.7600001    0.2136591
   0.7700000    0.2154563
   0.7800000    0.2206380
   0.7900000    0.2073597
   0.8000000    0.2104546
   0.8100001    0.2098637
   0.8200001    0.2175084
   0.8300000    0.2194979
   0.8400000    0.2126143
   0.8500000    0.2184529
   0.8600000    0.2386096
   0.8700001    0.2186480
   0.8800001    0.2201290
   0.8900000    0.2333864
   0.9000000    0.2103172
   0.9100000    0.2171434
   0.9200000    0.2220274
   0.9300001    0.2246808
   0.9400001    0.2281333
   0.9500000    0.2274415
   0.9600000    0.2160785
   0.9700000    0.2200373
   0.9800000    0.2193858
   0.9900001    0.2362558
   1.0000000    0.2275851
   1.0100000    0.2187505
   1.0200001    0.2265067
   1.0300001    0.2086296
   1.0400001    0.2192263
   1.0500001    0.2113322
   1.0600001    0.2240818
   1.0700001    0.2133836
   1.0800000    0.2096989
   1.0900000    0.2158549
   1.1000000    0.2166378
   1.1100000    0.2215170
   1.1200000    0.2311857
   1.1300000    0.2552334
   1.1400001    0.2191473
   1.1500001    0.2163563
   1.1600001    0.2275505
   1.1700001    0.2158401
   1.1800001    0.2186583
   1.1900001    0.2092425
   1.2000000    0.2065289
   1.2100000    0.2219116
   1.2200000    0.1982066
   1.2300000    0.2045299
   1.2400000    0.2046830
   1.2500000    0.2178086
   1.2600001    0.2130991
   1.2700001    0.2159111
   1.2800001    0.1917477
   1.2900001    0.2262580
   1.3000001    0.2035256
   1.3100001    0.2177649
   1.3200001    0.2104651
   1.3300000    0.2006932
   1.3400000    0.2066275
   1.3500000    0.2114336
   1.3600000    0.2035345
   1.3700001    0.2105628
   1.3800001    0.2247110
   1.3900001    0.2156489
   1.4000001    0.2046615
   1.4100001    0.2275129
   1.4200001    0.2196231
   1.4300001    0.2234631
   1.4400001    0.2239902
   1.4500000    0.2144411
   1.4600000    0.2146420
   1.4700000    0.2058201
   1.4800000    0.2056682
   1.4900001    0.1995819
   1.5000001    0.2128923
   1.5100001    0.2013467
   1.5200001    0.2119338
   1.5300001    0.2068728
   1.5400001    0.2090213
   1.5500001    0.1829054
   1.5600001    0.2081432
   1.5700001    0.2143782
   1.5800000    0.2079764
   1.5900000    0.2107862
   1.6000000    0.2131910
   1.6100001    0.2099726
   1.6200001    0.2201000
   1.6300001    0.2100455
   1.6400001    0.1930574
   1.6500001    0.2071155
   1.6600001    0.2147068
   1.6700001    0.2086944
   1.6800001    0.1993914
   1.6900001    0.2238896
   1.7000000    0.2282623
   1.7100000    0.2069463
   1.7200000    0.2158059
   1.7300001    0.2099880
   1.7400001    0.2162866
   1.7500001    0.2029986
   1.7600001    0.2135770
   1.7700001    0.2130624
   1.7800001    0.2284914
   1.7900001    0.2074042
   1.8000001    0.2091880
   1.8100001    0.2221347
   1.8200001    0.2010824
   1.8300000    0.2285514
   1.8400000    0.2142081
   1.8500001    0.2142012
   1.8600001    0.2128621
   1.8700001    0.1997496
   1.8800001    0.2204839
   1.8900001    0.2144694
   1.9000001    0.2174999
   1.9100001    0.2283363
   1.9200001    0.2220507
   1.9300001    0.2245376
   1.9400001    0.2101332
   1.9500000    0.2209618
   1.9600000    0.2074904
   1.9700001    0.2203274
   1.9800001    0.2199566
   1.9900001    0.2186543
   2.0000000    0.2178784
   2.0100000    0.2268762
   2.0200000    0.2071707
   2.0300002    0.2112068
   2.0400002    0.2230363
   2.0500002    0.2057721
   2.0600002    0.2216652
   2.0700002    0.2160214
   2.0800002    0.2218909
   2.0900002    0.2091857
   2.1000001    0.2209067
   2.1100001    0.2274406
   2.1200001    0.2089740
   2.1300001    0.2145312
   2.1400001    0.2182360
   2.1500001    0.2112292
   2.1600001    0.2109543
   2.1700001    0.2360065
   2.1800001    0.2397546
   2.1900001    0.2402546
   2.2000000    0.1984235
   2.2100000    0.2022420
   2.2200000    0.2251472
   2.2300000    0.2189962
   2.2400000    0.1811837
   2.2500000    0.1939704
   2.2600000    0.1790155
   2.2700002    0.1938452
   2.2800002    0.1947013
   2.2900002    0.1972872
   2.3000002    0.2277575
   2.3100002    0.1941162
   2.3200002    0.1852699
   2.3300002    0.1920487
   2.3400002    0.1709787
   2.3500001    0.1809189
   2.3600001    0.1701562
   2.3700001    0.2047629
   2.3800001    0.1763064
   2.3900001    0.2085488
   2.4000001    0.2045776
   2.4100001    0.2138231
   2.4200001    0.1885599
   2.4300001    0.2043682
   2.4400001    0.2194390
   2.4500000    0.1989597
   2.4600000    0.2106438
   2.4700000    0.1802129
   2.4800000    0.2310348
   2.4900000    0.2212213
   2.5000000    0.2209266
   2.5100002    0.2223618
   2.5200002    0.2305774
   2.5300002    0.2401507
   2.5400002    0.2202860
   2.5500002    0.2523781
   2.5600002    0.2406237
   2.5700002    0.2313772
   2.5800002    0.2362883
   2.5900002    0.2425537
   2.6000001    0.2423213
   2.6100001    0.2470342
   2.6200001    0.2270439
   2.6300001    0.2234280
   2.6400001    0.2319133
   2.6500001    0.2406250
   2.6600001    0.2443635
   2.6700001    0.2542771
   2.6800001    0.2389688
   2.6900001    0.2532205
   2.7000000    0.2474493
   2.7100000    0.2506753
   2.7200000    0.2499692
   2.7300000    0.2427696
   2.7400002    0.2387706
   2.7500002    0.2402672
   2.7600002    0.2237494
   2.7700002    0.2356878
   2.7800002    0.2463950
   2.7900002    0.2507672
   2.8000002    0.2478014
   2.8100002    0.2313181
   2.8200002    0.2258116
   2.8300002    0.2423632
   2.8400002    0.2398480
   2.8500001    0.2374094
   2.8600001    0.2089363
   2.8700001    0.2194708
   2.8800001    0.2327730
   2.8900001    0.2276518
   2.9000001    0.2301454
   2.9100001    0.2090950
   2.9200001    0.2140015
   2.9300001    0.2252718
   2.9400001    0.2201543
   2.9500000    0.2183480
   2.9600000    0.2230503
   2.9700000    0.2181113
   2.9800003    0.2358614
   2.9900002    0.2432760
   3.0000002    0.2097958
   3.0100002    0.2350415
   3.0200002    0.2268889
   3.0300002    0.2258050
   3.0400002    0.2283104
   3.0500002    0.2137022
   3.0600002    0.2046895
   3.0700002    0.2284325
   3.0800002    0.2152954
   3.0900002    0.2155825
   3.1000001    0.2231135
   3.1100001    0.2080837
   3.1200001    0.2161986
   3.1300001    0.2200751
   3.1400001    0.2158457
   3.1500001    0.2206417
   3.1600001    0.2332063
   3.1700001    0.2275844
   3.1800001    0.2269792
   3.1900001    0.2192757
   3.2000000    0.2253323
   3.2100000    0.2178411
   3.2200003    0.2195410
   3.2300003    0.2217177
   3.2400002    0.2266406
   3.2500002    0.2341944
   3.2600002    0.2194775
   3.2700002    0.2176051
   3.2800002    0.2313119
   3.2900002    0.2238928
   3.3000002    0.2158099
   3.3100002    0.2296557
   3.3200002    0.2131663
   3.3300002    0.2126744
   3.3400002    0.2160687
   3.3500001    0.2187062
   3.3600001    0.2251934
   3.3700001    0.2357153
   3.3800001    0.2147975
   3.3900001    0.2082864
   3.4000001    0.2085744
   3.4100001    0.2212467
   3.4200001    0.2123573
   3.4300001    0.2131282
   3.4400001    0.2126679
   3.4500000    0.2164009
   3.4600003    0.2251842
   3.4700003    0.2022855
   3.4800003    0.2082787
   3.4900002    0.2214736
   3.5000002    0.2213183
   3.5100002    0.2089754
   3.5200002    0.2137677
   3.5300002    0.2040519
   3.5400002    0.2083746
   3.5500002    0.2139907
   3.5600002    0.2157150
   3.5700002    0.2145885
   3.5800002    0.2019474
   3.5900002    0.2141901
   3.6000001    0.2065191
   3.6100001    0.2185982
   3.6200001    0.2129925
   3.6300001    0.2089014
   3.6400001    0.2143031
   3.6500001    0.2126441
   3.6600001    0.2230565
   3.6700001    0.2219221
   3.6800001    0.2102789
   3.6900001    0.2137231
   3.7000003    0.2152792
   3.7100003    0.2213089
   3.7200003    0.2157008
   3.7300003    0.2169499
   3.7400002    0.2069720
   3.7500002    0.2168682
   3.7600002    0.2155669
   3.7700002    0.2312222
   3.7800002    0.1966192
   3.7900002    0.2202660
   3.8000002    0.2082702
   3.8100002    0.2183661
   3.8200002    0.2222040
   3.8300002    0.2208882
   3.8400002    0.2255072
   3.8500001    0.2151215
   3.8600001    0.2134643
   3.8700001    0.2430633
   3.8800001    0.2112145
   3.8900001    0.2247956
   3.9000001    0.2282900
   3.9100001    0.2464049
   3.9200001    0.2222739
   3.9300003    0.2389530
   3.9400003    0.2242497
   3.9500003    0.2054759
   3.9600003    0.2179447
   3.9700003    0.2130788
   3.9800003    0.2179213
   3.9900002    0.2205085
   4.0000000    0.2230956
   4.0100002    0.2250590
   4.0200000    0.2196467
   4.0300002    0.2141135
   4.0400000    0.2210354
   4.0500002    0.2114795
   4.0600004    0.2267179
   4.0700002    0.2250241
   4.0800004    0.2232615
   4.0900002    0.2087592
   4.1000004    0.2144899
   4.1100001    0.2402699
   4.1200004    0.2197477
   4.1300001    0.2134415
   4.1400003    0.2253905
   4.1500001    0.2183154
   4.1600003    0.2078781
   4.1700001    0.2169954
   4.1800003    0.2172775
   4.1900001    0.2198281
   4.2000003    0.2370110
   4.2100000    0.2179114
   4.2200003    0.2327063
   4.2300000    0.2239296
   4.2400002    0.2171179
   4.2500000    0.2331055
   4.2600002    0.2133113
   4.2700000    0.2137170
   4.2800002    0.2267351
   4.2900004    0.2334383
   4.3000002    0.2373679
   4.3100004    0.2246701
   4.3200002    0.2308782
   4.3300004    0.2321994
   4.3400002    0.2263100
   4.3500004    0.2208128
   4.3600001    0.2008292
   4.3700004    0.2170922
   4.3800001    0.2132985
   4.3900003    0.2005264
   4.4000001    0.2154130
   4.4100003    0.2214974
   4.4200001    0.2076255
   4.4300003    0.2253739
   4.4400001    0.2146384
   4.4500003    0.2085894
   4.4600000    0.2190636
   4.4700003    0.2072868
   4.4800000    0.2028017
   4.4900002    0.2041820
   4.5000000    0.2041580
   4.5100002    0.2084876
   4.5200000    0.2103856
   4.5300002    0.2103094
   4.5400004    0.1949274
   4.5500002    0.2100759
   4.5600004    0.2138976
   4.5700002    0.2218625
   4.5800004    0.2010707
   4.5900002    0.2024299
   4.6000004    0.2142236
   4.6100001    0.2071213
   4.6200004    0.2064906
   4.6300001    0.2144695
   4.6400003    0.2055865
   4.6500001    0.2082971
   4.6600003    0.2177784
   4.6700001    0.2086310
   4.6800003    0.2124292
   4.6900001    0.2244585
   4.7000003    0.2286466
   4.7100000    0.2237170
   4.7200003    0.2225971
   4.7300000    0.2095759
   4.7400002    0.2126035
   4.7500000    0.1923604
   4.7600002    0.2176143
   4.7700005    0.2373156
   4.7800002    0.2190970
   4.7900004    0.2384457
   4.8000002    0.2251037
   4.8100004    0.2359309
   4.8200002    0.2195892
   4.8300004    0.2158192
   4.8400002    0.2071913
   4.8500004    0.2091317
   4.8600001    0.2253902
   4.8700004    0.2365977
   4.8800001    0.2092640
   4.8900003    0.2004192
   4.9000001    0.2058808
   4.9100003    0.2233500
   4.9200001    0.2265352
   4.9300003    0.2231577
   4.9400001    0.2224506
   4.9500003    0.2336207
   4.9600000    0.2278621
   4.9700003    0.2260320
   4.9800000    0.2371150
   4.9900002    0.2195286
   5.0000000    0.2239134
   5.0100002    0.2243298
   5.0200005    0.2218426
   5.0300002    0.2183890
   5.0400004    0.2223490
   5.0500002    0.2395039
   5.0600004    0.2261962
   5.0700002    0.2317614
   5.0800004    0.2165823
   5.0900002    0.2271312
   5.1000004    0.2043687
   5.1100001    0.2246989
   5.1200004    0.2336179
   5.1300001    0.2209446
   5.1400003    0.2143370
   5.1500001    0.2328474
   5.1600003    0.2151127
   5.1700001    0.2212057
   5.1800003    0.2202414
   5.1900001    0.2140778
   5.2000003    0.2126051
   5.2100000    0.2215291
   5.2200003    0.2170751
   5.2300000    0.2352254
   5.2400002    0.2148666
   5.2500005    0.2402997
   5.2600002    0.2317584
   5.2700005    0.2331467
   5.2800002    0.2149769
   5.2900004    0.2272100
   5.3000002    0.2153325
   5.3100004    0.2321384
   5.3200002    0.2267520
   5.3300004    0.2240906
   5.3400002    0.2149407
   5.3500004    0.2091891
   5.3600001    0.2310555
   5.3700004    0.2148244
   5.3800001    0.2132826
   5.3900003    0.2276078
   5.4000001    0.2205476
   5.4100003    0.2236904
   5.4200001    0.2246833
   5.4300003    0.2302575
   5.4400001    0.2309317
   5.4500003    0.2280105
   5.4600000    0.2269786
   5.4700003    0.2364836
   5.4800005    0.2347327
   5.4900002    0.2172540
   5.5000005    0.2318848
   5.5100002    0.2270307
   5.5200005    0.2332285
   5.5300002    0.2200543
   5.5400004    0.2313338
   5.5500002    0.2276154
   5.5600004    0.2296911
   5.5700002    0.2342007
   5.5800004    0.2216917
   5.5900002    0.2169332
   5.6000004    0.2304297
   5.6100001    0.2280754
   5.6200004    0.2266937
   5.6300001    0.2253968
   5.6400003    0.2228888
   5.6500001    0.2173864
   5.6600003    0.2265435
   5.6700001    0.2297766
   5.6800003    0.2056240
   5.6900001    0.2039674
   5.7000003    0.2112545
   5.7100000    0.2082325
   5.7200003    0.2127379
   5.7300005    0.2028154
   5.7400002    0.2026748
   5.7500005    0.2022538
   5.7600002    0.2094095
   5.7700005    0.2265735
   5.7800002    0.2221280
   5.7900004    0.2238475
   5.8000002    0.2150512
   5.8100004    0.2275527
   5.8200002    0.2342613
   5.8300004    0.2171929
   5.8400002    0.2072399
   5.8500004    0.2092298
   5.8600001    0.2102759
   5.8700004    0.2065860
   5.8800001    0.1945837
   5.8900003    0.2168648
   5.9000001    0.2193837
   5.9100003    0.2117256
   5.9200001    0.2113512
   5.9300003    0.2104461
   5.9400001    0.2103709
   5.9500003    0.2114964
   5.9600005    0.2009401
   5.9700003    0.2044648
   5.9800005    0.2008443
   5.9900002    0.2058787
   6.0000005    0.2079413
   6.0100002    0.1981528
   6.0200005    0.1951610
   6.0300002    0.2061078
   6.0400004    0.2121323
   6.0500002    0.2076279
   6.0600004    0.2068712
   6.0700002    0.2020903
   6.0800004    0.2224730
   6.0900002    0.2131329
   6.1000004    0.2138545
   6.1100001    0.2096637
   6.1200004    0.2071179
   6.1300001    0.2102722
   6.1400003    0.1905243
   6.1500001    0.1984065
   6.1600003    0.2054936
   6.1700001    0.2134989
   6.1800003    0.2136594
   6.1900001    0.2024607
   6.2000003    0.2085864
   6.2100005    0.2031786
   6.2200003    0.1883731
   6.2300005    0.1974513
   6.2400002    0.2080394
   6.2500005    0.2038699
   6.2600002    0.2177298
   6.2700005    0.2128541
   6.2800002    0.2198010
   6.2900004    0.2051024
   6.3000002    0.2143953
   6.3100004    0.2071113
   6.3200002    0.2018729
   6.3300004    0.2139886
   6.3400002    0.2106947
   6.3500004    0.2066194
   6.3600001    0.2110454
   6.3700004    0.2039429
   6.3800001    0.2146585
   6.3900003    0.2067422
   6.4000001    0.2039893
   6.4100003    0.2076326
   6.4200001    0.1977435
   6.4300003    0.2014888
   6.4400005    0.2194649
   6.4500003    0.2040784
   6.4600005    0.2032815
   6.4700003    0.1850185
   6.4800005    0.1915718
   6.4900002    0.2024147
   6.5000005    0.1930897
   6.5100002    0.2061246
   6.5200005    0.2104917
   6.5300002    0.2052144
   6.5400004    0.1954676
   6.5500002    0.2170297
   6.5600004    0.1991626
   6.5700002    0.2070860
   6.5800004    0.2185055
   6.5900002    0.1994951
   6.6000004    0.2079204
   6.6100001    0.1997624
   6.6200004    0.2125433
   6.6300001    0.2192144
   6.6400003    0.2143106
   6.6500001    0.2212183
   6.6600003    0.2163310
   6.6700006    0.2128080
   6.6800003    0.2126399
   6.6900005    0.2217765
   6.7000003    0.2309094
   6.7100005    0.2085443
   6.7200003    0.2130896
   6.7300005    0.2041500
   6.7400002    0.2012750
   6.7500005    0.2009656
   6.7600002    0.2082533
   6.7700005    0.2090098
   6.7800002    0.2115394
   6.7900004    0.2161852
   6.8000002    0.2155120
   6.8100004    0.2244920
   6.8200002    0.1986519
   6.8300004    0.2127300
   6.8400002    0.2234202
   6.8500004    0.2199522
   6.8600001    0.2137702
   6.8700004    0.2110549
   6.8800001    0.2127673
   6.8900003    0.2233849
   6.9000001    0.2155918
   6.9100003    0.2172079
   6.9200006    0.2132071
   6.9300003    0.2126020
   6.9400005    0.2115591
   6.9500003    0.2094851
   6.9600005    0.2150072
   6.9700003    0.2127074
   6.9800005    0.2249583
   6.9900002    0.2205936
   7.0000005    0.2130775
   7.0100002    0.2153150
   7.0200005    0.2128106
   7.0300002    0.2003539
   7.0400004    0.2186821
   7.0500002    0.2148028
   7.0600004    0.2067817
   7.0700002    0.2021689
   7.0800004    0.2080414
   7.0900002    0.2176367
   7.1000004    0.2080379
   7.1100001    0.2045844
   7.1200004    0.2154334
   7.1300001    0.2119951
   7.1400003    0.2158407
   7.1500006    0.2057948
   7.1600003    0.2140275
   7.1700006    0.2181333
   7.1800003    0.2110276
   7.1900005    0.2123703
   7.2000003    0.1977302
   7.2100005    0.1984677
   7.2200003    0.2070181
   7.2300005    0.2201210
   7.2400002    0.2322401
   7.2500005    0.2406938
   7.2600002    0.2458949
   7.2700005    0.2424405
   7.2800002    0.2308046
   7.2900004    0.2172078
   7.3000002    0.2193101
   7.3100004    0.2190749
   7.3200002    0.2124688
   7.3300004    0.2260363
   7.3400002    0.2102000
   7.3500004    0.2260006
   7.3600001    0.2212731
   7.3700004    0.2094196
   7.3800001    0.2159232
   7.3900003    0.2172581
   7.4000006    0.2144472
   7.4100003    0.2186325
   7.4200006    0.2128089
   7.4300003    0.2185128
   7.4400005    0.2134469
   7.4500003    0.2119648
   7.4600005    0.2046278
   7.4700003    0.2107473
   7.4800005    0.2133745
   7.4900002    0.2111242
   7.5000005    0.2213128
   7.5100002    0.2129882
   7.5200005    0.2142922
   7.5300002    0.2044725
   7.5400004    0.2223099
   7.5500002    0.2047735
   7.5600004    0.2166480
   7.5700002    0.2094769
   7.5800004    0.2154037
   7.5900002    0.2004941
   7.6000004    0.2093968
   7.6100001    0.2118432
   7.6200004    0.2204192
   7.6300006    0.2182965
   7.6400003    0.2048896
   7.6500006    0.1956820
   7.6600003    0.2208729
   7.6700006    0.2216433
   7.6800003    0.2088765
   7.6900005    0.2058243
   7.7000003    0.2087772
   7.7100005    0.2106476
   7.7200003    0.2071527
   7.7300005    0.2228928
   7.7400002    0.2145448
   7.7500005    0.2125300
   7.7600002    0.2106739
   7.7700005    0.2133621
   7.7800002    0.2041544
   7.7900004    0.1975750
   7.8000002    0.2125196
   7.8100004    0.2110025
   7.8200002    0.2075863
   7.8300004    0.2115893
   7.8400002    0.1985641
   7.8500004    0.1990471
   7.8600006    0.2116917
   7.8700004    0.2115770
   7.8800006    0.2198676
   7.8900003    0.2008267
   7.9000006    0.2216383
   7.9100003    0.2187639
   7.9200006    0.2099612
   7.9300003    0.2283267
   7.9400005    0.2078651
   7.9500003    0.2061401
   7.9600005    0.2068977
   7.9700003    0.2118702
   7.9800005    0.2158822
   7.9900002    0.2186640
   8.0000000    0.2125119
   8.0100002    0.2149140
   8.0200005    0.2242981
   8.0300007    0.2132506
   8.0400000    0.2034130
   8.0500002    0.2233245
   8.0600004    0.2115152
   8.0700006    0.2172869
   8.0799999    0.2136551
   8.0900002    0.2101111
   8.1000004    0.2106417
   8.1100006    0.2155676
   8.1200008    0.2082736
   8.1300001    0.2132721
   8.1400003    0.2163671
   8.1500006    0.2153250
   8.1600008    0.2096062
   8.1700001    0.2064211
   8.1800003    0.2022277
   8.1900005    0.2134846
   8.2000008    0.2092115
   8.2100000    0.2107880
   8.2200003    0.2108885
   8.2300005    0.2077560
   8.2400007    0.2106207
   8.2500000    0.2066013
   8.2600002    0.2113919
   8.2700005    0.2126663
   8.2800007    0.2100580
   8.2900000    0.2134164
   8.3000002    0.2173382
   8.3100004    0.2176597
   8.3200006    0.2145269
   8.3299999    0.2136291
   8.3400002    0.2130679
   8.3500004    0.2118286
   8.3600006    0.2143664
   8.3700008    0.2184017
   8.3800001    0.2102997
   8.3900003    0.2141480
   8.4000006    0.2119600
   8.4100008    0.2162013
   8.4200001    0.2087238
   8.4300003    0.2188561
   8.4400005    0.2041157
   8.4500008    0.2190507
   8.4600000    0.2173025
   8.4700003    0.2088268
   8.4800005    0.2088292
   8.4900007    0.2150431
   8.5000000    0.2096533
   8.5100002    0.2080103
   8.5200005    0.2109611
   8.5300007    0.2166081
   8.5400000    0.2251243
   8.5500002    0.2147829
   8.5600004    0.2122609
   8.5700006    0.2051006
   8.5800009    0.2143688
   8.5900002    0.2174880
   8.6000004    0.2089022
   8.6100006    0.2083970
   8.6200008    0.2085447
   8.6300001    0.2104323
   8.6400003    0.2031366
   8.6500006    0.1965570
   8.6600008    0.2109468
   8.6700001    0.2096135
   8.6800003    0.2123728
   8.6900005    0.2181217
   8.7000008    0.2170201
   8.7100000    0.2218494
   8.7200003    0.2132699
   8.7300005    0.2055984
   8.7400007    0.2087394
   8.7500000    0.2021202
   8.7600002    0.2026599
   8.7700005    0.2067340
   8.7800007    0.2206430
   8.7900000    0.2125887
   8.8000002    0.2135213
   8.8100004    0.2187745
   8.8200006    0.2129074
   8.8300009    0.2092405
   8.8400002    0.2082523
   8.8500004    0.2114251
   8.8600006    0.2078863
   8.8700008    0.2008221
   8.8800001    0.2171298
   8.8900003    0.2108418
   8.9000006    0.2137059
   8.9100008    0.2135445
   8.9200001    0.2050257
   8.9300003    0.2134590
   8.9400005    0.2084433
   8.9500008    0.2103251
   8.9600000    0.2108706
   8.9700003    0.2106573
   8.9800005    0.2103686
   8.9900007    0.2168062
   9.0000000    0.2241958
   9.0100002    0.2007279
   9.0200005    0.2183475
   9.0300007    0.2142138
   9.0400000    0.2185191
   9.0500002    0.2075528
   9.0600004    0.2111913
   9.0700006    0.2148999
   9.0800009    0.2054506
   9.0900002    0.2082337
   9.1000004    0.2128467
   9.1100006    0.2125049
   9.1200008    0.2125524
   9.1300001    0.2136229
   9.1400003    0.2172449
   9.1500006    0.2138492
   9.1600008    0.2142692
   9.1700001    0.2194197
   9.1800003    0.2129185
   9.1900005    0.2069663
   9.2000008    0.2216396
   9.2100000    0.2144185
   9.2200003    0.2095363
   9.2300005    0.2071592
   9.2400007    0.2092603
   9.2500000    0.2073037
   9.2600002    0.2179050
   9.2700005    0.2257600
   9.2800007    0.2387289
   9.2900009    0.2226256
   9.3000002    0.2223422
   9.3100004    0.2205705
   9.3200006    0.2122524
   9.3300009    0.2137179
   9.3400002    0.2058300
   9.3500004    0.2122235
   9.3600006    0.2105044
   9.3700008    0.2190848
   9.3800001    0.2175905
   9.3900003    0.2091611
   9.4000006    0.2081278
   9.4100008    0.2120004
   9.4200001    0.2180866
   9.4300003    0.2096880
   9.4400005    0.2164545
   9.4500008    0.2258823
   9.4600000    0.2099644
   9.4700003    0.2167270
   9.4800005    0.2080302
   9.4900007    0.2100362
   9.5000000    0.2043026
   9.5100002    0.2136856
   9.5200005    0.2104302
   9.5300007    0.2149176
   9.5400009    0.2055399
   9.5500002    0.2198614
   9.5600004    0.2113314
   9.5700006    0.2010067
   9.5800009    0.2099036
   9.5900002    0.2172398
   9.6000004    0.2128829
   9.6100006    0.2110923
   9.6200008    0.2089192
   9.6300001    0.2095115
   9.6400003    0.2087677
   9.6500006    0.2085669
   9.6600008    0.2259781
   9.6700001    0.2181824
   9.6800003    0.2275300
   9.6900005    0.2077249
   9.7000008    0.2090253
   9.7100000    0.2066498
   9.7200003    0.2102661
   9.7300005    0.2096595
   9.7400007    0.2239084
   9.7500000    0.2049711
   9.7600002    0.2037517
   9.7700005    0.2285573
   9.7800007    0.2121579
   9.7900009    0.2114819
   9.8000002    0.2206736
   9.8100004    0.2183046
   9.8200006    0.2237362
   9.8300009    0.2097827
   9.8400002    0.2129102
   9.8500004    0.2168441
   9.8600006    0.2131000
   9.8700008    0.2093105
   9.8800001    0.2082038
   9.8900003    0.2091256
   9.9000006    0.2137172
   9.9100008    0.2186697
   9.9200001    0.2149565
   9.9300003    0.2104292
   9.9400005    0.2214390
   9.9500008    0.2206274
   9.9600000    0.2199574
   9.9700003    0.2165720
   9.9800005    0.2128500
   9.9900007    0.2391099
  10.0000000    0.2118068
  10.0100002    0.2459474
  10.0200005    0.2536275
  10.0300007    0.2522794
  10.0400009    0.2110255
  10.0500002    0.1946950
  10.0600004    0.2197807
  10.0700006    0.2127777
  10.0800009    0.2117434
  10.0900002    0.2104657
  10.1000004    0.2121609
  10.1100006    0.2161230
  10.1200008    0.2058453
  10.1300001    0.2047082
  10.1400003    0.2156510
  10.1500006    0.1990616
  10.1600008    0.2129921
  10.1700001    0.2080063
  10.1800003    0.2102182
  10.1900005    0.2018821
  10.2000008    0.2084986
  10.2100000    0.2121004
  10.2200003    0.2206015
  10.2300005    0.2043442
  10.2400007    0.2156577
  10.2500010    0.2194690
  10.2600002    0.2140190
  10.2700005    0.2150727
  10.2800007    0.2199564
  10.2900009    0.2152546
  10.3000002    0.2151370
  10.3100004    0.2103873
  10.3200006    0.2095916
  10.3300009    0.2030043
  10.3400002    0.2080496
  10.3500004    0.1987291
  10.3600006    0.2110445
  10.3700008    0.2136211
  10.3800001    0.2135802
  10.3900003    0.2192531
  10.4000006    0.2153386
  10.4100008    0.2117652
  10.4200001    0.2125702
  10.4300003    0.2091458
  10.4400005    0.2016343
  10.4500008    0.2187305
  10.4600000    0.2186540
  10.4700003    0.2038161
  10.4800005    0.2121834
  10.4900007    0.2091321
  10.5000010    0.2151340
  10.5100002    0.2100873
  10.5200005    0.2129646
  10.5300007    0.2185754
  10.5400009    0.2084546
  10.5500002    0.2167468
  10.5600004    0.2003514
  10.5700006    0.2126065
  10.5800009    0.2107181
  10.5900002    0.2078433
  10.6000004    0.2190402
  10.6100006    0.2127336
  10.6200008    0.2122975
  10.6300001    0.2025865
  10.6400003    0.2089218
  10.6500006    0.2167315
  10.6600008    0.2174610
  10.6700001    0.2178982
  10.6800003    0.2010280
  10.6900005    0.2134208
  10.7000008    0.2150935
  10.7100000    0.2121830
  10.7200003    0.2081180
  10.7300005    0.2210698
  10.7400007    0.2148566
  10.7500010    0.2045343
  10.7600002    0.2133392
  10.7700005    0.2074067
  10.7800007    0.2068289
  10.7900009    0.2073688
  10.8000002    0.2175087
  10.8100004    0.2078391
  10.8200006    0.2044713
  10.8300009    0.2029777
  10.8400002    0.2131502
  10.8500004    0.2098571
  10.8600006    0.1986187
  10.8700008    0.2133387
  10.8800001    0.2144209
  10.8900003    0.2121238
  10.9000006    0.2096075
  10.9100008    0.2147388
  10.9200001    0.2182649
  10.9300003    0.2122634
  10.9400005    0.2135054
  10.9500008    0.2079070
  10.9600010    0.2029458
  10.9700003    0.2044255
  10.9800005    0.2020035
  10.9900007    0.2119595
  11.0000010    0.2155532
  11.0100002    0.2086287
  11.0200005    0.2099550
  11.0300007    0.2107794
  11.0400009    0.2150077
  11.0500002    0.2192954
  11.0600004    0.2183413
  11.0700006    0.2251560
  11.0800009    0.2152898
  11.0900002    0.2045336
  11.1000004    0.2068917
  11.1100006    0.2098130
  11.1200008    0.2124011
  11.1300001    0.2076191
  11.1400003    0.2158967
  11.1500006    0.2199345
  11.1600008    0.2216605
  11.1700001    0.2187497
  11.1800003    0.2124046
  11.1900005    0.2177934
  11.2000008    0.2366117
  11.2100010    0.2153732
  11.2200003    0.2266880
  11.2300005    0.2248014
  11.2400007    0.2279998
  11.2500010    0.2271612
  11.2600002    0.2297104
  11.2700005    0.2156875
  11.2800007    0.2192877
  11.2900009    0.2151946
  11.3000002    0.2365713
  11.3100004    0.2336365
  11.3200006    0.2285454
  11.3300009    0.2296925
  11.3400002    0.2216510
  11.3500004    0.2304814
  11.3600006    0.2354752
  11.3700008    0.2435967
  11.3800001    0.2327247
  11.3900003    0.2384245
  11.4000006    0.2372463
  11.4100008    0.2203569
  11.4200001    0.2328084
  11.4300003    0.2386590
  11.4400005    0.2379412
  11.4500008    0.2222859
  11.4600010    0.2166394
  11.4700003    0.2038319
  11.4800005    0.2009548
  11.4900007    0.1832923
  11.5000010    0.1698402
  11.5100002    0.1758123
  11.5200005    0.1893480
  11.5300007    0.1991536
  11.5400009    0.2143722
  11.5500002    0.2182702
  11.5600004    0.2249355
  11.5700006    0.2072575
  11.5800009    0.2169016
  11.5900002    0.2197066
  11.6000004    0.2013008
  11.6100006    0.2142321
  11.6200008    0.2086258
  11.6300001    0.2254853
  11.6400003    0.2291290
  11.6500006    0.2171078
  11.6600008    0.2153019
  11.6700010    0.2177248
  11.6800003    0.2250059
  11.6900005    0.2100605
  11.7000008    0.2163253
  11.7100010    0.2142206
  11.7200003    0.2018605
  11.7300005    0.2187193
  11.7400007    0.2253454
  11.7500010    0.2049068
  11.7600002    0.2040895
  11.7700005    0.1904649
  11.7800007    0.2152873
  11.7900009    0.2080259
  11.8000002    0.2124182
  11.8100004    0.2045238
  11.8200006    0.2269895
  11.8300009    0.2004046
  11.8400002    0.2172971
  11.8500004    0.2264501
  11.8600006    0.2093112
  11.8700008    0.2246052
  11.8800001    0.2192075
  11.8900003    0.2228977
  11.9000006    0.2195488
  11.9100008    0.2135503
  11.9200010    0.1858879
  11.9300003    0.1819990
  11.9400005    0.1872192
  11.9500008    0.1850486
  11.9600010    0.1920688
  11.9700003    0.1955912
  11.9800005    0.1832980
  11.9900007    0.1931470
  12.0000010    0.2062863
  12.0100002    0.2171361
  12.0200005    0.2077720
  12.0300007    0.2141855
  12.0400009    0.2175826
  12.0500002    0.1908811
  12.0600004    0.2303901
  12.0700006    0.2352813
  12.0800009    0.2303311
  12.0900002    0.2357803
  12.1000004    0.2392378
  12.1100006    0.2131546
  12.1200008    0.2136835
  12.1300001    0.2150800
  12.1400003    0.2600050
  12.1500006    0.2478917
  12.1600008    0.2402025
  12.1700010    0.2522809
  12.1800003    0.2556693
  12.1900005    0.2297476
  12.2000008    0.2456960
  12.2100010    0.2030895
  12.2200003    0.1979006
  12.2300005    0.2162007
  12.2400007    0.2394665
  12.2500010    0.2432363
  12.2600002    0.2412464
  12.2700005    0.2233731
  12.2800007    0.2096925
  12.2900009    0.2224348
  12.3000002    0.2573285
  12.3100004    0.2663311
  12.3200006    0.2754881
  12.3300009    0.2617209
  12.3400002    0.2770635
  12.3500004    0.2574266
  12.3600006    0.2597243
  12.3700008    0.2490889
  12.3800001    0.2093641
  12.3900003    0.2103651
  12.4000006    0.2237302
  12.4100008    0.2308962
  12.4200010    0.2531644
  12.4300003    0.2652531
  12.4400005    0.2473927
  12.4500008    0.2483324
  12.4600010    0.2333402
  12.4700003    0.2348063
  12.4800005    0.2225036
  12.4900007    0.2321610
  12.5000010    0.2210787
  12.5100002    0.2473546
  12.5200005    0.2527153
  12.5300007    0.2557690
  12.5400009    0.2446602
  12.5500002    0.2647566
  12.5600004    0.2507478
  12.5700006    0.2551729
  12.5800009    0.2500511
  12.5900002    0.2703231
  12.6000004    0.2668609
  12.6100006    0.2412086
  12.6200008    0.2549676
  12.6300011    0.2545603
  12.6400003    0.2231159
  12.6500006    0.2626678
  12.6600008    0.2711337
  12.6700010    0.2394736
  12.6800003    0.2320596
  12.6900005    0.2296606
  12.7000008    0.2214517
  12.7100010    0.2235846
  12.7200003    0.2356903
  12.7300005    0.2247362
  12.7400007    0.2640760
  12.7500010    0.2640709
  12.7600002    0.2666719
  12.7700005    0.2616923
  12.7800007    0.2774802
  12.7900009    0.2757878
  12.8000002    0.2693697
  12.8100004    0.2752125
  12.8200006    0.2727208
  12.8300009    0.2744521
  12.8400002    0.2815631
  12.8500004    0.2723569
  12.8600006    0.2696834
  12.8700008    0.2698346
  12.8800011    0.2676545
  12.8900003    0.2667724
  12.9000006    0.2574838
  12.9100008    0.2652606
  12.9200010    0.2625176
  12.9300003    0.2599333
  12.9400005    0.2637586
  12.9500008    0.2558295
  12.9600010    0.2574722
  12.9700003    0.2647131
  12.9800005    0.2528853
  12.9900007    0.2652403
  13.0000010    0.2681428
  13.0100002    0.2682772
  13.0200005    0.2772870
  13.0300007    0.2639901
  13.0400009    0.2605501
  13.0500002    0.2726591
  13.0600004    0.2708428
  13.0700006    0.2677016
  13.0800009    0.2731446
  13.0900002    0.2604526
  13.1000004    0.2727600
  13.1100006    0.2592807
  13.1200008    0.2689515
  13.1300011    0.2739026
  13.1400003    0.2607773
  13.1500006    0.2721987
  13.1600008    0.2532439
  13.1700010    0.2694653
  13.1800003    0.2696740
  13.1900005    0.2715318
  13.2000008    0.2731626
  13.2100010    0.2603488
  13.2200003    0.2717316
  13.2300005    0.2656872
  13.2400007    0.2649456
  13.2500010    0.2718317
  13.2600002    0.2720223
  13.2700005    0.2750949
  13.2800007    0.2631152
  13.2900009    0.2739442
  13.3000002    0.2712871
  13.3100004    0.2723067
  13.3200006    0.2597237
  13.3300009    0.2801891
  13.3400011    0.2690493
  13.3500004    0.2796172
  13.3600006    0.2786993
  13.3700008    0.2795765
  13.3800011    0.2628055
  13.3900003    0.2705560
  13.4000006    0.2794457
  13.4100008    0.2651642
  13.4200010    0.2772671
  13.4300003    0.2746150
  13.4400005    0.2807015
  13.4500008    0.2622640
  13.4600010    0.2731545
  13.4700003    0.2776068
  13.4800005    0.2746488
  13.4900007    0.2715189
  13.5000010    0.2749104
  13.5100002    0.2784457
  13.5200005    0.2704285
  13.5300007    0.2710370
  13.5400009    0.2177203
  13.5500002    0.2252375
  13.5600004    0.2551682
  13.5700006    0.2446324
  13.5800009    0.2430123
  13.5900011    0.2152577
  13.6000004    0.2281590
  13.6100006    0.2379357
  13.6200008    0.2418333
  13.6300011    0.2432481
  13.6400003    0.2414585
  13.6500006    0.2352437
  13.6600008    0.2341333
  13.6700010    0.2503219
  13.6800003    0.2575370
  13.6900005    0.2498970
  13.7000008    0.2425200
  13.7100010    0.2245177
  13.7200003    0.2239399
  13.7300005    0.2562267
  13.7400007    0.2454700
  13.7500010    0.2511413
  13.7600002    0.2415249
  13.7700005    0.2414796
  13.7800007    0.2470806
  13.7900009    0.2433039
  13.8000002    0.2437930
  13.8100004    0.2241357
  13.8200006    0.2250302
  13.8300009    0.2661369
  13.8400011    0.2365642
  13.8500004    0.2559519
  13.8600006    0.2236354
  13.8700008    0.2296723
  13.8800011    0.2388254
  13.8900003    0.2461557
  13.9000006    0.2390908
  13.9100008    0.2479814
  13.9200010    0.2434611
  13.9300003    0.2390740
  13.9400005    0.2483992
  13.9500008    0.2301730
  13.9600010    0.2400684
  13.9700003    0.2520845
  13.9800005    0.2415396
  13.9900007    0.2314601
  14.0000010    0.2337714
  14.0100002    0.2439075
  14.0200005    0.2398280
  14.0300007    0.2470442
  14.0400009    0.2414425
  14.0500002    0.2343685
  14.0600004    0.2415436
  14.0700006    0.2409342
  14.0800009    0.2400388
  14.0900011    0.2304983
  14.1000004    0.2493370
  14.1100006    0.2602970
  14.1200008    0.2591839
  14.1300011    0.2344345
  14.1400003    0.2429691
  14.1500006    0.2535125
  14.1600008    0.2311157
  14.1700010    0.2484485
  14.1800003    0.2428923
  14.1900005    0.2523604
  14.2000008    0.2482659
  14.2100010    0.2485086
  14.2200003    0.2515597
  14.2300005    0.2656755
  14.2400007    0.2803532
  14.2500010    0.2741894
  14.2600002    0.2681151
  14.2700005    0.2660947
  14.2800007    0.2728830
  14.2900009    0.2641767
  14.3000011    0.2666252
  14.3100004    0.2667579
  14.3200006    0.2626081
  14.3300009    0.2734860
  14.3400011    0.2698548
  14.3500004    0.2619567
  14.3600006    0.2714635
  14.3700008    0.2752147
  14.3800011    0.2641591
  14.3900003    0.2652648
  14.4000006    0.2714876
  14.4100008    0.2737955
  14.4200010    0.2596099
  14.4300003    0.2647832
  14.4400005    0.2733436
  14.4500008    0.2589090
  14.4600010    0.2621586
  14.4700003    0.2618518
  14.4800005    0.2646968
  14.4900007    0.2746969
  14.5000010    0.2720399
  14.5100002    0.2687723
  14.5200005    0.2657164
  14.5300007    0.2539659
  14.5400009    0.2764062
  14.5500011    0.2633950
  14.5600004    0.2515092
  14.5700006    0.2662760
  14.5800009    0.2601030
  14.5900011    0.2743735
  14.6000004    0.2707494
  14.6100006    0.2353519
  14.6200008    0.2565052
  14.6300011    0.2633536
  14.6400003    0.2559686
  14.6500006    0.2646476
  14.6600008    0.2643608
  14.6700010    0.2525279
  14.6800003    0.2635901
  14.6900005    0.2760263
  14.7000008    0.2585261
  14.7100010    0.2676625
  14.7200003    0.2666758
  14.7300005    0.2681934
  14.7400007    0.2512242
  14.7500010    0.2617955
  14.7600002    0.2744354
  14.7700005    0.2706764
  14.7800007    0.2653602
  14.7900009    0.2823974
  14.8000011    0.2701378
  14.8100004    0.2737996
  14.8200006    0.2752102
  14.8300009    0.2646694
  14.8400011    0.2756635
  14.8500004    0.2757040
  14.8600006    0.2391649
  14.8700008    0.2328085
  14.8800011    0.2512310
  14.8900003    0.2303759
  14.9000006    0.2397776
  14.9100008    0.2679276
  14.9200010    0.2630701
  14.9300003    0.2679068
  14.9400005    0.2797965
  14.9500008    0.2726125
  14.9600010    0.2637345
  14.9700003    0.2659765
  14.9800005    0.2663966
  14.9900007    0.2804271
  15.0000010    0.2600247
  15.0100012    0.2694016
  15.0200005    0.2664161
  15.0300007    0.2661364
  15.0400009    0.2700049
  15.0500011    0.2556534
  15.0600004    0.2681783
  15.0700006    0.2668907
  15.0800009    0.2831334
  15.0900011    0.2688169
  15.1000004    0.2663038
  15.1100006    0.2778190
  15.1200008    0.2762629
  15.1300011    0.2353277
  15.1400003    0.2400959
  15.1500006    0.2396026
  15.1600008    0.2488312
  15.1700010    0.2458724
  15.1800003    0.2519389
  15.1900005    0.2241305
  15.2000008    0.2332255
  15.2100010    0.2363549
  15.2200003    0.2234585
  15.2300005    0.2343316
  15.2400007    0.2289261
  15.2500010    0.2251455
  15.2600012    0.2147905
  15.2700005    0.2389595
  15.2800007    0.2549169
  15.2900009    0.2376350
  15.3000011    0.2434341
  15.3100004    0.2466853
  15.3200006    0.2427072
  15.3300009    0.2410446
  15.3400011    0.2445117
  15.3500004    0.2404509
  15.3600006    0.2459460
  15.3700008    0.2287334
  15.3800011    0.2285744
  15.3900003    0.2260986
  15.4000006    0.2289155
  15.4100008    0.2231070
  15.4200010    0.2169126
  15.4300003    0.2318780
  15.4400005    0.2319078
  15.4500008    0.2336659
  15.4600010    0.2267042
  15.4700003    0.2143685
  15.4800005    0.2192634
  15.4900007    0.2241497
  15.5000010    0.2260927
  15.5100012    0.2224825
  15.5200005    0.2125823
  15.5300007    0.2195654
  15.5400009    0.2037962
  15.5500011    0.2242919
  15.5600004    0.2254488
  15.5700006    0.2224693
  15.5800009    0.2281344
  15.5900011    0.2341743
  15.6000004    0.2277370
  15.6100006    0.2246592
  15.6200008    0.2424544
  15.6300011    0.2207905
  15.6400003    0.2248121
  15.6500006    0.2217652
  15.6600008    0.2206544
  15.6700010    0.2191704
  15.6800003    0.2197271
  15.6900005    0.2395618
  15.7000008    0.2347901
  15.7100010    0.2305234
  15.7200012    0.2403437
  15.7300005    0.2297715
  15.7400007    0.2295640
  15.7500010    0.2345915
  15.7600012    0.2125336
  15.7700005    0.2349721
  15.7800007    0.2306287
  15.7900009    0.2387583
  15.8000011    0.2452706
  15.8100004    0.2385280
  15.8200006    0.2451395
  15.8300009    0.2484671
  15.8400011    0.2862268
  15.8500004    0.2631723
  15.8600006    0.2665595
  15.8700008    0.2764506
  15.8800011    0.2756062
  15.8900003    0.2745985
  15.9000006    0.2710262
  15.9100008    0.2828023
  15.9200010    0.2708808
  15.9300003    0.2825368
  15.9400005    0.2747341
  15.9500008    0.2743515
  15.9600010    0.2623842
  15.9700012    0.2760147
  15.9800005    0.2496452
  15.9900007    0.2649072
  16.0000000    0.2601817
  16.0100002    0.2546863
  16.0200005    0.2670841
  16.0300007    0.2461401
  16.0400009    0.2646799
  16.0500011    0.2829173
  16.0600014    0.2511324
  16.0700016    0.2599143
  16.0799999    0.2670631
  16.0900002    0.2764172
  16.1000004    0.2312551
  16.1100006    0.2609257
  16.1200008    0.2339917
  16.1300011    0.2617498
  16.1400013    0.2634257
  16.1500015    0.2700409
  16.1599998    0.2615599
  16.1700001    0.2768833
  16.1800003    0.2609831
  16.1900005    0.2503045
  16.2000008    0.2578128
  16.2100010    0.2620533
  16.2200012    0.2669303
  16.2300014    0.2332359
  16.2400017    0.2286801
  16.2500000    0.2517025
  16.2600002    0.2641411
  16.2700005    0.2756179
  16.2800007    0.2687488
  16.2900009    0.2388648
  16.3000011    0.2395376
  16.3100014    0.2102422
  16.3200016    0.2248396
  16.3299999    0.2725342
  16.3400002    0.2500157
  16.3500004    0.2724207
  16.3600006    0.2670530
  16.3700008    0.2644784
  16.3800011    0.2667641
  16.3900013    0.2538926
  16.4000015    0.2655341
  16.4099998    0.2658902
  16.4200001    0.2673672
  16.4300003    0.2743018
  16.4400005    0.2677777
  16.4500008    0.2769380
  16.4600010    0.2533801
  16.4700012    0.2577302
  16.4800014    0.2654224
  16.4900017    0.2530265
  16.5000000    0.2630129
  16.5100002    0.2567112
  16.5200005    0.2422291
  16.5300007    0.2511149
  16.5400009    0.2581164
  16.5500011    0.2765522
  16.5600014    0.2654406
  16.5700016    0.2804457
  16.5799999    0.2699776
  16.5900002    0.2670198
  16.6000004    0.2814161
  16.6100006    0.2801545
  16.6200008    0.2764211
  16.6300011    0.2824055
  16.6400013    0.2727496
  16.6500015    0.2707570
  16.6599998    0.2701865
  16.6700001    0.2723124
  16.6800003    0.2307573
  16.6900005    0.2272542
  16.7000008    0.2251669
  16.7100010    0.2329878
  16.7200012    0.2168764
  16.7300014    0.1948143
  16.7400017    0.2518518
  16.7500000    0.2213017
  16.7600002    0.2347359
  16.7700005    0.2391561
  16.7800007    0.2472702
  16.7900009    0.2533862
  16.8000011    0.2566107
  16.8100014    0.2402294
  16.8200016    0.2445867
  16.8299999    0.2365845
  16.8400002    0.2477509
  16.8500004    0.2456242
  16.8600006    0.2437791
  16.8700008    0.2470173
  16.8800011    0.2389417
  16.8900013    0.2546348
  16.9000015    0.2463536
  16.9100018    0.2452504
  16.9200001    0.2532511
  16.9300003    0.2526165
  16.9400005    0.2532585
  16.9500008    0.2411910
  16.9600010    0.2440407
  16.9700012    0.2558535
  16.9800014    0.2365195
  16.9900017    0.2451872
  17.0000000    0.2631754
  17.0100002    0.2710874
  17.0200005    0.2611408
  17.0300007    0.2514330
  17.0400009    0.2472464
  17.0500011    0.2534377
  17.0600014    0.2502487
  17.0700016    0.2473062
  17.0799999    0.2514841
  17.0900002    0.2522460
  17.1000004    0.2364151
  17.1100006    0.2564317
  17.1200008    0.2642379
  17.1300011    0.2583988
  17.1400013    0.2578666
  17.1500015    0.2619567
  17.1600018    0.2563781
  17.1700001    0.2392144
  17.1800003    0.2493931
  17.1900005    0.2500112
  17.2000008    0.2494342
  17.2100010    0.2401009
  17.2200012    0.2442384
  17.2300014    0.2285703
  17.2400017    0.2386919
  17.2500000    0.2412043
  17.2600002    0.2384153
  17.2700005    0.2482537
  17.2800007    0.2352838
  17.2900009    0.2596422
  17.3000011    0.2625950
  17.3100014    0.2520916
  17.3200016    0.2587926
  17.3299999    0.2565981
  17.3400002    0.2644649
  17.3500004    0.2438812
  17.3600006    0.2668338
  17.3700008    0.2470928
  17.3800011    0.2714940
  17.3900013    0.2405492
  17.4000015    0.2372532
  17.4100018    0.2246004
  17.4200001    0.2280022
  17.4300003    0.2572733
  17.4400005    0.2434827
  17.4500008    0.2377965
  17.4600010    0.2438080
  17.4700012    0.2308683
  17.4800014    0.2495969
  17.4900017    0.2391002
  17.5000000    0.2453164
  17.5100002    0.2397322
  17.5200005    0.2350683
  17.5300007    0.2392418
  17.5400009    0.2510576
  17.5500011    0.2359837
  17.5600014    0.2439786
  17.5700016    0.2461420
  17.5799999    0.2380807
  17.5900002    0.2438442
  17.6000004    0.2489888
  17.6100006    0.2608508
  17.6200008    0.2529726
  17.6300011    0.2431159
  17.6400013    0.2565715
  17.6500015    0.2501324
  17.6600018    0.2496838
  17.6700001    0.2480350
  17.6800003    0.2567696
  17.6900005    0.2498483
  17.7000008    0.2531668
  17.7100010    0.2373970
  17.7200012    0.2524428
  17.7300014    0.2514817
  17.7400017    0.2504053
  17.7500000    0.2546147
  17.7600002    0.2437127
  17.7700005    0.2376625
  17.7800007    0.2476019
  17.7900009    0.2590310
  17.8000011    0.2099585
  17.8100014    0.2480584
  17.8200016    0.2420790
  17.8299999    0.2469945
  17.8400002    0.2459116
  17.8500004    0.2509198
  17.8600006    0.2475092
  17.8700008    0.2631562
  17.8800011    0.2546330
  17.8900013    0.2510288
  17.9000015    0.2589543
  17.9100018    0.2607027
  17.9200001    0.2434050
  17.9300003    0.2419759
  17.9400005    0.2568949
  17.9500008    0.2529871
  17.9600010    0.2543761
  17.9700012    0.2425692
  17.9800014    0.2494652
  17.9900017    0.2689779
  18.0000000    0.2590119
  18.0100002    0.2462691
  18.0200005    0.2596750
  18.0300007    0.2529624
  18.0400009    0.2427279
  18.0500011    0.2499821
  18.0600014    0.2577369
  18.0700016    0.2384202
  18.0799999    0.2486019
  18.0900002    0.2421719
  18.1000004    0.2369813
  18.1100006    0.2281891
  18.1200008    0.2430896
  18.1300011    0.2525868
  18.1400013    0.2456542
  18.1500015    0.2500238
  18.1600018    0.2572336
  18.1700001    0.2436466
  18.1800003    0.2388036
  18.1900005    0.2468089
  18.2000008    0.2687490
  18.2100010    0.2526845
  18.2200012    0.2529228
  18.2300014    0.2513243
  18.2400017    0.2547136
  18.2500000    0.2385129
  18.2600002    0.2553318
  18.2700005    0.2555766
  18.2800007    0.2426488
  18.2900009    0.2388633
  18.3000011    0.2491838
  18.3100014    0.2645050
  18.3200016    0.2580288
  18.3299999    0.2583057
  18.3400002    0.2546979
  18.3500004    0.2523074
  18.3600006    0.2445033
  18.3700008    0.2508163
  18.3800011    0.2281017
  18.3900013    0.2359204
  18.4000015    0.2604597
  18.4100018    0.2544428
  18.4200001    0.2589026
  18.4300003    0.2526108
  18.4400005    0.2493159
  18.4500008    0.2672329
  18.4600010    0.2611125
  18.4700012    0.2668739
  18.4800014    0.2621344
  18.4900017    0.2406895
  18.5000000    0.2364255
  18.5100002    0.2485531
  18.5200005    0.2400359
  18.5300007    0.2334839
  18.5400009    0.2675300
  18.5500011    0.2259794
  18.5600014    0.2389568
  18.5700016    0.2491100
  18.5800018    0.2498517
  18.5900002    0.2530668
  18.6000004    0.2389984
  18.6100006    0.2458994
  18.6200008    0.2497772
  18.6300011    0.2424541
  18.6400013    0.2391644
  18.6500015    0.2541802
  18.6600018    0.2514276
  18.6700001    0.2193872
  18.6800003    0.2430257
  18.6900005    0.2562949
  18.7000008    0.2602365
  18.7100010    0.2643773
  18.7200012    0.2527200
  18.7300014    0.2596251
  18.7400017    0.2531933
  18.7500000    0.2370992
  18.7600002    0.2684979
  18.7700005    0.2684830
  18.7800007    0.2689997
  18.7900009    0.2659743
  18.8000011    0.2722299
  18.8100014    0.2720794
  18.8200016    0.2745124
  18.8300018    0.2726259
  18.8400002    0.2742060
  18.8500004    0.2692752
  18.8600006    0.2728043
  18.8700008    0.2053046
  18.8800011    0.2499627
  18.8900013    0.2632187
  18.9000015    0.2503461
  18.9100018    0.2419037
  18.9200001    0.2379793
  18.9300003    0.2285088
  18.9400005    0.2275025
  18.9500008    0.2120763
  18.9600010    0.2035629
  18.9700012    0.2228418
  18.9800014    0.2579545
  18.9900017    0.2160513
  19.0000000    0.2387396
  19.0100002    0.2296682
  19.0200005    0.2761951
  19.0300007    0.2725767
  19.0400009    0.2720247
  19.0500011    0.2536460
  19.0600014    0.2212396
  19.0700016    0.2217516
  19.0800018    0.2569212
  19.0900002    0.2532842
  19.1000004    0.2190239
  19.1100006    0.2465476
  19.1200008    0.2515080
  19.1300011    0.2422678
  19.1400013    0.2446919
  19.1500015    0.2353672
  19.1600018    0.2534884
  19.1700001    0.2500022
  19.1800003    0.2529601
  19.1900005    0.2700715
  19.2000008    0.2752500
  19.2100010    0.2251866
  19.2200012    0.2630489
  19.2300014    0.2337331
  19.2400017    0.2336731
  19.2500000    0.2281599
  19.2600002    0.2313922
  19.2700005    0.2339934
  19.2800007    0.2811830
  19.2900009    0.2103565
  19.3000011    0.2380691
  19.3100014    0.2460805
  19.3200016    0.2693236
  19.3300018    0.2545715
  19.3400002    0.2365402
  19.3500004    0.2363792
  19.3600006    0.2336226
  19.3700008    0.2459189
  19.3800011    0.2501378
  19.3900013    0.2502673
  19.4000015    0.2464873
  19.4100018    0.2589616
  19.4200001    0.2371122
  19.4300003    0.2354554
  19.4400005    0.2582347
  19.4500008    0.2501532
  19.4600010    0.2370308
  19.4700012    0.2436712
  19.4800014    0.2416798
  19.4900017    0.2604347
  19.5000000    0.2447660
  19.5100002    0.2550841
  19.5200005    0.2422696
  19.5300007    0.2514681
  19.5400009    0.2487798
  19.5500011    0.2556845
  19.5600014    0.2456446
  19.5700016    0.2496684
  19.5800018    0.2466589
  19.5900002    0.2399155
  19.6000004    0.2426155
  19.6100006    0.2465241
  19.6200008    0.2547348
  19.6300011    0.2241722
  19.6400013    0.2531390
  19.6500015    0.2519295
  19.6600018    0.2417944
  19.6700001    0.2467209
  19.6800003    0.2363790
  19.6900005    0.2441229
  19.7000008    0.2619774
  19.7100010    0.2393842
  19.7200012    0.2471870
  19.7300014    0.2525457
  19.7400017    0.2546993
  19.7500000    0.2441081
  19.7600002    0.2437189
  19.7700005    0.2502343
  19.7800007    0.2620457
  19.7900009    0.2429165
  19.8000011    0.2488281
  19.8100014    0.2552856
  19.8200016    0.2524964
  19.8300018    0.2593030
  19.8400002    0.2589691
  19.8500004    0.2558824
  19.8600006    0.2722914
  19.8700008    0.2661199
  19.8800011    0.2575810
  19.8900013    0.2507245
  19.9000015    0.2625377
  19.9100018    0.2563569
  19.9200001    0.2666633
  19.9300003    0.2398910
  19.9400005    0.2278879
  19.9500008    0.2226032
  19.9600010    0.2225694
  19.9700012    0.2218086
  19.9800014    0.2591727
  19.9900017    0.2457777
  20.0000000    0.2519090
  20.0100002    0.2750600
  20.0200005    0.2758310
  20.0300007    0.2413449
  20.0400009    0.2555736
  20.0500011    0.2447110
  20.0600014    0.2610531
  20.0700016    0.2509071
  20.0800018    0.2385382
  20.0900002    0.2275679
  20.1000004    0.2497600
  20.1100006    0.2687987
  20.1200008    0.2552522
  20.1300011    0.2675507
  20.1400013    0.2672287
  20.1500015    0.2587097
  20.1600018    0.2584650
  20.1700001    0.2465048
  20.1800003    0.2339833
  20.1900005    0.2449266
  20.2000008    0.2526626
  20.2100010    0.2477075
  20.2200012    0.2419920
  20.2300014    0.2415313
  20.2400017    0.2444604
  20.2500019    0.2386527
  20.2600002    0.2427901
  20.2700005    0.2460207
  20.2800007    0.2629502
  20.2900009    0.2563646
  20.3000011    0.2619910
  20.3100014    0.2710226
  20.3200016    0.2607962
  20.3300018    0.2601599
  20.3400002    0.2670210
  20.3500004    0.2733616
  20.3600006    0.2659407
  20.3700008    0.2693602
  20.3800011    0.2611534
  20.3900013    0.2675501
  20.4000015    0.2642060
  20.4100018    0.2708459
  20.4200001    0.2615767
  20.4300003    0.2675603
  20.4400005    0.2588579
  20.4500008    0.2614378
  20.4600010    0.2640893
  20.4700012    0.2705782
  20.4800014    0.2520391
  20.4900017    0.2605208
  20.5000019    0.2640633
  20.5100002    0.2677076
  20.5200005    0.2587981
  20.5300007    0.2672161
  20.5400009    0.2487671
  20.5500011    0.2418956
  20.5600014    0.2449554
  20.5700016    0.2483638
  20.5800018    0.2342032
  20.5900002    0.2350045
  20.6000004    0.2504737
  20.6100006    0.2552844
  20.6200008    0.2615004
  20.6300011    0.2552087
  20.6400013    0.2334862
  20.6500015    0.2444625
  20.6600018    0.2324518
  20.6700001    0.2400431
  20.6800003    0.2493055
  20.6900005    0.2606986
  20.7000008    0.2629077
  20.7100010    0.2797700
  20.7200012    0.2713890
  20.7300014    0.2763980
  20.7400017    0.2600623
  20.7500019    0.2633224
  20.7600002    0.2502028
  20.7700005    0.2653263
  20.7800007    0.2412466
  20.7900009    0.2438794
  20.8000011    0.2388020
  20.8100014    0.2489507
  20.8200016    0.2487663
  20.8300018    0.2721706
  20.8400002    0.2567665
  20.8500004    0.2759600
  20.8600006    0.2717449
  20.8700008    0.2558812
  20.8800011    0.2657301
  20.8900013    0.2603435
  20.9000015    0.2642063
  20.9100018    0.2741276
  20.9200001    0.2506483
  20.9300003    0.2695234
  20.9400005    0.2632028
  20.9500008    0.2518112
  20.9600010    0.2539158
  20.9700012    0.2702714
  20.9800014    0.2659442
  20.9900017    0.2560890
  21.0000019    0.2799414
  21.0100002    0.2734017
  21.0200005    0.2727193
  21.0300007    0.2556889
  21.0400009    0.2618110
  21.0500011    0.2791878
  21.0600014    0.2567443
  21.0700016    0.2578707
  21.0800018    0.2575378
  21.0900002    0.2724781
  21.1000004    0.2791816
  21.1100006    0.2670487
  21.1200008    0.2617378
  21.1300011    0.2699766
  21.1400013    0.2558764
  21.1500015    0.2609029
  21.1600018    0.2635798
  21.1700001    0.2495842
  21.1800003    0.2635022
  21.1900005    0.2617948
  21.2000008    0.2755357
  21.2100010    0.2511655
  21.2200012    0.2540074
  21.2300014    0.2622166
  21.2400017    0.2516276
  21.2500019    0.2554320
  21.2600002    0.2665942
  21.2700005    0.2556388
  21.2800007    0.2612267
  21.2900009    0.2599512
  21.3000011    0.2558616
  21.3100014    0.2715619
  21.3200016    0.2538695
  21.3300018    0.2617226
  21.3400002    0.2485540
  21.3500004    0.2634050
  21.3600006    0.2562071
  21.3700008    0.2624478
  21.3800011    0.2595432
  21.3900013    0.2619724
  21.4000015    0.2693073
  21.4100018    0.2453274
  21.4200001    0.2733776
  21.4300003    0.2617673
  21.4400005    0.2729391
  21.4500008    0.2620482
  21.4600010    0.2654699
  21.4700012    0.2514545
  21.4800014    0.2569762
  21.4900017    0.2531234
  21.5000019    0.2648363
  21.5100002    0.2516596
  21.5200005    0.2520021
  21.5300007    0.2705368
  21.5400009    0.2735305
  21.5500011    0.2799248
  21.5600014    0.2605233
  21.5700016    0.2621141
  21.5800018    0.2591160
  21.5900002    0.2674932
  21.6000004    0.2695251
  21.6100006    0.2657112
  21.6200008    0.2659720
  21.6300011    0.2718432
  21.6400013    0.2726617
  21.6500015    0.2646393
  21.6600018    0.2629601
  21.6700001    0.2752953
  21.6800003    0.2718736
  21.6900005    0.2751042
  21.7000008    0.2689606
  21.7100010    0.2688552
  21.7200012    0.2838331
  21.7300014    0.2802086
  21.7400017    0.2669555
  21.7500019    0.2654325
  21.7600002    0.2789137
  21.7700005    0.2628249
  21.7800007    0.2412400
  21.7900009    0.2538936
  21.8000011    0.2554564
  21.8100014    0.2358869
  21.8200016    0.2439789
  21.8300018    0.2327697
  21.8400002    0.2290180
  21.8500004    0.2349239
  21.8600006    0.2341021
  21.8700008    0.2448610
  21.8800011    0.2495261
  21.8900013    0.2567869
  21.9000015    0.2711635
  21.9100018    0.2721900
  21.9200020    0.2596880
  21.9300003    0.2802552
  21.9400005    0.2800707
  21.9500008    0.2802807
  21.9600010    0.2632619
  21.9700012    0.2614487
  21.9800014    0.2649481
  21.9900017    0.2425449
  22.0000019    0.2326241
  22.0100002    0.2284719
  22.0200005    0.2530539
  22.0300007    0.2401249
  22.0400009    0.2493918
  22.0500011    0.2400366
  22.0600014    0.2161124
  22.0700016    0.2112191
  22.0800018    0.2204855
  22.0900002    0.2330056
  22.1000004    0.2257187
  22.1100006    0.2286842
  22.1200008    0.2471065
  22.1300011    0.2442279
  22.1400013    0.2507559
  22.1500015    0.2778792
  22.1600018    0.2566722
  22.1700020    0.2518188
  22.1800003    0.2618769
  22.1900005    0.2686257
  22.2000008    0.2824506
  22.2100010    0.2679605
  22.2200012    0.2674318
  22.2300014    0.2583157
  22.2400017    0.2514387
  22.2500019    0.2570161
  22.2600002    0.2812581
  22.2700005    0.2648348
  22.2800007    0.2608401
  22.2900009    0.2724143
  22.3000011    0.2721796
  22.3100014    0.2749859
  22.3200016    0.2608536
  22.3300018    0.2533648
  22.3400002    0.2717107
  22.3500004    0.2686987
  22.3600006    0.2783910
  22.3700008    0.2652363
  22.3800011    0.2669443
  22.3900013    0.2618315
  22.4000015    0.2529470
  22.4100018    0.2693318
  22.4200020    0.2402683
  22.4300003    0.2740212
  22.4400005    0.2600186
  22.4500008    0.2667664
  22.4600010    0.2588646
  22.4700012    0.2587392
  22.4800014    0.2524333
  22.4900017    0.2577955
  22.5000019    0.2610836
  22.5100002    0.2634713
  22.5200005    0.2571809
  22.5300007    0.2595242
  22.5400009    0.2559617
  22.5500011    0.2612193
  22.5600014    0.2654631
  22.5700016    0.2643532
  22.5800018    0.2564512
  22.5900002    0.2706515
  22.6000004    0.2695484
  22.6100006    0.2587913
  22.6200008    0.2594818
  22.6300011    0.2767261
  22.6400013    0.2705733
  22.6500015    0.2690116
  22.6600018    0.2675833
  22.6700020    0.2645893
  22.6800003    0.2761889
  22.6900005    0.2679088
  22.7000008    0.2772954
  22.7100010    0.2540009
  22.7200012    0.2553642
  22.7300014    0.2621982
  22.7400017    0.2547910
  22.7500019    0.2555830
  22.7600002    0.2630015
  22.7700005    0.2539351
  22.7800007    0.2331754
  22.7900009    0.2554315
  22.8000011    0.2448203
  22.8100014    0.2404450
  22.8200016    0.2308331
  22.8300018    0.2436239
  22.8400002    0.2599232
  22.8500004    0.2304520
  22.8600006    0.2323662
  22.8700008    0.2360640
  22.8800011    0.2352219
  22.8900013    0.2510633
  22.9000015    0.2515369
  22.9100018    0.2554280
  22.9200020    0.2547180
  22.9300003    0.2423250
  22.9400005    0.2546448
  22.9500008    0.2386527
  22.9600010    0.2581474
  22.9700012    0.2615201
  22.9800014    0.2430328
  22.9900017    0.2401497
  23.0000019    0.2397438
  23.0100002    0.2415035
  23.0200005    0.2607022
  23.0300007    0.2490843
  23.0400009    0.2556332
  23.0500011    0.2360317
  23.0600014    0.2474011
  23.0700016    0.2383874
  23.0800018    0.2429814
  23.0900002    0.2450103
  23.1000004    0.2489069
  23.1100006    0.2630621
  23.1200008    0.2567145
  23.1300011    0.2449198
  23.1400013    0.2555698
  23.1500015    0.2531976
  23.1600018    0.2273912
  23.1700020    0.2303501
  23.1800003    0.2280055
  23.1900005    0.2480920
  23.2000008    0.2591399
  23.2100010    0.2368163
  23.2200012    0.2421890
  23.2300014    0.2546518
  23.2400017    0.2602593
  23.2500019    0.2753448
  23.2600002    0.2682762
  23.2700005    0.2620142
  23.2800007    0.2706547
  23.2900009    0.2493712
  23.3000011    0.2301780
  23.3100014    0.2312391
  23.3200016    0.2395668
  23.3300018    0.2270886
  23.3400021    0.2570190
  23.3500004    0.2431224
  23.3600006    0.2371756
  23.3700008    0.2410618
  23.3800011    0.2516842
  23.3900013    0.2576942
  23.4000015    0.2553154
  23.4100018    0.2659034
  23.4200020    0.2607280
  23.4300003    0.2638926
  23.4400005    0.2620626
  23.4500008    0.2567808
  23.4600010    0.2736274
  23.4700012    0.2564816
  23.4800014    0.2662512
  23.4900017    0.2418352
  23.5000019    0.2430148
  23.5100002    0.2553308
  23.5200005    0.2575445
  23.5300007    0.2645283
  23.5400009    0.2522545
  23.5500011    0.2535248
  23.5600014    0.2520127
  23.5700016    0.2584694
  23.5800018    0.2605898
  23.5900021    0.2534238
  23.6000004    0.2653680
  23.6100006    0.2512027
  23.6200008    0.2650319
  23.6300011    0.2451910
  23.6400013    0.2668653
  23.6500015    0.2672703
  23.6600018    0.2610279
  23.6700020    0.2700042
  23.6800003    0.2628326
  23.6900005    0.2704226
  23.7000008    0.2553421
  23.7100010    0.2469765
  23.7200012    0.2586245
  23.7300014    0.2669995
  23.7400017    0.2662401
  23.7500019    0.2638157
  23.7600002    0.2577820
  23.7700005    0.2604538
  23.7800007    0.2428984
  23.7900009    0.2643027
  23.8000011    0.2670420
  23.8100014    0.2651987
  23.8200016    0.2634147
  23.8300018    0.2624325
  23.8400021    0.2615215
  23.8500004    0.2639827
  23.8600006    0.2609860
  23.8700008    0.2607816
  23.8800011    0.2573560
  23.8900013    0.2685015
  23.9000015    0.2351888
  23.9100018    0.2511301
  23.9200020    0.2610818
  23.9300003    0.2538505
  23.9400005    0.2487658
  23.9500008    0.2743096
  23.9600010    0.2582318
  23.9700012    0.2661802
  23.9800014    0.2752270
  23.9900017    0.2630481
  24.0000019    0.2638815
  24.0100002    0.2706150
  24.0200005    0.2573753
  24.0300007    0.2751219
  24.0400009    0.2583169
  24.0500011    0.2521503
  24.0600014    0.2480169
  24.0700016    0.2637331
  24.0800018    0.2672051
  24.0900021    0.2707756
  24.1000004    0.2541927
  24.1100006    0.2427743
  24.1200008    0.2365650
  24.1300011    0.2387964
  24.1400013    0.2436777
  24.1500015    0.2404083
  24.1600018    0.2492223
  24.1700020    0.2602223
  24.1800003    0.2707324
  24.1900005    0.2703269
  24.2000008    0.2488825
  24.2100010    0.2627400
  24.2200012    0.2577933
  24.2300014    0.2427345
  24.2400017    0.2419564
  24.2500019    0.2576836
  24.2600002    0.2724062
  24.2700005    0.2539513
  24.2800007    0.2690815
  24.2900009    0.2497509
  24.3000011    0.2729275
  24.3100014    0.2407564
  24.3200016    0.2375284
  24.3300018    0.2639286
  24.3400021    0.2684136
  24.3500004    0.2665848
  24.3600006    0.2761832
  24.3700008    0.2385741
  24.3800011    0.2760523
  24.3900013    0.2592895
  24.4000015    0.2587804
  24.4100018    0.2614350
  24.4200020    0.2645474
  24.4300003    0.2716876
  24.4400005    0.2560572
  24.4500008    0.2664254
  24.4600010    0.2780287
  24.4700012    0.2826607
  24.4800014    0.2620628
  24.4900017    0.2674614
  24.5000019    0.2567674
  24.5100002    0.2646894
  24.5200005    0.2627490
  24.5300007    0.2696891
  24.5400009    0.2775103
  24.5500011    0.2525623
  24.5600014    0.2660809
  24.5700016    0.2793722
  24.5800018    0.2634279
  24.5900021    0.2746785
  24.6000004    0.2652421
  24.6100006    0.2568151
  24.6200008    0.2447230
  24.6300011    0.2259041
  24.6400013    0.2347702
  24.6500015    0.2372987
  24.6600018    0.2579193
  24.6700020    0.2616051
  24.6800003    0.2491190
  24.6900005    0.2289785
  24.7000008    0.2600847
  24.7100010    0.2674267
  24.7200012    0.2624695
  24.7300014    0.2478423
  24.7400017    0.2617626
  24.7500019    0.2418084
  24.7600002    0.2658410
  24.7700005    0.2622091
  24.7800007    0.2662107
  24.7900009    0.2702176
  24.8000011    0.2645021
  24.8100014    0.2565754
  24.8200016    0.2686419
  24.8300018    0.2586719
  24.8400021    0.2780841
  24.8500004    0.2606627
  24.8600006    0.2590171
  24.8700008    0.2799672
  24.8800011    0.2739170
  24.8900013    0.2758114
  24.9000015    0.2737069
  24.9100018    0.2689549
  24.9200020    0.2726883
  24.9300003    0.2605213
  24.9400005    0.2293410
  24.9500008    0.2601412
  24.9600010    0.2594808
  24.9700012    0.2515987
  24.9800014    0.2579606
  24.9900017    0.2604369
  25.0000019    0.2609318
  25.0100021    0.2571305
  25.0200005    0.2379498
  25.0300007    0.2276888
  25.0400009    0.2248133
  25.0500011    0.2491162
  25.0600014    0.2428398
  25.0700016    0.2427450
  25.0800018    0.2478662
  25.0900021    0.2431513
  25.1000004    0.2396384
  25.1100006    0.2419636
  25.1200008    0.2558434
  25.1300011    0.2369497
  25.1400013    0.2562803
  25.1500015    0.2446153
  25.1600018    0.2486419
  25.1700020    0.2406899
  25.1800003    0.2239193
  25.1900005    0.2263284
  25.2000008    0.2492744
  25.2100010    0.2321821
  25.2200012    0.2200691
  25.2300014    0.2338623
  25.2400017    0.2485458
  25.2500019    0.2451281
  25.2600021    0.2482256
  25.2700005    0.2406079
  25.2800007    0.2520351
  25.2900009    0.2512417
  25.3000011    0.2536970
  25.3100014    0.2421430
  25.3200016    0.2627091
  25.3300018    0.2549970
  25.3400021    0.2192248
  25.3500004    0.2282950
  25.3600006    0.2111967
  25.3700008    0.2035221
  25.3800011    0.2170427
  25.3900013    0.2265933
  25.4000015    0.2223105
  25.4100018    0.2090864
  25.4200020    0.2320092
  25.4300003    0.2261394
  25.4400005    0.2132148
  25.4500008    0.2144044
  25.4600010    0.2339712
  25.4700012    0.2202705
  25.4800014    0.2259319
  25.4900017    0.2238485
  25.5000019    0.2105640
  25.5100021    0.2298162
  25.5200005    0.2292025
  25.5300007    0.2229731
  25.5400009    0.2373586
  25.5500011    0.2321703
  25.5600014    0.2397965
  25.5700016    0.2242849
  25.5800018    0.2328560
  25.5900021    0.2368628
  25.6000004    0.2182270
  25.6100006    0.2392205
  25.6200008    0.2280352
  25.6300011    0.2191959
  25.6400013    0.2213279
  25.6500015    0.2385618
  25.6600018    0.2196221
  25.6700020    0.2260138
  25.6800003    0.2300439
  25.6900005    0.2146794
  25.7000008    0.2253156
  25.7100010    0.2252705
  25.7200012    0.2425527
  25.7300014    0.2423683
  25.7400017    0.2340400
  25.7500019    0.2403286
  25.7600021    0.2396213
  25.7700005    0.2396360
  25.7800007    0.2174095
  25.7900009    0.2444805
  25.8000011    0.2229373
  25.8100014    0.2249674
  25.8200016    0.2421254
  25.8300018    0.2279463
  25.8400021    0.2450055
  25.8500004    0.2264515
  25.8600006    0.2318463
  25.8700008    0.2248275
  25.8800011    0.2479546
  25.8900013    0.2251253
  25.9000015    0.2368842
  25.9100018    0.2223773
  25.9200020    0.2251232
  25.9300003    0.2349370
  25.9400005    0.2137967
  25.9500008    0.2373946
  25.9600010    0.2442431
  25.9700012    0.2391640
  25.9800014    0.2469902
  25.9900017    0.2446710
  26.0000019    0.2412571
  26.0100021    0.2461981
  26.0200005    0.2739734
  26.0300007    0.2768443
  26.0400009    0.2702063
  26.0500011    0.2679778
  26.0600014    0.2685857
  26.0700016    0.2743955
  26.0800018    0.2539748
  26.0900021    0.2637731
  26.1000004    0.2700886
  26.1100006    0.2416376
  26.1200008    0.2638667
  26.1300011    0.2648469
  26.1400013    0.2667291
  26.1500015    0.2487565
  26.1600018    0.2627719
  26.1700020    0.2493320
  26.1800003    0.2594901
  26.1900005    0.2479775
  26.2000008    0.2620177
  26.2100010    0.2553521
  26.2200012    0.2642017
  26.2300014    0.2510045
  26.2400017    0.2636517
  26.2500019    0.2684792
  26.2600021    0.2520993
  26.2700005    0.2690885
  26.2800007    0.2231386
  26.2900009    0.2570772
  26.3000011    0.2740891
  26.3100014    0.2539146
  26.3200016    0.2637252
  26.3300018    0.2657799
  26.3400021    0.2512186
  26.3500004    0.2649982
  26.3600006    0.2705755
  26.3700008    0.2657019
  26.3800011    0.2606788
  26.3900013    0.2596034
  26.4000015    0.2629855
  26.4100018    0.2605025
  26.4200020    0.2702688
  26.4300003    0.2687350
  26.4400005    0.2688161
  26.4500008    0.2632022
  26.4600010    0.2482465
  26.4700012    0.2709936
  26.4800014    0.2699494
  26.4900017    0.2755739
  26.5000019    0.2676958
  26.5100021    0.2771437
  26.5200005    0.2688439
  26.5300007    0.2484780
  26.5400009    0.2321685
  26.5500011    0.2325481
  26.5600014    0.2250567
  26.5700016    0.2640644
  26.5800018    0.2674799
  26.5900021    0.2601724
  26.6000004    0.2764299
  26.6100006    0.2624491
  26.6200008    0.2426659
  26.6300011    0.2629260
  26.6400013    0.2628115
  26.6500015    0.2691229
  26.6600018    0.2621016
  26.6700020    0.2556261
  26.6800022    0.2676571
  26.6900005    0.2506019
  26.7000008    0.2621685
  26.7100010    0.2753690
  26.7200012    0.2740990
  26.7300014    0.2614757
  26.7400017    0.2598135
  26.7500019    0.2661593
  26.7600021    0.2702607
  26.7700005    0.2591631
  26.7800007    0.2360055
  26.7900009    0.2159105
  26.8000011    0.2259368
  26.8100014    0.2485555
  26.8200016    0.2312070
  26.8300018    0.2448451
  26.8400021    0.2592458
  26.8500004    0.2733543
  26.8600006    0.2697172
  26.8700008    0.2548215
  26.8800011    0.2505770
  26.8900013    0.2661697
  26.9000015    0.2685269
  26.9100018    0.2641820
  26.9200020    0.2717093
  26.9300022    0.2517409
  26.9400005    0.2702752
  26.9500008    0.2660296
  26.9600010    0.2621739
  26.9700012    0.2724192
  26.9800014    0.2707743
  26.9900017    0.2643100
  27.0000019    0.2714205
  27.0100021    0.2709371
  27.0200005    0.2726916
  27.0300007    0.2526462
  27.0400009    0.2704909
  27.0500011    0.2637137
  27.0600014    0.2664056
  27.0700016    0.2605311
  27.0800018    0.2660010
  27.0900021    0.2774299
  27.1000004    0.2749258
  27.1100006    0.2745850
  27.1200008    0.2673202
  27.1300011    0.2699213
  27.1400013    0.2728540
  27.1500015    0.2738070
  27.1600018    0.2631457
  27.1700020    0.2700907
  27.1800022    0.2658968
  27.1900005    0.2709601
  27.2000008    0.2671066
  27.2100010    0.2605574
  27.2200012    0.2618941
  27.2300014    0.2619565
  27.2400017    0.2327479
  27.2500019    0.2757439
  27.2600021    0.2535890
  27.2700005    0.2622536
  27.2800007    0.2528070
  27.2900009    0.2583496
  27.3000011    0.2542641
  27.3100014    0.2584802
  27.3200016    0.2655529
  27.3300018    0.2674992
  27.3400021    0.2624797
  27.3500004    0.2614775
  27.3600006    0.2732818
  27.3700008    0.2727392
  27.3800011    0.2714488
  27.3900013    0.2537630
  27.4000015    0.2512572
  27.4100018    0.2740434
  27.4200020    0.2616865
  27.4300022    0.2592004
  27.4400005    0.2532864
  27.4500008    0.2504599
  27.4600010    0.2618169
  27.4700012    0.2580984
  27.4800014    0.2751709
  27.4900017    0.2386868
  27.5000019    0.2447301
  27.5100021    0.2483939
  27.5200005    0.2155099
  27.5300007    0.2419759
  27.5400009    0.2345599
  27.5500011    0.2532988
  27.5600014    0.2575078
  27.5700016    0.2615547
  27.5800018    0.2729385
  27.5900021    0.2566890
  27.6000004    0.2563812
  27.6100006    0.2577612
  27.6200008    0.2604529
  27.6300011    0.2781661
  27.6400013    0.2777629
  27.6500015    0.2708145
  27.6600018    0.2702972
  27.6700020    0.2540891
  27.6800022    0.2770468
  27.6900005    0.2712944
  27.7000008    0.2726111
  27.7100010    0.2486455
  27.7200012    0.2556786
  27.7300014    0.2573081
  27.7400017    0.2580671
  27.7500019    0.2672477
  27.7600021    0.2657968
  27.7700005    0.2523441
  27.7800007    0.2744620
  27.7900009    0.2738937
  27.8000011    0.2660210
  27.8100014    0.2745136
  27.8200016    0.2645689
  27.8300018    0.2514853
  27.8400021    0.2673660
  27.8500004    0.2713387
  27.8600006    0.2762908
  27.8700008    0.2664160
  27.8800011    0.2521614
  27.8900013    0.2691461
  27.9000015    0.2674505
  27.9100018    0.2750704
  27.9200020    0.2622135
  27.9300022    0.2713569
  27.9400005    0.2707216
  27.9500008    0.2677319
  27.9600010    0.2599363
  27.9700012    0.2698974
  27.9800014    0.2627811
  27.9900017    0.2592109
  28.0000019    0.2615367
  28.0100021    0.2520941
  28.0200005    0.2623023
  28.0300007    0.2682628
  28.0400009    0.2598631
  28.0500011    0.2703389
  28.0600014    0.2473474
  28.0700016    0.2370601
  28.0800018    0.2104005
  28.0900021    0.2298773
  28.1000004    0.2386468
  28.1100006    0.2605291
  28.1200008    0.2480540
  28.1300011    0.2432593
  28.1400013    0.2390036
  28.1500015    0.2140048
  28.1600018    0.2319010
  28.1700020    0.2153621
  28.1800022    0.2294406
  28.1900005    0.2283849
  28.2000008    0.2099247
  28.2100010    0.2079624
  28.2200012    0.2261487
  28.2300014    0.2424129
  28.2400017    0.2702985
  28.2500019    0.2516840
  28.2600021    0.2145600
  28.2700005    0.2469384
  28.2800007    0.2165986
  28.2900009    0.2422553
  28.3000011    0.2527499
  28.3100014    0.2586348
  28.3200016    0.2214800
  28.3300018    0.2554177
  28.3400021    0.2225954
  28.3500023    0.2238016
  28.3600006    0.2527062
  28.3700008    0.2475778
  28.3800011    0.2378421
  28.3900013    0.2751331
  28.4000015    0.2569759
  28.4100018    0.2489361
  28.4200020    0.2718569
  28.4300022    0.2690226
  28.4400005    0.2655615
  28.4500008    0.2682677
  28.4600010    0.2793136
  28.4700012    0.2790555
  28.4800014    0.2587622
  28.4900017    0.2664984
  28.5000019    0.2794334
  28.5100021    0.2810510
  28.5200005    0.2601327
  28.5300007    0.2685468
  28.5400009    0.2680753
  28.5500011    0.2756442
  28.5600014    0.2698052
  28.5700016    0.2674118
  28.5800018    0.2798181
  28.5900021    0.2757219
  28.6000023    0.2679513
  28.6100006    0.2765219
  28.6200008    0.2766858
  28.6300011    0.2645372
  28.6400013    0.2513570
  28.6500015    0.2727095
  28.6600018    0.2697678
  28.6700020    0.2752229
  28.6800022    0.2593996
  28.6900005    0.2749118
  28.7000008    0.2729951
  28.7100010    0.2547740
  28.7200012    0.2570021
  28.7300014    0.2518499
  28.7400017    0.2412937
  28.7500019    0.2601264
  28.7600021    0.2720719
  28.7700005    0.2503982
  28.7800007    0.2759545
  28.7900009    0.2616659
  28.8000011    0.2607931
  28.8100014    0.2340946
  28.8200016    0.2622918
  28.8300018    0.2485434
  28.8400021    0.2804730
  28.8500023    0.2425696
  28.8600006    0.2592640
  28.8700008    0.2786165
  28.8800011    0.2605760
  28.8900013    0.2658178
  28.9000015    0.2657622
  28.9100018    0.2666080
  28.9200020    0.2744811
  28.9300022    0.2686493
  28.9400005    0.2676585
  28.9500008    0.2264398
  28.9600010    0.2381765
  28.9700012    0.2404100
  28.9800014    0.2427518
  28.9900017    0.2478302
  29.0000019    0.2179671
  29.0100021    0.2592397
  29.0200005    0.2539415
  29.0300007    0.2582581
  29.0400009    0.2357168
  29.0500011    0.2367451
  29.0600014    0.2157002
  29.0700016    0.2146473
  29.0800018    0.2261161
  29.0900021    0.2171639
  29.1000023    0.2003169
  29.1100006    0.2137746
  29.1200008    0.2063245
  29.1300011    0.1852586
  29.1400013    0.2081262
  29.1500015    0.2303524
  29.1600018    0.1987637
  29.1700020    0.2125069
  29.1800022    0.2131803
  29.1900005    0.2251157
  29.2000008    0.2297771
  29.2100010    0.2192799
  29.2200012    0.2176588
  29.2300014    0.2208230
  29.2400017    0.2871702
  29.2500019    0.2675441
  29.2600021    0.2593967
  29.2700005    0.2692455
  29.2800007    0.2526582
  29.2900009    0.2636733
  29.3000011    0.2584752
  29.3100014    0.2509351
  29.3200016    0.2704089
  29.3300018    0.2610780
  29.3400021    0.2534490
  29.3500023    0.2584546
  29.3600006    0.2570747
  29.3700008    0.2623466
  29.3800011    0.2609642
  29.3900013    0.2559368
  29.4000015    0.2585979
  29.4100018    0.2619762
  29.4200020    0.2626766
  29.4300022    0.2530153
  29.4400005    0.2826341
  29.4500008    0.2635562
  29.4600010    0.2672321
  29.4700012    0.2769672
  29.4800014    0.2758807
  29.4900017    0.2683464
  29.5000019    0.2513207
  29.5100021    0.2438479
  29.5200005    0.2526335
  29.5300007    0.2262893
  29.5400009    0.2317323
  29.5500011    0.2641959
  29.5600014    0.2656217
  29.5700016    0.2667908
  29.5800018    0.2688721
  29.5900021    0.2757928
  29.6000023    0.2603900
  29.6100006    0.2566869
  29.6200008    0.2661535
  29.6300011    0.2634651
  29.6400013    0.2641091
  29.6500015    0.2663147
  29.6600018    0.2729431
  29.6700020    0.2608906
  29.6800022    0.2629403
  29.6900005    0.2693030
  29.7000008    0.2609474
  29.7100010    0.2664664
  29.7200012    0.2763946
  29.7300014    0.2607533
  29.7400017    0.2669154
  29.7500019    0.2615708
  29.7600021    0.2714226
  29.7700024    0.2652246
  29.7800007    0.2647543
  29.7900009    0.2594787
  29.8000011    0.2623389
  29.8100014    0.2638615
  29.8200016    0.2637569
  29.8300018    0.2627145
  29.8400021    0.2675724
  29.8500023    0.2462052
  29.8600006    0.2575721
  29.8700008    0.2651082
  29.8800011    0.2628491
  29.8900013    0.2631598
  29.9000015    0.2703152
  29.9100018    0.2574116
  29.9200020    0.2580541
  29.9300022    0.2542706
  29.9400005    0.2482660
  29.9500008    0.2478459
  29.9600010    0.2602877
  29.9700012    0.2409696
  29.9800014    0.2674611
  29.9900017    0.2472130
  30.0000019    0.2372478
  30.0100021    0.2356499
  30.0200024    0.2348942
  30.0300007    0.2583729
  30.0400009    0.2259050
  30.0500011    0.2345668
  30.0600014    0.2139220
  30.0700016    0.2541088
  30.0800018    0.2670117
  30.0900021    0.2523969
  30.1000023    0.2730621
  30.1100006    0.2693718
  30.1200008    0.2712045
  30.1300011    0.2644858
  30.1400013    0.2626897
  30.1500015    0.2540626
  30.1600018    0.2616628
  30.1700020    0.2597890
  30.1800022    0.2643473
  30.1900005    0.2404166
  30.2000008    0.2576425
  30.2100010    0.2630397
  30.2200012    0.2611440
  30.2300014    0.2549065
  30.2400017    0.2511600
  30.2500019    0.2710119
  30.2600021    0.2607371
  30.2700024    0.2509251
  30.2800007    0.2629423
  30.2900009    0.2591493
  30.3000011    0.2597958
  30.3100014    0.2519085
  30.3200016    0.2607395
  30.3300018    0.2562304
  30.3400021    0.2789827
  30.3500023    0.2665776
  30.3600006    0.2630398
  30.3700008    0.2749915
  30.3800011    0.2616273
  30.3900013    0.2712047
  30.4000015    0.2697276
  30.4100018    0.2687589
  30.4200020    0.2782493
  30.4300022    0.2711823
  30.4400005    0.2663451
  30.4500008    0.2802198
  30.4600010    0.2734424
  30.4700012    0.2585631
  30.4800014    0.2688671
  30.4900017    0.2683139
  30.5000019    0.2612962
  30.5100021    0.2704353
  30.5200024    0.2689376
  30.5300007    0.2689961
  30.5400009    0.2677724
  30.5500011    0.2722493
  30.5600014    0.2778466
  30.5700016    0.2619740
  30.5800018    0.2777390
  30.5900021    0.2776913
  30.6000023    0.2782313
  30.6100006    0.2501550
  30.6200008    0.2584258
  30.6300011    0.2386776
  30.6400013    0.2546883
  30.6500015    0.2601015
  30.6600018    0.2553193
  30.6700020    0.2659385
  30.6800022    0.2613253
  30.6900005    0.2507664
  30.7000008    0.2761479
  30.7100010    0.2602474
  30.7200012    0.2645943
  30.7300014    0.2722913
  30.7400017    0.2616964
  30.7500019    0.2462626
  30.7600021    0.2609900
  30.7700024    0.2658681
  30.7800007    0.2710772
  30.7900009    0.2632204
  30.8000011    0.2718956
  30.8100014    0.2678914
  30.8200016    0.2839470
  30.8300018    0.2778817
  30.8400021    0.2824515
  30.8500023    0.2721646
  30.8600006    0.2615443
  30.8700008    0.2658978
  30.8800011    0.2747496
  30.8900013    0.2744806
  30.9000015    0.2653864
  30.9100018    0.2752042
  30.9200020    0.2774696
  30.9300022    0.2554811
  30.9400005    0.2625488
  30.9500008    0.2722735
  30.9600010    0.2703262
  30.9700012    0.2512570
  30.9800014    0.2765432
  30.9900017    0.2775963
  31.0000019    0.2548055
  31.0100021    0.2532666
  31.0200024    0.2497278
  31.0300007    0.2655226
  31.0400009    0.2686136
  31.0500011    0.2701786
  31.0600014    0.2648876
  31.0700016    0.2700089
  31.0800018    0.2669421
  31.0900021    0.2669730
  31.1000023    0.2699096
  31.1100006    0.2694927
  31.1200008    0.2573615
  31.1300011    0.2676389
  31.1400013    0.2630410
  31.1500015    0.2567965
  31.1600018    0.2745722
  31.1700020    0.2376685
  31.1800022    0.2730134
  31.1900005    0.2574462
  31.2000008    0.2694840
  31.2100010    0.2515544
  31.2200012    0.2500691
  31.2300014    0.2440053
  31.2400017    0.2473199
  31.2500019    0.2683068
  31.2600021    0.2560201
  31.2700024    0.2461157
  31.2800007    0.2395831
  31.2900009    0.2407803
  31.3000011    0.2531250
  31.3100014    0.2525813
  31.3200016    0.2313124
  31.3300018    0.2366771
  31.3400021    0.2311888
  31.3500023    0.2342864
  31.3600006    0.2285630
  31.3700008    0.2329888
  31.3800011    0.2323502
  31.3900013    0.2417469
  31.4000015    0.2335760
  31.4100018    0.2335338
  31.4200020    0.2265482
  31.4300022    0.2376497
  31.4400024    0.2352165
  31.4500008    0.2202885
  31.4600010    0.2249523
  31.4700012    0.2405060
  31.4800014    0.2362049
  31.4900017    0.2362805
  31.5000019    0.2293553
  31.5100021    0.2488406
  31.5200024    0.2351474
  31.5300007    0.2225576
  31.5400009    0.2369079
  31.5500011    0.2397266
  31.5600014    0.2476594
  31.5700016    0.2332721
  31.5800018    0.2429509
  31.5900021    0.2454510
  31.6000023    0.2417775
  31.6100006    0.2301091
  31.6200008    0.2557388
  31.6300011    0.2371078
  31.6400013    0.2557173
  31.6500015    0.2318249
  31.6600018    0.2588693
  31.6700020    0.2552546
  31.6800022    0.2473960
  31.6900024    0.2341609
  31.7000008    0.2635464
  31.7100010    0.2587870
  31.7200012    0.2488396
  31.7300014    0.2502928
  31.7400017    0.2649576
  31.7500019    0.2433722
  31.7600021    0.2419292
  31.7700024    0.2622999
  31.7800007    0.2661609
  31.7900009    0.2447474
  31.8000011    0.2492157
  31.8100014    0.2531735
  31.8200016    0.2349462
  31.8300018    0.2549006
  31.8400021    0.2531115
  31.8500023    0.2409268
  31.8600006    0.2742441
  31.8700008    0.2681848
  31.8800011    0.2722261
  31.8900013    0.2693270
  31.9000015    0.2733323
  31.9100018    0.2780811
  31.9200020    0.2713251
  31.9300022    0.2669051
  31.9400024    0.2781522
  31.9500008    0.2704464
  31.9600010    0.2621642
  31.9700012    0.2511229
  31.9800014    0.2681088
  31.9900017    0.2659881
  32.0000000    0.2654031
  32.0100021    0.2649759
  32.0200005    0.2705334
  32.0300026    0.2764748
  32.0400009    0.2540091
  32.0500031    0.2376186
  32.0600014    0.2383933
  32.0699997    0.2362565
  32.0800018    0.2518409
  32.0900002    0.2368696
  32.1000023    0.2380892
  32.1100006    0.2657637
  32.1200027    0.2475476
  32.1300011    0.2581727
  32.1400032    0.2557656
  32.1500015    0.2292314
  32.1599998    0.2596030
  32.1700020    0.2593996
  32.1800003    0.2396864
  32.1900024    0.2512727
  32.2000008    0.2516231
  32.2100029    0.2670831
  32.2200012    0.2745709
  32.2300034    0.2583174
  32.2400017    0.2527258
  32.2500000    0.2748744
  32.2600021    0.2658748
  32.2700005    0.2437513
  32.2800026    0.2497648
  32.2900009    0.2437894
  32.3000031    0.2522337
  32.3100014    0.2445889
  32.3199997    0.2627940
  32.3300018    0.2475056
  32.3400002    0.2501653
  32.3500023    0.2539320
  32.3600006    0.2512064
  32.3700027    0.2742296
  32.3800011    0.2789955
  32.3900032    0.2491942
  32.4000015    0.2664661
  32.4099998    0.2454555
  32.4200020    0.2439095
  32.4300003    0.2684067
  32.4400024    0.2551111
  32.4500008    0.2602489
  32.4600029    0.2609377
  32.4700012    0.2673968
  32.4800034    0.2308632
  32.4900017    0.2453619
  32.5000000    0.2458926
  32.5100021    0.2393474
  32.5200005    0.2657737
  32.5300026    0.2487842
  32.5400009    0.2429047
  32.5500031    0.2532713
  32.5600014    0.2562359
  32.5699997    0.2665929
  32.5800018    0.2493623
  32.5900002    0.2559457
  32.6000023    0.2730052
  32.6100006    0.2736982
  32.6200027    0.2762695
  32.6300011    0.2679551
  32.6400032    0.2586607
  32.6500015    0.2580413
  32.6599998    0.2417092
  32.6700020    0.2571013
  32.6800003    0.2352209
  32.6900024    0.2628146
  32.7000008    0.2369041
  32.7100029    0.2384979
  32.7200012    0.2709143
  32.7300034    0.2614493
  32.7400017    0.2672400
  32.7500000    0.2590881
  32.7600021    0.2595096
  32.7700005    0.2646525
  32.7800026    0.2562254
  32.7900009    0.2725090
  32.8000031    0.2397502
  32.8100014    0.2450831
  32.8199997    0.2375041
  32.8300018    0.2426433
  32.8400002    0.2308960
  32.8500023    0.2241624
  32.8600006    0.2450664
  32.8700027    0.2527541
  32.8800011    0.2553083
  32.8900032    0.2495555
  32.9000015    0.2508447
  32.9099998    0.2478122
  32.9200020    0.2748275
  32.9300003    0.2624958
  32.9400024    0.2635569
  32.9500008    0.2691279
  32.9600029    0.2366764
  32.9700012    0.2720285
  32.9800034    0.2569176
  32.9900017    0.2613775
  33.0000000    0.2600337
  33.0100021    0.2630390
  33.0200005    0.2456068
  33.0300026    0.2494846
  33.0400009    0.2498298
  33.0500031    0.2676929
  33.0600014    0.2441099
  33.0699997    0.2464039
  33.0800018    0.2281605
  33.0900002    0.2497976
  33.1000023    0.2770230
  33.1100006    0.2649628
  33.1200027    0.2539395
  33.1300011    0.2507863
  33.1400032    0.2605078
  33.1500015    0.2621216
  33.1599998    0.2552931
  33.1700020    0.2528479
  33.1800003    0.2529643
  33.1900024    0.2370764
  33.2000008    0.2632070
  33.2100029    0.2773293
  33.2200012    0.2685502
  33.2300034    0.2471824
  33.2400017    0.2767367
  33.2500000    0.2620430
  33.2600021    0.2741891
  33.2700005    0.2817635
  33.2800026    0.2683558
  33.2900009    0.2532442
  33.3000031    0.2481412
  33.3100014    0.2643934
  33.3199997    0.2586261
  33.3300018    0.2349283
  33.3400002    0.2494286
  33.3500023    0.2534435
  33.3600006    0.2465731
  33.3700027    0.2507083
  33.3800011    0.2557595
  33.3900032    0.2570457
  33.4000015    0.2530752
  33.4099998    0.2446432
  33.4200020    0.2264635
  33.4300003    0.2447128
  33.4400024    0.2569017
  33.4500008    0.2706499
  33.4600029    0.2631844
  33.4700012    0.2612105
  33.4800034    0.2617266
  33.4900017    0.2690879
  33.5000000    0.2671912
  33.5100021    0.2631131
  33.5200005    0.2574835
  33.5300026    0.2659349
  33.5400009    0.2542383
  33.5500031    0.2578065
  33.5600014    0.2858064
  33.5699997    0.2784580
  33.5800018    0.2623920
  33.5900002    0.2627390
  33.6000023    0.2618898
  33.6100006    0.2642422
  33.6200027    0.2613977
  33.6300011    0.2608061
  33.6400032    0.2665580
  33.6500015    0.2381805
  33.6599998    0.2710833
  33.6700020    0.2712839
  33.6800003    0.2660380
  33.6900024    0.2552443
  33.7000008    0.2634907
  33.7100029    0.2460292
  33.7200012    0.2539791
  33.7300034    0.2365824
  33.7400017    0.2411623
  33.7500000    0.2563092
  33.7600021    0.2727880
  33.7700005    0.2683275
  33.7800026    0.2637761
  33.7900009    0.2580935
  33.8000031    0.2524699
  33.8100014    0.2506366
  33.8200035    0.2709550
  33.8300018    0.2699687
  33.8400002    0.2773580
  33.8500023    0.2480057
  33.8600006    0.2621011
  33.8700027    0.2619756
  33.8800011    0.2593210
  33.8900032    0.2653134
  33.9000015    0.2588130
  33.9099998    0.2613002
  33.9200020    0.2668661
  33.9300003    0.2699154
  33.9400024    0.2499255
  33.9500008    0.2484275
  33.9600029    0.2621132
  33.9700012    0.2550058
  33.9800034    0.2667619
  33.9900017    0.2606257
  34.0000000    0.2740995
  34.0100021    0.2696428
  34.0200005    0.2714326
  34.0300026    0.2550212
  34.0400009    0.2692979
  34.0500031    0.2765206
  34.0600014    0.2737214
  34.0700035    0.2680732
  34.0800018    0.2502823
  34.0900002    0.2458246
  34.1000023    0.2400295
  34.1100006    0.2585657
  34.1200027    0.2468431
  34.1300011    0.2760878
  34.1400032    0.2714599
  34.1500015    0.2567827
  34.1599998    0.2694812
  34.1700020    0.2495953
  34.1800003    0.2768257
  34.1900024    0.2662127
  34.2000008    0.2689977
  34.2100029    0.2767940
  34.2200012    0.2612354
  34.2300034    0.2485799
  34.2400017    0.2650170
  34.2500000    0.2823903
  34.2600021    0.2422824
  34.2700005    0.2524298
  34.2800026    0.2773651
  34.2900009    0.2777824
  34.3000031    0.2674777
  34.3100014    0.2656650
  34.3200035    0.2667448
  34.3300018    0.2704437
  34.3400002    0.2398627
  34.3500023    0.2676374
  34.3600006    0.2681727
  34.3700027    0.2732604
  34.3800011    0.2716362
  34.3900032    0.2618785
  34.4000015    0.2708524
  34.4099998    0.2591228
  34.4200020    0.2579692
  34.4300003    0.2731255
  34.4400024    0.2620103
  34.4500008    0.2800717
  34.4600029    0.2732260
  34.4700012    0.2767462
  34.4800034    0.2662653
  34.4900017    0.2642071
  34.5000000    0.2747096
  34.5100021    0.2777375
  34.5200005    0.2779008
  34.5300026    0.2773479
  34.5400009    0.2573033
  34.5500031    0.2552495
  34.5600014    0.2508051
  34.5700035    0.2647487
  34.5800018    0.2535179
  34.5900002    0.2552620
  34.6000023    0.2666350
  34.6100006    0.2710235
  34.6200027    0.2683637
  34.6300011    0.2690976
  34.6400032    0.2529510
  34.6500015    0.2692523
  34.6599998    0.2783262
  34.6700020    0.2749406
  34.6800003    0.2675964
  34.6900024    0.2679353
  34.7000008    0.2571350
  34.7100029    0.2662376
  34.7200012    0.2708057
  34.7300034    0.2639832
  34.7400017    0.2310336
  34.7500000    0.2526985
  34.7600021    0.2585400
  34.7700005    0.2634650
  34.7800026    0.2593172
  34.7900009    0.2598719
  34.8000031    0.2578619
  34.8100014    0.2483823
  34.8200035    0.2438183
  34.8300018    0.2439722
  34.8400002    0.2566593
  34.8500023    0.2372052
  34.8600006    0.2577866
  34.8700027    0.2555635
  34.8800011    0.2696846
  34.8900032    0.2548187
  34.9000015    0.2610561
  34.9099998    0.2581627
  34.9200020    0.2687000
  34.9300003    0.2654867
  34.9400024    0.2673037
  34.9500008    0.2647256
  34.9600029    0.2594586
  34.9700012    0.2667994
  34.9800034    0.2533884
  34.9900017    0.2705178
  35.0000000    0.2560854
  35.0100021    0.2706971
  35.0200005    0.2554666
  35.0300026    0.2715784
  35.0400009    0.2567122
  35.0500031    0.2744224
  35.0600014    0.2604181
  35.0700035    0.2519448
  35.0800018    0.2712986
  35.0900002    0.2756426
  35.1000023    0.2609861
  35.1100006    0.2643400
  35.1200027    0.2757070
  35.1300011    0.2616441
  35.1400032    0.2606640
  35.1500015    0.2568370
  35.1599998    0.2625009
  35.1700020    0.2664101
  35.1800003    0.2658469
  35.1900024    0.2614253
  35.2000008    0.2693440
  35.2100029    0.2657552
  35.2200012    0.2743591
  35.2300034    0.2755221
  35.2400017    0.2651344
  35.2500000    0.2735440
  35.2600021    0.2639289
  35.2700005    0.2572586
  35.2800026    0.2429601
  35.2900009    0.2547833
  35.3000031    0.2498842
  35.3100014    0.2637623
  35.3200035    0.2649345
  35.3300018    0.2703656
  35.3400002    0.2539167
  35.3500023    0.2729933
  35.3600006    0.2709309
  35.3700027    0.2685394
  35.3800011    0.2665663
  35.3900032    0.2544176
  35.4000015    0.2706342
  35.4099998    0.2598146
  35.4200020    0.2618926
  35.4300003    0.2438184
  35.4400024    0.2563492
  35.4500008    0.2597152
  35.4600029    0.2551123
  35.4700012    0.2452431
  35.4800034    0.2734160
  35.4900017    0.2729380
  35.5000000    0.2700211
  35.5100021    0.2749586
  35.5200005    0.2685440
  35.5300026    0.2642573
  35.5400009    0.2658836
  35.5500031    0.2749696
  35.5600014    0.2724842
  35.5700035    0.2715023
  35.5800018    0.2589016
  35.5900002    0.2638143
  35.6000023    0.2647954
  35.6100006    0.2704313
  35.6200027    0.2534928
  35.6300011    0.2584707
  35.6400032    0.2717811
  35.6500015    0.2672277
  35.6599998    0.2621547
  35.6700020    0.2539209
  35.6800003    0.2626596
  35.6900024    0.2526799
  35.7000008    0.2664609
  35.7100029    0.2685690
  35.7200012    0.2525331
  35.7300034    0.2601368
  35.7400017    0.2679085
  35.7500000    0.2539204
  35.7600021    0.2667414
  35.7700005    0.2636631
  35.7800026    0.2472894
  35.7900009    0.2717094
  35.8000031    0.2797653
  35.8100014    0.2729693
  35.8200035    0.2579811
  35.8300018    0.2539637
  35.8400002    0.2703037
  35.8500023    0.2762743
  35.8600006    0.2783164
  35.8700027    0.2696012
  35.8800011    0.2773579
  35.8900032    0.2459051
  35.9000015    0.2501104
  35.9099998    0.2597489
  35.9200020    0.2770422
  35.9300003    0.2735211
  35.9400024    0.2607317
  35.9500008    0.2817227
  35.9600029    0.2560936
  35.9700012    0.2756461
  35.9800034    0.2757852
  35.9900017    0.2756157
  36.0000000    0.2593030
  36.0100021    0.2730455
  36.0200005    0.2791976
  36.0300026    0.2721964
  36.0400009    0.2700410
  36.0500031    0.2725783
  36.0600014    0.2530859
  36.0700035    0.2750553
  36.0800018    0.2696440
  36.0900002    0.2553597
  36.1000023    0.2708670
  36.1100006    0.2706037
  36.1200027    0.2664817
  36.1300011    0.2659997
  36.1400032    0.2747681
  36.1500015    0.2528541
  36.1599998    0.2763235
  36.1700020    0.2672907
  36.1800003    0.2815722
  36.1900024    0.2702276
  36.2000008    0.2601946
  36.2100029    0.2588345
  36.2200012    0.2651795
  36.2300034    0.2741223
  36.2400017    0.2797902
  36.2500000    0.2716453
  36.2600021    0.2684405
  36.2700005    0.2545043
  36.2800026    0.2669843
  36.2900009    0.2708693
  36.3000031    0.2610076
  36.3100014    0.2760504
  36.3200035    0.2419324
  36.3300018    0.2588156
  36.3400002    0.2555503
  36.3500023    0.2397707
  36.3600006    0.2292747
  36.3700027    0.2545165
  36.3800011    0.2608260
  36.3900032    0.2526047
  36.4000015    0.2485135
  36.4099998    0.2233471
  36.4200020    0.2383726
  36.4300003    0.2295093
  36.4400024    0.2280577
  36.4500008    0.2183260
  36.4600029    0.2245610
  36.4700012    0.2112062
  36.4800034    0.2094047
  36.4900017    0.2104464
  36.5000000    0.2042614
  36.5100021    0.2309721
  36.5200005    0.2132850
  36.5300026    0.2027539
  36.5400009    0.2119216
  36.5500031    0.2305487
  36.5600014    0.2242570
  36.5700035    0.2333980
  36.5800018    0.2325483
  36.5900002    0.2328409
  36.6000023    0.2292868
  36.6100006    0.2505140
  36.6200027    0.2739650
  36.6300011    0.2662178
  36.6400032    0.2743791
  36.6500015    0.2680843
  36.6599998    0.2661459
  36.6700020    0.2710570
  36.6800003    0.2543880
  36.6900024    0.2649334
  36.7000008    0.2524551
  36.7100029    0.2661211
  36.7200012    0.2659706
  36.7300034    0.2854655
  36.7400017    0.2728501
  36.7500000    0.2587789
  36.7600021    0.2508144
  36.7700005    0.2339027
  36.7800026    0.2442250
  36.7900009    0.2439836
  36.8000031    0.2391229
  36.8100014    0.2409616
  36.8200035    0.2343909
  36.8300018    0.2124034
  36.8400002    0.2354580
  36.8500023    0.2318752
  36.8600006    0.2202757
  36.8700027    0.2187823
  36.8800011    0.2261346
  36.8900032    0.2696749
  36.9000015    0.2721854
  36.9099998    0.2723175
  36.9200020    0.2634847
  36.9300003    0.2831724
  36.9400024    0.2788489
  36.9500008    0.2603706
  36.9600029    0.2583777
  36.9700012    0.2566967
  36.9800034    0.2713026
  36.9900017    0.2720968
  37.0000000    0.2646415
  37.0100021    0.2656993
  37.0200005    0.2598056
  37.0300026    0.2502311
  37.0400009    0.2570990
  37.0500031    0.2700745
  37.0600014    0.2447803
  37.0700035    0.2698905
  37.0800018    0.2628226
  37.0900002    0.2685833
  37.1000023    0.2538956
  37.1100006    0.2352280
  37.1200027    0.2724924
  37.1300011    0.2495727
  37.1400032    0.2753403
  37.1500015    0.2529264
  37.1600037    0.2475908
  37.1700020    0.2736333
  37.1800003    0.2561104
  37.1900024    0.2624079
  37.2000008    0.2576099
  37.2100029    0.2654618
  37.2200012    0.2797181
  37.2300034    0.2823151
  37.2400017    0.2712464
  37.2500000    0.2650871
  37.2600021    0.2576647
  37.2700005    0.2674315
  37.2800026    0.2718509
  37.2900009    0.2629383
  37.3000031    0.2750981
  37.3100014    0.2603948
  37.3200035    0.2647760
  37.3300018    0.2400504
  37.3400002    0.2501585
  37.3500023    0.2715790
  37.3600006    0.2653289
  37.3700027    0.2738215
  37.3800011    0.2603052
  37.3900032    0.2599500
  37.4000015    0.2632476
  37.4100037    0.2663814
  37.4200020    0.2809823
  37.4300003    0.2657368
  37.4400024    0.2688781
  37.4500008    0.2601088
  37.4600029    0.2776020
  37.4700012    0.2714398
  37.4800034    0.2474309
  37.4900017    0.2602094
  37.5000000    0.2774781
  37.5100021    0.2652013
  37.5200005    0.2712029
  37.5300026    0.2579765
  37.5400009    0.2781625
  37.5500031    0.2544754
  37.5600014    0.2612804
  37.5700035    0.2595772
  37.5800018    0.2499240
  37.5900002    0.2565533
  37.6000023    0.2550346
  37.6100006    0.2489581
  37.6200027    0.2456661
  37.6300011    0.2544332
  37.6400032    0.2513629
  37.6500015    0.2410330
  37.6600037    0.2560102
  37.6700020    0.2637882
  37.6800003    0.2699058
  37.6900024    0.2491164
  37.7000008    0.2616830
  37.7100029    0.2587669
  37.7200012    0.2652546
  37.7300034    0.2675188
  37.7400017    0.2562220
  37.7500000    0.2560828
  37.7600021    0.2472331
  37.7700005    0.2567405
  37.7800026    0.2586976
  37.7900009    0.2528843
  37.8000031    0.2644284
  37.8100014    0.2549534
  37.8200035    0.2658635
  37.8300018    0.2552771
  37.8400002    0.2591441
  37.8500023    0.2567834
  37.8600006    0.2573220
  37.8700027    0.2528063
  37.8800011    0.2488099
  37.8900032    0.2599867
  37.9000015    0.2518393
  37.9100037    0.2563464
  37.9200020    0.2506402
  37.9300003    0.2610911
  37.9400024    0.2581279
  37.9500008    0.2634886
  37.9600029    0.2472208
  37.9700012    0.2467814
  37.9800034    0.2627119
  37.9900017    0.2535813
  38.0000000    0.2587626
  38.0100021    0.2472663
  38.0200005    0.2409551
  38.0300026    0.2408225
  38.0400009    0.2538756
  38.0500031    0.2460055
  38.0600014    0.2565570
  38.0700035    0.2536255
  38.0800018    0.2508306
  38.0900002    0.2520590
  38.1000023    0.2467896
  38.1100006    0.2563814
  38.1200027    0.2698590
  38.1300011    0.2423458
  38.1400032    0.2137462
  38.1500015    0.2420913
  38.1600037    0.2509783
  38.1700020    0.2520546
  38.1800003    0.2557422
  38.1900024    0.2623591
  38.2000008    0.2302674
  38.2100029    0.2284987
  38.2200012    0.2195117
  38.2300034    0.2231840
  38.2400017    0.2249075
  38.2500000    0.2205461
  38.2600021    0.2375946
  38.2700005    0.2224000
  38.2800026    0.2190494
  38.2900009    0.2325117
  38.3000031    0.2301663
  38.3100014    0.2254852
  38.3200035    0.2151479
  38.3300018    0.2290418
  38.3400002    0.2466144
  38.3500023    0.2570014
  38.3600006    0.2311322
  38.3700027    0.2309387
  38.3800011    0.2219768
  38.3900032    0.2340744
  38.4000015    0.2327678
  38.4100037    0.2624463
  38.4200020    0.2750297
  38.4300003    0.2608566
  38.4400024    0.2735451
  38.4500008    0.2608676
  38.4600029    0.2600420
  38.4700012    0.2559916
  38.4800034    0.2632385
  38.4900017    0.2476236
  38.5000000    0.2621990
  38.5100021    0.2573014
  38.5200005    0.2576352
  38.5300026    0.2541779
  38.5400009    0.2609701
  38.5500031    0.2627631
  38.5600014    0.2540058
  38.5700035    0.2529855
  38.5800018    0.2573096
  38.5900002    0.2326621
  38.6000023    0.2461063
  38.6100006    0.2523371
  38.6200027    0.2573872
  38.6300011    0.2037525
  38.6400032    0.2138595
  38.6500015    0.2671880
  38.6600037    0.2761535
  38.6700020    0.2599299
  38.6800003    0.2727073
  38.6900024    0.2512872
  38.7000008    0.2271829
  38.7100029    0.2392822
  38.7200012    0.2457290
  38.7300034    0.2515695
  38.7400017    0.2591138
  38.7500000    0.2635253
  38.7600021    0.2499321
  38.7700005    0.2840042
  38.7800026    0.2724718
  38.7900009    0.2556510
  38.8000031    0.2693668
  38.8100014    0.2597670
  38.8200035    0.2336777
  38.8300018    0.2325115
  38.8400002    0.2193335
  38.8500023    0.2300961
  38.8600006    0.2246100
  38.8700027    0.2243105
  38.8800011    0.2216565
  38.8900032    0.2138495
  38.9000015    0.2212811
  38.9100037    0.2198905
  38.9200020    0.2411589
  38.9300003    0.2446339
  38.9400024    0.2767904
  38.9500008    0.2456228
  38.9600029    0.2637452
  38.9700012    0.2186408
  38.9800034    0.2483273
  38.9900017    0.2474839
  39.0000000    0.2628718
  39.0100021    0.2649990
  39.0200005    0.2622246
  39.0300026    0.2471144
  39.0400009    0.2609570
  39.0500031    0.2509864
  39.0600014    0.2745102
  39.0700035    0.2635728
  39.0800018    0.2529317
  39.0900002    0.2672419
  39.1000023    0.2630967
  39.1100006    0.2581422
  39.1200027    0.2510643
  39.1300011    0.2371872
  39.1400032    0.2468484
  39.1500015    0.2538814
  39.1600037    0.2666468
  39.1700020    0.2621914
  39.1800003    0.2590096
  39.1900024    0.2715706
  39.2000008    0.2588955
  39.2100029    0.2515244
  39.2200012    0.2647294
  39.2300034    0.2612514
  39.2400017    0.2254683
  39.2500000    0.2683026
  39.2600021    0.2306721
  39.2700005    0.2544069
  39.2800026    0.2159562
  39.2900009    0.2560805
  39.3000031    0.2845220
  39.3100014    0.2518950
  39.3200035    0.2425289
  39.3300018    0.2082427
  39.3400002    0.2145207
  39.3500023    0.2143836
  39.3600006    0.2467411
  39.3700027    0.2158264
  39.3800011    0.2175510
  39.3900032    0.2232859
  39.4000015    0.2371839
  39.4100037    0.2101845
  39.4200020    0.2112917
  39.4300003    0.2216863
  39.4400024    0.2393595
  39.4500008    0.2406925
  39.4600029    0.2614586
  39.4700012    0.2494596
  39.4800034    0.2513559
  39.4900017    0.2517304
  39.5000000    0.2644477
  39.5100021    0.2693904
  39.5200005    0.2422248
  39.5300026    0.2544231
  39.5400009    0.2308887
  39.5500031    0.2264361
  39.5600014    0.2272260
  39.5700035    0.2634676
  39.5800018    0.2594248
  39.5900002    0.2678169
  39.6000023    0.2720333
  39.6100006    0.2377509
  39.6200027    0.2368531
  39.6300011    0.2520300
  39.6400032    0.2322195
  39.6500015    0.2216975
  39.6600037    0.2471509
  39.6700020    0.2769981
  39.6800003    0.2479597
  39.6900024    0.2525230
  39.7000008    0.2550389
  39.7100029    0.2662523
  39.7200012    0.2655907
  39.7300034    0.2594707
  39.7400017    0.2677149
  39.7500000    0.2779715
  39.7600021    0.2676902
  39.7700005    0.2700267
  39.7800026    0.2658552
  39.7900009    0.2327984
  39.8000031    0.2244142
  39.8100014    0.2632177
  39.8200035    0.2641656
  39.8300018    0.2757101
  39.8400002    0.2735605
  39.8500023    0.2466023
  39.8600006    0.2511295
  39.8700027    0.2436469
  39.8800011    0.2616815
  39.8900032    0.2675075
  39.9000015    0.2795078
  39.9100037    0.2479544
  39.9200020    0.2114458
  39.9300003    0.2235724
  39.9400024    0.2322239
  39.9500008    0.2377277
  39.9600029    0.2579305
  39.9700012    0.2524739
  39.9800034    0.2681100
  39.9900017    0.2748355
  40.0000000    0.2591577
  40.0100021    0.2512991
  40.0200005    0.2554316
  40.0300026    0.2541190
  40.0400009    0.2422258
  40.0500031    0.2717222
  40.0600014    0.2661263
  40.0700035    0.2408657
  40.0800018    0.2559941
  40.0900002    0.2617303
  40.1000023    0.2615661
  40.1100006    0.2248623
  40.1200027    0.2268947
  40.1300011    0.2336209
  40.1400032    0.2407966
  40.1500015    0.2428743
  40.1600037    0.2301624
  40.1700020    0.2464827
  40.1800003    0.2626114
  40.1900024    0.2655225
  40.2000008    0.2525277
  40.2100029    0.2679726
  40.2200012    0.2733555
  40.2300034    0.2562042
  40.2400017    0.2594858
  40.2500038    0.2427293
  40.2600021    0.2403888
  40.2700005    0.2702011
  40.2800026    0.2771561
  40.2900009    0.2679223
  40.3000031    0.2509792
  40.3100014    0.2711923
  40.3200035    0.2379018
  40.3300018    0.2416984
  40.3400002    0.2705182
  40.3500023    0.2610900
  40.3600006    0.2664312
  40.3700027    0.2686843
  40.3800011    0.2684931
  40.3900032    0.2729919
  40.4000015    0.2809402
  40.4100037    0.2556262
  40.4200020    0.2622426
  40.4300003    0.2596846
  40.4400024    0.2671361
  40.4500008    0.2683606
  40.4600029    0.2630092
  40.4700012    0.2666169
  40.4800034    0.2576210
  40.4900017    0.2553888
  40.5000038    0.2708518
  40.5100021    0.2711297
  40.5200005    0.2578842
  40.5300026    0.2670958
  40.5400009    0.2675295
  40.5500031    0.2573616
  40.5600014    0.2713666
  40.5700035    0.2746267
  40.5800018    0.2629131
  40.5900002    0.2609677
  40.6000023    0.2690117
  40.6100006    0.2863427
  40.6200027    0.2836570
  40.6300011    0.2696169
  40.6400032    0.2711019
  40.6500015    0.2672984
  40.6600037    0.2467374
  40.6700020    0.2428833
  40.6800003    0.2710877
  40.6900024    0.2443901
  40.7000008    0.2736539
  40.7100029    0.2365138
  40.7200012    0.2378540
  40.7300034    0.2717418
  40.7400017    0.2706847
  40.7500038    0.2676194
  40.7600021    0.2781365
  40.7700005    0.2839854
  40.7800026    0.2749495
  40.7900009    0.2759167
  40.8000031    0.2696961
  40.8100014    0.2793842
  40.8200035    0.2761007
  40.8300018    0.2825467
  40.8400002    0.2755976
  40.8500023    0.2756970
  40.8600006    0.2757438
  40.8700027    0.2667432
  40.8800011    0.2706869
  40.8900032    0.2730135
  40.9000015    0.2738812
  40.9100037    0.2873521
  40.9200020    0.2713736
  40.9300003    0.2667353
  40.9400024    0.2662726
  40.9500008    0.2654649
  40.9600029    0.2562026
  40.9700012    0.2662814
  40.9800034    0.2634478
  40.9900017    0.2569920
  41.0000038    0.2672712
  41.0100021    0.2664987
  41.0200005    0.2725763
  41.0300026    0.2799604
  41.0400009    0.2701699
  41.0500031    0.2694368
  41.0600014    0.2685519
  41.0700035    0.2695953
  41.0800018    0.2784576
  41.0900002    0.2590523
  41.1000023    0.2703638
  41.1100006    0.2810693
  41.1200027    0.2624165
  41.1300011    0.2699243
  41.1400032    0.2655904
  41.1500015    0.2605785
  41.1600037    0.2618811
  41.1700020    0.2650698
  41.1800003    0.2626228
  41.1900024    0.2714414
  41.2000008    0.2704543
  41.2100029    0.2728401
  41.2200012    0.2625478
  41.2300034    0.2593479
  41.2400017    0.2482057
  41.2500038    0.2654417
  41.2600021    0.2789480
  41.2700005    0.2651618
  41.2800026    0.2647485
  41.2900009    0.2629549
  41.3000031    0.2771079
  41.3100014    0.2644836
  41.3200035    0.2771794
  41.3300018    0.2768438
  41.3400002    0.2629709
  41.3500023    0.2633398
  41.3600006    0.2707160
  41.3700027    0.2611640
  41.3800011    0.2592756
  41.3900032    0.2676196
  41.4000015    0.2736285
  41.4100037    0.2576158
  41.4200020    0.2750283
  41.4300003    0.2799671
  41.4400024    0.2654605
  41.4500008    0.2602150
  41.4600029    0.2638226
  41.4700012    0.2616853
  41.4800034    0.2704796
  41.4900017    0.2794417
  41.5000038    0.2653544
  41.5100021    0.2774177
  41.5200005    0.2648623
  41.5300026    0.2640286
  41.5400009    0.2708237
  41.5500031    0.2649846
  41.5600014    0.2648680
  41.5700035    0.2699317
  41.5800018    0.2595097
  41.5900002    0.2764601
  41.6000023    0.2744025
  41.6100006    0.2663555
  41.6200027    0.2727093
  41.6300011    0.2745545
  41.6400032    0.2634400
  41.6500015    0.2724980
  41.6600037    0.2753959
  41.6700020    0.2576194
  41.6800003    0.2686929
  41.6900024    0.2790929
  41.7000008    0.2683331
  41.7100029    0.2774763
  41.7200012    0.2741687
  41.7300034    0.2627000
  41.7400017    0.2802502
  41.7500038    0.2672254
  41.7600021    0.2539160
  41.7700005    0.2574181
  41.7800026    0.2706638
  41.7900009    0.2546881
  41.8000031    0.2645884
  41.8100014    0.2613712
  41.8200035    0.2553086
  41.8300018    0.2571127
  41.8400002    0.2625268
  41.8500023    0.2661981
  41.8600006    0.2535662
  41.8700027    0.2736646
  41.8800011    0.2686486
  41.8900032    0.2721721
  41.9000015    0.2759154
  41.9100037    0.2522769
  41.9200020    0.2701849
  41.9300003    0.2623482
  41.9400024    0.2710312
  41.9500008    0.2611602
  41.9600029    0.2559846
  41.9700012    0.2523650
  41.9800034    0.2491702
  41.9900017    0.2678239
  42.0000038    0.2743422
  42.0100021    0.2589835
  42.0200005    0.2548074
  42.0300026    0.2549010
  42.0400009    0.2667494
  42.0500031    0.2642160
  42.0600014    0.2661409
  42.0700035    0.2636368
  42.0800018    0.2467178
  42.0900002    0.2427909
  42.1000023    0.2538217
  42.1100006    0.2480739
  42.1200027    0.2528437
  42.1300011    0.2763534
  42.1400032    0.2527028
  42.1500015    0.2567232
  42.1600037    0.2699785
  42.1700020    0.2676239
  42.1800003    0.2783538
  42.1900024    0.2765197
  42.2000008    0.2686349
  42.2100029    0.2713665
  42.2200012    0.2561863
  42.2300034    0.2755090
  42.2400017    0.2448950
  42.2500038    0.2748376
  42.2600021    0.2761008
  42.2700005    0.2514192
  42.2800026    0.2607666
  42.2900009    0.2559694
  42.3000031    0.2489634
  42.3100014    0.2609295
  42.3200035    0.2647606
  42.3300018    0.2750841
  42.3400002    0.2813156
  42.3500023    0.2755228
  42.3600006    0.2551052
  42.3700027    0.2684590
  42.3800011    0.2570222
  42.3900032    0.2793733
  42.4000015    0.2581280
  42.4100037    0.2294635
  42.4200020    0.2507686
  42.4300003    0.2396024
  42.4400024    0.2557794
  42.4500008    0.2622640
  42.4600029    0.2702654
  42.4700012    0.2511194
  42.4800034    0.2460482
  42.4900017    0.2453749
  42.5000038    0.2533942
  42.5100021    0.2551228
  42.5200005    0.2549312
  42.5300026    0.2488385
  42.5400009    0.2625126
  42.5500031    0.2671183
  42.5600014    0.2568111
  42.5700035    0.2590070
  42.5800018    0.2500834
  42.5900002    0.2661959
  42.6000023    0.2514776
  42.6100006    0.2664106
  42.6200027    0.2366406
  42.6300011    0.2424239
  42.6400032    0.2629670
  42.6500015    0.2333321
  42.6600037    0.2440151
  42.6700020    0.2554817
  42.6800003    0.2401723
  42.6900024    0.2495894
  42.7000008    0.2550494
  42.7100029    0.2553374
  42.7200012    0.2739889
  42.7300034    0.2360076
  42.7400017    0.2567797
  42.7500038    0.2576646
  42.7600021    0.2594527
  42.7700005    0.2533050
  42.7800026    0.2574212
  42.7900009    0.2730761
  42.8000031    0.2640304
  42.8100014    0.2582310
  42.8200035    0.2631629
  42.8300018    0.2658341
  42.8400002    0.2802517
  42.8500023    0.2790380
  42.8600006    0.2774435
  42.8700027    0.2722615
  42.8800011    0.2676527
  42.8900032    0.2651453
  42.9000015    0.2518444
  42.9100037    0.2606983
  42.9200020    0.2722242
  42.9300003    0.2769873
  42.9400024    0.2668727
  42.9500008    0.2613561
  42.9600029    0.2692170
  42.9700012    0.2724776
  42.9800034    0.2584426
  42.9900017    0.2694877
  43.0000038    0.2832294
  43.0100021    0.2698531
  43.0200005    0.2741732
  43.0300026    0.2763937
  43.0400009    0.2674250
  43.0500031    0.2713105
  43.0600014    0.2474898
  43.0700035    0.2529127
  43.0800018    0.2445425
  43.0900002    0.2459546
  43.1000023    0.2729017
  43.1100006    0.2825544
  43.1200027    0.2534013
  43.1300011    0.2602072
  43.1400032    0.2607552
  43.1500015    0.2787361
  43.1600037    0.2505118
  43.1700020    0.2688269
  43.1800003    0.2712719
  43.1900024    0.2512236
  43.2000008    0.2648840
  43.2100029    0.2620173
  43.2200012    0.2562299
  43.2300034    0.2612768
  43.2400017    0.2617297
  43.2500038    0.2663969
  43.2600021    0.2603036
  43.2700005    0.2610178
  43.2800026    0.2731042
  43.2900009    0.2686568
  43.3000031    0.2652768
  43.3100014    0.2687100
  43.3200035    0.2789251
  43.3300018    0.2679003
  43.3400002    0.2729417
  43.3500023    0.2639899
  43.3600006    0.2584282
  43.3700027    0.2776867
  43.3800011    0.2575678
  43.3900032    0.2793602
  43.4000015    0.2742046
  43.4100037    0.2801140
  43.4200020    0.2749342
  43.4300003    0.2620772
  43.4400024    0.2725540
  43.4500008    0.2761598
  43.4600029    0.2598187
  43.4700012    0.2729369
  43.4800034    0.2697590
  43.4900017    0.2650136
  43.5000038    0.2595230
  43.5100021    0.2672166
  43.5200005    0.2799722
  43.5300026    0.2713922
  43.5400009    0.2646488
  43.5500031    0.2608203
  43.5600014    0.2645409
  43.5700035    0.2701810
  43.5800018    0.2507894
  43.5900040    0.2591289
  43.6000023    0.2605596
  43.6100006    0.2541242
  43.6200027    0.2519700
  43.6300011    0.2568181
  43.6400032    0.2619914
  43.6500015    0.2689284
  43.6600037    0.2649269
  43.6700020    0.2720515
  43.6800003    0.2667781
  43.6900024    0.2608801
  43.7000008    0.2721635
  43.7100029    0.2671981
  43.7200012    0.2785032
  43.7300034    0.2708699
  43.7400017    0.2573551
  43.7500038    0.2716678
  43.7600021    0.2628480
  43.7700005    0.2698433
  43.7800026    0.2634039
  43.7900009    0.2611813
  43.8000031    0.2530900
  43.8100014    0.2576195
  43.8200035    0.2661544
  43.8300018    0.2624789
  43.8400040    0.2774414
  43.8500023    0.2686648
  43.8600006    0.2730567
  43.8700027    0.2768600
  43.8800011    0.2665321
  43.8900032    0.2784515
  43.9000015    0.2778648
  43.9100037    0.2598316
  43.9200020    0.2630605
  43.9300003    0.2618903
  43.9400024    0.2643166
  43.9500008    0.2742954
  43.9600029    0.2737697
  43.9700012    0.2713495
  43.9800034    0.2593142
  43.9900017    0.2627006
  44.0000038    0.2624910
  44.0100021    0.2572613
  44.0200005    0.2699771
  44.0300026    0.2795158
  44.0400009    0.2764649
  44.0500031    0.2695598
  44.0600014    0.2407570
  44.0700035    0.2753447
  44.0800018    0.2634290
  44.0900040    0.2562849
  44.1000023    0.2630624
  44.1100006    0.2704571
  44.1200027    0.2739264
  44.1300011    0.2647907
  44.1400032    0.2679169
  44.1500015    0.2618456
  44.1600037    0.2697933
  44.1700020    0.2795912
  44.1800003    0.2797198
  44.1900024    0.2658053
  44.2000008    0.2632869
  44.2100029    0.2752072
  44.2200012    0.2412907
  44.2300034    0.2784610
  44.2400017    0.2615468
  44.2500038    0.2723549
  44.2600021    0.2700691
  44.2700005    0.2684837
  44.2800026    0.2675912
  44.2900009    0.2599073
  44.3000031    0.2780610
  44.3100014    0.2733238
  44.3200035    0.2572121
  44.3300018    0.2517399
  44.3400040    0.2717433
  44.3500023    0.2675989
  44.3600006    0.2712669
  44.3700027    0.2867426
  44.3800011    0.2743203
  44.3900032    0.2652652
  44.4000015    0.2813805
  44.4100037    0.2472608
  44.4200020    0.2712397
  44.4300003    0.2597756
  44.4400024    0.2732540
  44.4500008    0.2621039
  44.4600029    0.2778656
  44.4700012    0.2760712
  44.4800034    0.2567093
  44.4900017    0.2602234
  44.5000038    0.2740705
  44.5100021    0.2652200
  44.5200005    0.2693182
  44.5300026    0.2730930
  44.5400009    0.2569911
  44.5500031    0.2726972
  44.5600014    0.2670624
  44.5700035    0.2460008
  44.5800018    0.2678593
  44.5900040    0.2597379
  44.6000023    0.2621970
  44.6100006    0.2629341
  44.6200027    0.2760246
  44.6300011    0.2660492
  44.6400032    0.2668550
  44.6500015    0.2621261
  44.6600037    0.2781787
  44.6700020    0.2755404
  44.6800003    0.2735348
  44.6900024    0.2593318
  44.7000008    0.2530108
  44.7100029    0.2765975
  44.7200012    0.2762822
  44.7300034    0.2672613
  44.7400017    0.2721464
  44.7500038    0.2714612
  44.7600021    0.2683634
  44.7700005    0.2672077
  44.7800026    0.2704866
  44.7900009    0.2689897
  44.8000031    0.2573959
  44.8100014    0.2728030
  44.8200035    0.2758141
  44.8300018    0.2721879
  44.8400040    0.2615933
  44.8500023    0.2791381
  44.8600006    0.2674302
  44.8700027    0.2542491
  44.8800011    0.2726630
  44.8900032    0.2581883
  44.9000015    0.2734456
  44.9100037    0.2562943
  44.9200020    0.2682992
  44.9300003    0.2761005
  44.9400024    0.2627550
  44.9500008    0.2641770
  44.9600029    0.2695516
  44.9700012    0.2670752
  44.9800034    0.2681529
  44.9900017    0.2512955
  45.0000038    0.2614523
  45.0100021    0.2734678
  45.0200005    0.2685891
  45.0300026    0.2639217
  45.0400009    0.2748193
  45.0500031    0.2645182
  45.0600014    0.2647281
  45.0700035    0.2700867
  45.0800018    0.2769888
  45.0900040    0.2783822
  45.1000023    0.2756183
  45.1100006    0.2756638
  45.1200027    0.2736488
  45.1300011    0.2617654
  45.1400032    0.2701344
  45.1500015    0.2770805
  45.1600037    0.2738742
  45.1700020    0.2716228
  45.1800003    0.2864916
  45.1900024    0.2706148
  45.2000008    0.2841105
  45.2100029    0.2723983
  45.2200012    0.2530177
  45.2300034    0.2625143
  45.2400017    0.2798173
  45.2500038    0.2838321
  45.2600021    0.2794639
  45.2700005    0.2737871
  45.2800026    0.2806976
  45.2900009    0.2618884
  45.3000031    0.2502035
  45.3100014    0.2709121
  45.3200035    0.2735839
  45.3300018    0.2687293
  45.3400040    0.2852241
  45.3500023    0.2673580
  45.3600006    0.2805743
  45.3700027    0.2786568
  45.3800011    0.2740012
  45.3900032    0.2672480
  45.4000015    0.2763018
  45.4100037    0.2760144
  45.4200020    0.2696735
  45.4300003    0.2726772
  45.4400024    0.2807071
  45.4500008    0.2701285
  45.4600029    0.2777866
  45.4700012    0.2778109
  45.4800034    0.2590225
  45.4900017    0.2792308
  45.5000038    0.2752539
  45.5100021    0.2662910
  45.5200005    0.2769531
  45.5300026    0.2740900
  45.5400009    0.2784911
  45.5500031    0.2700379
  45.5600014    0.2807373
  45.5700035    0.2717204
  45.5800018    0.2830088
  45.5900040    0.2702635
  45.6000023    0.2703001
  45.6100006    0.2710412
  45.6200027    0.2716325
  45.6300011    0.2657758
  45.6400032    0.2716269
  45.6500015    0.2726837
  45.6600037    0.2815180
  45.6700020    0.2740444
  45.6800003    0.2813867
  45.6900024    0.2766181
  45.7000008    0.2662263
  45.7100029    0.2864351
  45.7200012    0.2699614
  45.7300034    0.2750519
  45.7400017    0.2706353
  45.7500038    0.2729992
  45.7600021    0.2708758
  45.7700005    0.2794063
  45.7800026    0.2696330
  45.7900009    0.2748282
  45.8000031    0.2708071
  45.8100014    0.2752139
  45.8200035    0.2705631
  45.8300018    0.2787552
  45.8400040    0.2834961
  45.8500023    0.2785995
  45.8600006    0.2801196
  45.8700027    0.2755903
  45.8800011    0.2795890
  45.8900032    0.2674020
  45.9000015    0.2750669
  45.9100037    0.2825763
  45.9200020    0.2629970
  45.9300003    0.2805513
  45.9400024    0.2728555
  45.9500008    0.2808421
  45.9600029    0.2832773
  45.9700012    0.2623469
  45.9800034    0.2669023
  45.9900017    0.2802649
  46.0000038    0.2608694
  46.0100021    0.2716559
  46.0200005    0.2679001
  46.0300026    0.2712145
  46.0400009    0.2737488
  46.0500031    0.2584112
  46.0600014    0.2574539
  46.0700035    0.2638572
  46.0800018    0.2715960
  46.0900040    0.2638640
  46.1000023    0.2669992
  46.1100006    0.2638638
  46.1200027    0.2695360
  46.1300011    0.2566342
  46.1400032    0.2626929
  46.1500015    0.2649491
  46.1600037    0.2707536
  46.1700020    0.2740715
  46.1800003    0.2669176
  46.1900024    0.2665985
  46.2000008    0.2771774
  46.2100029    0.2689943
  46.2200012    0.2744472
  46.2300034    0.2620127
  46.2400017    0.2626964
  46.2500038    0.2674699
  46.2600021    0.2580282
  46.2700005    0.2580302
  46.2800026    0.2681225
  46.2900009    0.2522251
  46.3000031    0.2686589
  46.3100014    0.2747882
  46.3200035    0.2793599
  46.3300018    0.2795516
  46.3400040    0.2582134
  46.3500023    0.2705054
  46.3600006    0.2532537
  46.3700027    0.2547598
  46.3800011    0.2774393
  46.3900032    0.2822516
  46.4000015    0.2712249
  46.4100037    0.2760732
  46.4200020    0.2716391
  46.4300003    0.2406715
  46.4400024    0.2590781
  46.4500008    0.2730296
  46.4600029    0.2747377
  46.4700012    0.2625895
  46.4800034    0.2629794
  46.4900017    0.2699920
  46.5000038    0.2582718
  46.5100021    0.2713076
  46.5200005    0.2746408
  46.5300026    0.2716749
  46.5400009    0.2654828
  46.5500031    0.2584179
  46.5600014    0.2656143
  46.5700035    0.2604345
  46.5800018    0.2534057
  46.5900040    0.2629898
  46.6000023    0.2601440
  46.6100006    0.2485656
  46.6200027    0.2664013
  46.6300011    0.2720806
  46.6400032    0.2757448
  46.6500015    0.2532973
  46.6600037    0.2573758
  46.6700020    0.2651945
  46.6800041    0.2625691
  46.6900024    0.2624649
  46.7000008    0.2714683
  46.7100029    0.2676122
  46.7200012    0.2642123
  46.7300034    0.2563001
  46.7400017    0.2631720
  46.7500038    0.2701344
  46.7600021    0.2545186
  46.7700005    0.2777054
  46.7800026    0.2653605
  46.7900009    0.2743961
  46.8000031    0.2634519
  46.8100014    0.2622605
  46.8200035    0.2591799
  46.8300018    0.2567310
  46.8400040    0.2585134
  46.8500023    0.2598106
  46.8600006    0.2590141
  46.8700027    0.2706779
  46.8800011    0.2642568
  46.8900032    0.2725220
  46.9000015    0.2735581
  46.9100037    0.2804525
  46.9200020    0.2592367
  46.9300041    0.2795018
  46.9400024    0.2599746
  46.9500008    0.2524794
  46.9600029    0.2538278
  46.9700012    0.2704619
  46.9800034    0.2652939
  46.9900017    0.2663279
  47.0000038    0.2690836
  47.0100021    0.2689062
  47.0200005    0.2667089
  47.0300026    0.2725079
  47.0400009    0.2626891
  47.0500031    0.2745517
  47.0600014    0.2714358
  47.0700035    0.2737575
  47.0800018    0.2676859
  47.0900040    0.2710232
  47.1000023    0.2552122
  47.1100006    0.2670604
  47.1200027    0.2691051
  47.1300011    0.2740930
  47.1400032    0.2502227
  47.1500015    0.2582288
  47.1600037    0.2674332
  47.1700020    0.2673943
  47.1800041    0.2562001
  47.1900024    0.2669598
  47.2000008    0.2662735
  47.2100029    0.2599744
  47.2200012    0.2573113
  47.2300034    0.2656225
  47.2400017    0.2687332
  47.2500038    0.2743455
  47.2600021    0.2845529
  47.2700005    0.2703475
  47.2800026    0.2800495
  47.2900009    0.2584224
  47.3000031    0.2718221
  47.3100014    0.2627470
  47.3200035    0.2652550
  47.3300018    0.2708136
  47.3400040    0.2726796
  47.3500023    0.2769256
  47.3600006    0.2623164
  47.3700027    0.2726179
  47.3800011    0.2730342
  47.3900032    0.2698401
  47.4000015    0.2769571
  47.4100037    0.2738329
  47.4200020    0.2621977
  47.4300041    0.2579030
  47.4400024    0.2789068
  47.4500008    0.2818618
  47.4600029    0.2524161
  47.4700012    0.2655703
  47.4800034    0.2789333
  47.4900017    0.2685549
  47.5000038    0.2656459
  47.5100021    0.2536741
  47.5200005    0.2675043
  47.5300026    0.2686626
  47.5400009    0.2804934
  47.5500031    0.2740234
  47.5600014    0.2669537
  47.5700035    0.2616513
  47.5800018    0.2762245
  47.5900040    0.2700588
  47.6000023    0.2754880
  47.6100006    0.2698565
  47.6200027    0.2663094
  47.6300011    0.2719585
  47.6400032    0.2690955
  47.6500015    0.2747076
  47.6600037    0.2768247
  47.6700020    0.2798397
  47.6800041    0.2542769
  47.6900024    0.2608899
  47.7000008    0.2604176
  47.7100029    0.2678342
  47.7200012    0.2677080
  47.7300034    0.2801917
  47.7400017    0.2764567
  47.7500038    0.2565995
  47.7600021    0.2705159
  47.7700005    0.2754859
  47.7800026    0.2784101
  47.7900009    0.2574635
  47.8000031    0.2702839
  47.8100014    0.2638927
  47.8200035    0.2674441
  47.8300018    0.2672023
  47.8400040    0.2806404
  47.8500023    0.2484996
  47.8600006    0.2777154
  47.8700027    0.2716248
  47.8800011    0.2721706
  47.8900032    0.2650749
  47.9000015    0.2718416
  47.9100037    0.2629843
  47.9200020    0.2707158
  47.9300041    0.2539238
  47.9400024    0.2673528
  47.9500008    0.2479809
  47.9600029    0.2657862
  47.9700012    0.2728033
  47.9800034    0.2556595
  47.9900017    0.2712830
  48.0000038    0.2740755
  48.0100021    0.2733979
  48.0200005    0.2805986
  48.0300026    0.2674320
  48.0400009    0.2752313
  48.0500031    0.2433899
  48.0600014    0.2631820
  48.0700035    0.2567801
  48.0800018    0.2569708
  48.0900040    0.2586578
  48.1000023    0.2597912
  48.1100006    0.2682918
  48.1200027    0.2605150
  48.1300011    0.2661562
  48.1400032    0.2546844
  48.1500015    0.2546414
  48.1600037    0.2539110
  48.1700020    0.2740928
  48.1800041    0.2545030
  48.1900024    0.2723867
  48.2000008    0.2664835
  48.2100029    0.2755209
  48.2200012    0.2611709
  48.2300034    0.2704127
  48.2400017    0.2807924
  48.2500038    0.2681977
  48.2600021    0.2677990
  48.2700005    0.2742045
  48.2800026    0.2610152
  48.2900009    0.2664231
  48.3000031    0.2660268
  48.3100014    0.2643799
  48.3200035    0.2681464
  48.3300018    0.2785459
  48.3400040    0.2723494
  48.3500023    0.2605514
  48.3600006    0.2530188
  48.3700027    0.2498713
  48.3800011    0.2734652
  48.3900032    0.2648911
  48.4000015    0.2701631
  48.4100037    0.2693049
  48.4200020    0.2765297
  48.4300041    0.2790863
  48.4400024    0.2738225
  48.4500008    0.2668279
  48.4600029    0.2629872
  48.4700012    0.2610288
  48.4800034    0.2670346
  48.4900017    0.2599361
  48.5000038    0.2780884
  48.5100021    0.2628567
  48.5200005    0.2643515
  48.5300026    0.2770371
  48.5400009    0.2604143
  48.5500031    0.2736097
  48.5600014    0.2701134
  48.5700035    0.2682150
  48.5800018    0.2784120
  48.5900040    0.2706033
  48.6000023    0.2633875
  48.6100006    0.2639100
  48.6200027    0.2643518
  48.6300011    0.2727095
  48.6400032    0.2716548
  48.6500015    0.2682430
  48.6600037    0.2762957
  48.6700020    0.2752756
  48.6800041    0.2763962
  48.6900024    0.2728139
  48.7000008    0.2617165
  48.7100029    0.2527691
  48.7200012    0.2750736
  48.7300034    0.2701754
  48.7400017    0.2689031
  48.7500038    0.2628357
  48.7600021    0.2479073
  48.7700005    0.2511276
  48.7800026    0.2737424
  48.7900009    0.2634483
  48.8000031    0.2485768
  48.8100014    0.2697499
  48.8200035    0.2737362
  48.8300018    0.2696843
  48.8400040    0.2547904
  48.8500023    0.2795037
  48.8600006    0.2841839
  48.8700027    0.2783034
  48.8800011    0.2780132
  48.8900032    0.2833724
  48.9000015    0.2735668
  48.9100037    0.2597005
  48.9200020    0.2731806
  48.9300041    0.2772682
  48.9400024    0.2813928
  48.9500008    0.2667961
  48.9600029    0.2775372
  48.9700012    0.2709091
  48.9800034    0.2716589
  48.9900017    0.2641088
  49.0000038    0.2649917
  49.0100021    0.2773124
  49.0200005    0.2810102
  49.0300026    0.2794854
  49.0400009    0.2737907
  49.0500031    0.2602451
  49.0600014    0.2699867
  49.0700035    0.2687867
  49.0800018    0.2811603
  49.0900040    0.2547330
  49.1000023    0.2700984
  49.1100006    0.2776634
  49.1200027    0.2755837
  49.1300011    0.2729793
  49.1400032    0.2680201
  49.1500015    0.2664448
  49.1600037    0.2883234
  49.1700020    0.2649171
  49.1800041    0.2759150
  49.1900024    0.2747792
  49.2000008    0.2696872
  49.2100029    0.2671521
  49.2200012    0.2722417
  49.2300034    0.2648041
  49.2400017    0.2628928
  49.2500038    0.2702402
  49.2600021    0.2675539
  49.2700005    0.2744924
  49.2800026    0.2707052
  49.2900009    0.2817543
  49.3000031    0.2762449
  49.3100014    0.2677791
  49.3200035    0.2786913
  49.3300018    0.2782596
  49.3400040    0.2623890
  49.3500023    0.2623403
  49.3600006    0.2522419
  49.3700027    0.2698452
  49.3800011    0.2745782
  49.3900032    0.2595203
  49.4000015    0.2636600
  49.4100037    0.2742938
  49.4200020    0.2594949
  49.4300041    0.2552914
  49.4400024    0.2670512
  49.4500008    0.2674150
  49.4600029    0.2704688
  49.4700012    0.2582344
  49.4800034    0.2835457
  49.4900017    0.2676588
  49.5000038    0.2703159
  49.5100021    0.2705407
  49.5200005    0.2723964
  49.5300026    0.2671958
  49.5400009    0.2788556
  49.5500031    0.2658152
  49.5600014    0.2538688
  49.5700035    0.2669504
  49.5800018    0.2631581
  49.5900040    0.2616974
  49.6000023    0.2701920
  49.6100006    0.2699090
  49.6200027    0.2556933
  49.6300011    0.2641910
  49.6400032    0.2788937
  49.6500015    0.2748020
  49.6600037    0.2822028
  49.6700020    0.2510517
  49.6800041    0.2736776
  49.6900024    0.2745561
  49.7000008    0.2713712
  49.7100029    0.2752739
  49.7200012    0.2567951
  49.7300034    0.2659974
  49.7400017    0.2656222
  49.7500038    0.2751444
  49.7600021    0.2769650
  49.7700005    0.2783608
  49.7800026    0.2739345
  49.7900009    0.2692350
  49.8000031    0.2798538
  49.8100014    0.2738763
  49.8200035    0.2748964
  49.8300018    0.2702638
  49.8400040    0.2671930
  49.8500023    0.2689378
  49.8600006    0.2688586
  49.8700027    0.2728621
  49.8800011    0.2621103
  49.8900032    0.2679131
  49.9000015    0.2669856
  49.9100037    0.2727015
  49.9200020    0.2603544
  49.9300041    0.2715990
  49.9400024    0.2773174
  49.9500008    0.2606990
  49.9600029    0.2626120
  49.9700012    0.2727214
  49.9800034    0.2781086
  49.9900017    0.2817943
  50.0000038    0.2670881
  50.0100021    0.2668893
  50.0200043    0.2725208
  50.0300026    0.2689743
  50.0400009    0.2537470
  50.0500031    0.2678947
  50.0600014    0.2634671
  50.0700035    0.2656574
  50.0800018    0.2640799
  50.0900040    0.2687643
  50.1000023    0.2797003
  50.1100006    0.2737547
  50.1200027    0.2678185
  50.1300011    0.2620148
  50.1400032    0.2714591
  50.1500015    0.2739658
  50.1600037    0.2641252
  50.1700020    0.2781738
  50.1800041    0.2644223
  50.1900024    0.2729551
  50.2000008    0.2597912
  50.2100029    0.2785695
  50.2200012    0.2786145
  50.2300034    0.2664742
  50.2400017    0.2749670
  50.2500038    0.2774428
  50.2600021    0.2680672
  50.2700043    0.2626795
  50.2800026    0.2705204
  50.2900009    0.2735713
  50.3000031    0.2663892
  50.3100014    0.2576047
  50.3200035    0.2576129
  50.3300018    0.2583859
  50.3400040    0.2659458
  50.3500023    0.2764470
  50.3600006    0.2791789
  50.3700027    0.2788803
  50.3800011    0.2635509
  50.3900032    0.2835222
  50.4000015    0.2715937
  50.4100037    0.2802785
  50.4200020    0.2758744
  50.4300041    0.2729092
  50.4400024    0.2777941
  50.4500008    0.2779168
  50.4600029    0.2702831
  50.4700012    0.2517972
  50.4800034    0.2726728
  50.4900017    0.2789810
  50.5000038    0.2699219
  50.5100021    0.2711406
  50.5200043    0.2753779
  50.5300026    0.2529151
  50.5400009    0.2841280
  50.5500031    0.2692390
  50.5600014    0.2651599
  50.5700035    0.2680781
  50.5800018    0.2838199
  50.5900040    0.2798675
  50.6000023    0.2622043
  50.6100006    0.2849728
  50.6200027    0.2658139
  50.6300011    0.2618574
  50.6400032    0.2699620
  50.6500015    0.2807642
  50.6600037    0.2736816
  50.6700020    0.2528153
  50.6800041    0.2578477
  50.6900024    0.2702136
  50.7000008    0.2726988
  50.7100029    0.2582028
  50.7200012    0.2619006
  50.7300034    0.2762538
  50.7400017    0.2649757
  50.7500038    0.2689670
  50.7600021    0.2754833
  50.7700043    0.2729470
  50.7800026    0.2761150
  50.7900009    0.2775397
  50.8000031    0.2775320
  50.8100014    0.2546370
  50.8200035    0.2787409
  50.8300018    0.2738482
  50.8400040    0.2676958
  50.8500023    0.2654753
  50.8600006    0.2647430
  50.8700027    0.2726163
  50.8800011    0.2814239
  50.8900032    0.2736328
  50.9000015    0.2825305
  50.9100037    0.2760043
  50.9200020    0.2775572
  50.9300041    0.2733584
  50.9400024    0.2764060
  50.9500008    0.2658345
  50.9600029    0.2689834
  50.9700012    0.2770959
  50.9800034    0.2656393
  50.9900017    0.2685005
  51.0000038    0.2796648
  51.0100021    0.2813802
  51.0200043    0.2767120
  51.0300026    0.2774948
  51.0400009    0.2680148
  51.0500031    0.2697027
  51.0600014    0.2775898
  51.0700035    0.2776935
  51.0800018    0.2779720
  51.0900040    0.2730415
  51.1000023    0.2689362
  51.1100006    0.2740444
  51.1200027    0.2803424
  51.1300011    0.2757670
  51.1400032    0.2790388
  51.1500015    0.2652602
  51.1600037    0.2772763
  51.1700020    0.2713814
  51.1800041    0.2752337
  51.1900024    0.2673089
  51.2000008    0.2716843
  51.2100029    0.2647519
  51.2200012    0.2756380
  51.2300034    0.2760543
  51.2400017    0.2739172
  51.2500038    0.2722206
  51.2600021    0.2582862
  51.2700043    0.2768776
  51.2800026    0.2789885
  51.2900009    0.2643765
  51.3000031    0.2635556
  51.3100014    0.2569277
  51.3200035    0.2725873
  51.3300018    0.2784432
  51.3400040    0.2719775
  51.3500023    0.2705132
  51.3600006    0.2616404
  51.3700027    0.2773820
  51.3800011    0.2772066
  51.3900032    0.2617844
  51.4000015    0.2633334
  51.4100037    0.2647021
  51.4200020    0.2680838
  51.4300041    0.2627354
  51.4400024    0.2677029
  51.4500008    0.2637464
  51.4600029    0.2753195
  51.4700012    0.2790227
  51.4800034    0.2701912
  51.4900017    0.2702167
  51.5000038    0.2756762
  51.5100021    0.2739129
  51.5200043    0.2780698
  51.5300026    0.2745412
  51.5400009    0.2728258
  51.5500031    0.2753499
  51.5600014    0.2647731
  51.5700035    0.2689880
  51.5800018    0.2766688
  51.5900040    0.2774658
  51.6000023    0.2715866
  51.6100006    0.2762209
  51.6200027    0.2752771
  51.6300011    0.2760581
  51.6400032    0.2549157
  51.6500015    0.2656288
  51.6600037    0.2586823
  51.6700020    0.2722130
  51.6800041    0.2732476
  51.6900024    0.2541430
  51.7000008    0.2692278
  51.7100029    0.2695605
  51.7200012    0.2731279
  51.7300034    0.2783135
  51.7400017    0.2679285
  51.7500038    0.2689195
  51.7600021    0.2774761
  51.7700043    0.2703103
  51.7800026    0.2706746
  51.7900009    0.2636597
  51.8000031    0.2737989
  51.8100014    0.2800502
  51.8200035    0.2605318
  51.8300018    0.2780655
  51.8400040    0.2751720
  51.8500023    0.2790130
  51.8600006    0.2668184
  51.8700027    0.2698822
  51.8800011    0.2633541
  51.8900032    0.2785572
  51.9000015    0.2739168
  51.9100037    0.2664923
  51.9200020    0.2664888
  51.9300041    0.2598721
  51.9400024    0.2545383
  51.9500008    0.2687263
  51.9600029    0.2645535
  51.9700012    0.2767456
  51.9800034    0.2761967
  51.9900017    0.2772706
  52.0000038    0.2764217
  52.0100021    0.2689076
  52.0200043    0.2653824
  52.0300026    0.2555555
  52.0400009    0.2760075
  52.0500031    0.2695578
  52.0600014    0.2650294
  52.0700035    0.2806163
  52.0800018    0.2724182
  52.0900040    0.2641902
  52.1000023    0.2624872
  52.1100006    0.2687872
  52.1200027    0.2710254
  52.1300011    0.2633938
  52.1400032    0.2561097
  52.1500015    0.2822105
  52.1600037    0.2720391
  52.1700020    0.2591547
  52.1800041    0.2457627
  52.1900024    0.2731767
  52.2000008    0.2674325
  52.2100029    0.2412435
  52.2200012    0.2597063
  52.2300034    0.2570028
  52.2400017    0.2512762
  52.2500038    0.2668924
  52.2600021    0.2738034
  52.2700043    0.2682448
  52.2800026    0.2845486
  52.2900009    0.2676507
  52.3000031    0.2753547
  52.3100014    0.2793985
  52.3200035    0.2752502
  52.3300018    0.2744028
  52.3400040    0.2583695
  52.3500023    0.2766949
  52.3600006    0.2560281
  52.3700027    0.2851073
  52.3800011    0.2774150
  52.3900032    0.2692724
  52.4000015    0.2658828
  52.4100037    0.2824229
  52.4200020    0.2742263
  52.4300041    0.2526563
  52.4400024    0.2607684
  52.4500008    0.2713528
  52.4600029    0.2613178
  52.4700012    0.2928824
  52.4800034    0.2620766
  52.4900017    0.2586199
  52.5000038    0.2528564
  52.5100021    0.2681216
  52.5200043    0.2694169
  52.5300026    0.2797382
  52.5400009    0.2727618
  52.5500031    0.2452768
  52.5600014    0.2584782
  52.5700035    0.2358371
  52.5800018    0.2525563
  52.5900040    0.2673520
  52.6000023    0.2686291
  52.6100006    0.2694264
  52.6200027    0.2762145
  52.6300011    0.2704681
  52.6400032    0.2418195
  52.6500015    0.2737787
  52.6600037    0.2655375
  52.6700020    0.2648792
  52.6800041    0.2768515
  52.6900024    0.2660990
  52.7000008    0.2733428
  52.7100029    0.2615554
  52.7200012    0.2706151
  52.7300034    0.2484455
  52.7400017    0.2690954
  52.7500038    0.2516717
  52.7600021    0.2631188
  52.7700043    0.2663506
  52.7800026    0.2651000
  52.7900009    0.2564009
  52.8000031    0.2670870
  52.8100014    0.2611768
  52.8200035    0.2752792
  52.8300018    0.2677210
  52.8400040    0.2682490
  52.8500023    0.2619273
  52.8600006    0.2644620
  52.8700027    0.2607903
  52.8800011    0.2519819
  52.8900032    0.2779458
  52.9000015    0.2678344
  52.9100037    0.2762601
  52.9200020    0.2535787
  52.9300041    0.2667633
  52.9400024    0.2671148
  52.9500008    0.2695786
  52.9600029    0.2338283
  52.9700012    0.2296106
  52.9800034    0.2245899
  52.9900017    0.2648630
  53.0000038    0.2665797
  53.0100021    0.2642748
  53.0200043    0.2780498
  53.0300026    0.2620923
  53.0400009    0.2703667
  53.0500031    0.2760955
  53.0600014    0.2605769
  53.0700035    0.2403905
  53.0800018    0.2638203
  53.0900040    0.2642002
  53.1000023    0.2746750
  53.1100044    0.2589332
  53.1200027    0.2640715
  53.1300011    0.2324840
  53.1400032    0.2665129
  53.1500015    0.2669111
  53.1600037    0.2689025
  53.1700020    0.2478281
  53.1800041    0.2639774
  53.1900024    0.2692336
  53.2000008    0.2749394
  53.2100029    0.2500340
  53.2200012    0.2710002
  53.2300034    0.2499076
  53.2400017    0.2143092
  53.2500038    0.2239261
  53.2600021    0.2288318
  53.2700043    0.2361670
  53.2800026    0.2410584
  53.2900009    0.2612656
  53.3000031    0.2694249
  53.3100014    0.2529080
  53.3200035    0.2658743
  53.3300018    0.2730711
  53.3400040    0.2635929
  53.3500023    0.2749144
  53.3600044    0.2637931
  53.3700027    0.2628466
  53.3800011    0.2695045
  53.3900032    0.2536435
  53.4000015    0.2659750
  53.4100037    0.2405000
  53.4200020    0.2635162
  53.4300041    0.2628903
  53.4400024    0.2720718
  53.4500008    0.2616526
  53.4600029    0.2705881
  53.4700012    0.2646580
  53.4800034    0.2468047
  53.4900017    0.2693555
  53.5000038    0.2744694
  53.5100021    0.2745935
  53.5200043    0.2593804
  53.5300026    0.2569815
  53.5400009    0.2704481
  53.5500031    0.2770198
  53.5600014    0.2782272
  53.5700035    0.2757324
  53.5800018    0.2732646
  53.5900040    0.2647719
  53.6000023    0.2740919
  53.6100044    0.2690136
  53.6200027    0.2592784
  53.6300011    0.2617846
  53.6400032    0.2566562
  53.6500015    0.2650179
  53.6600037    0.2572142
  53.6700020    0.2599213
  53.6800041    0.2734747
  53.6900024    0.2785830
  53.7000008    0.2669489
  53.7100029    0.2697114
  53.7200012    0.2511227
  53.7300034    0.2770347
  53.7400017    0.2723118
  53.7500038    0.2580044
  53.7600021    0.2669092
  53.7700043    0.2609353
  53.7800026    0.2604501
  53.7900009    0.2668034
  53.8000031    0.2660445
  53.8100014    0.2587577
  53.8200035    0.2685373
  53.8300018    0.2769876
  53.8400040    0.2479574
  53.8500023    0.2499637
  53.8600044    0.2614289
  53.8700027    0.2728421
  53.8800011    0.2640584
  53.8900032    0.2689599
  53.9000015    0.2611160
  53.9100037    0.2626663
  53.9200020    0.2674117
  53.9300041    0.2347646
  53.9400024    0.2585220
  53.9500008    0.2713425
  53.9600029    0.2764243
  53.9700012    0.2828122
  53.9800034    0.2689930
  53.9900017    0.2805175
  54.0000038    0.2676692
  54.0100021    0.2753362
  54.0200043    0.2721939
  54.0300026    0.2547997
  54.0400009    0.2764739
  54.0500031    0.2616072
  54.0600014    0.2678002
  54.0700035    0.2578422
  54.0800018    0.2655675
  54.0900040    0.2747964
  54.1000023    0.2757314
  54.1100044    0.2621130
  54.1200027    0.2587908
  54.1300011    0.2499296
  54.1400032    0.2758302
  54.1500015    0.2621908
  54.1600037    0.2621129
  54.1700020    0.2555476
  54.1800041    0.2622591
  54.1900024    0.2607858
  54.2000008    0.2648705
  54.2100029    0.2494302
  54.2200012    0.2638386
  54.2300034    0.2571896
  54.2400017    0.2719965
  54.2500038    0.2679210
  54.2600021    0.2631443
  54.2700043    0.2583688
  54.2800026    0.2662404
  54.2900009    0.2552852
  54.3000031    0.2761523
  54.3100014    0.2738908
  54.3200035    0.2682216
  54.3300018    0.2716709
  54.3400040    0.2703521
  54.3500023    0.2652742
  54.3600044    0.2702450
  54.3700027    0.2561136
  54.3800011    0.2716602
  54.3900032    0.2594340
  54.4000015    0.2612271
  54.4100037    0.2664233
  54.4200020    0.2584169
  54.4300041    0.2399788
  54.4400024    0.2591076
  54.4500008    0.2385035
  54.4600029    0.2581153
  54.4700012    0.2394274
  54.4800034    0.2298017
  54.4900017    0.2519014
  54.5000038    0.2683920
  54.5100021    0.2592921
  54.5200043    0.2686342
  54.5300026    0.2568691
  54.5400009    0.2757194
  54.5500031    0.2690018
  54.5600014    0.2571774
  54.5700035    0.2762878
  54.5800018    0.2455863
  54.5900040    0.2646281
  54.6000023    0.2651299
  54.6100044    0.2673042
  54.6200027    0.2622747
  54.6300011    0.2641311
  54.6400032    0.2727486
  54.6500015    0.2655672
  54.6600037    0.2647640
  54.6700020    0.2698572
  54.6800041    0.2703924
  54.6900024    0.2544252
  54.7000008    0.2824253
  54.7100029    0.2703379
  54.7200012    0.2673397
  54.7300034    0.2773001
  54.7400017    0.2659249
  54.7500038    0.2677641
  54.7600021    0.2752895
  54.7700043    0.2797051
  54.7800026    0.2771970
  54.7900009    0.2719310
  54.8000031    0.2676169
  54.8100014    0.2611047
  54.8200035    0.2684110
  54.8300018    0.2662291
  54.8400040    0.2666302
  54.8500023    0.2613817
  54.8600044    0.2641082
  54.8700027    0.2649318
  54.8800011    0.2696548
  54.8900032    0.2598023
  54.9000015    0.2834348
  54.9100037    0.2669218
  54.9200020    0.2744226
  54.9300041    0.2727638
  54.9400024    0.2655813
  54.9500008    0.2782097
  54.9600029    0.2763121
  54.9700012    0.2715138
  54.9800034    0.2594637
  54.9900017    0.2648828
  55.0000038    0.2743029
  55.0100021    0.2769519
  55.0200043    0.2597736
  55.0300026    0.2765192
  55.0400009    0.2682550
  55.0500031    0.2694630
  55.0600014    0.2806180
  55.0700035    0.2708601
  55.0800018    0.2661496
  55.0900040    0.2786356
  55.1000023    0.2712631
  55.1100044    0.2794708
  55.1200027    0.2786641
  55.1300011    0.2711453
  55.1400032    0.2702580
  55.1500015    0.2798332
  55.1600037    0.2729444
  55.1700020    0.2790618
  55.1800041    0.2736083
  55.1900024    0.2775508
  55.2000008    0.2655520
  55.2100029    0.2774889
  55.2200012    0.2700946
  55.2300034    0.2596146
  55.2400017    0.2726126
  55.2500038    0.2716746
  55.2600021    0.2639891
  55.2700043    0.2741080
  55.2800026    0.2786464
  55.2900009    0.2688763
  55.3000031    0.2810197
  55.3100014    0.2653353
  55.3200035    0.2796724
  55.3300018    0.2707821
  55.3400040    0.2818487
  55.3500023    0.2698452
  55.3600044    0.2739536
  55.3700027    0.2814140
  55.3800011    0.2733095
  55.3900032    0.2628710
  55.4000015    0.2669699
  55.4100037    0.2706677
  55.4200020    0.2709857
  55.4300041    0.2603948
  55.4400024    0.2646865
  55.4500008    0.2683012
  55.4600029    0.2688539
  55.4700012    0.2705587
  55.4800034    0.2612109
  55.4900017    0.2588221
  55.5000038    0.2727860
  55.5100021    0.2696363
  55.5200043    0.2591448
  55.5300026    0.2641035
  55.5400009    0.2632242
  55.5500031    0.2609890
  55.5600014    0.2558725
  55.5700035    0.2813646
  55.5800018    0.2716132
  55.5900040    0.2729370
  55.6000023    0.2734985
  55.6100044    0.2745450
  55.6200027    0.2762048
  55.6300011    0.2681338
  55.6400032    0.2725482
  55.6500015    0.2725520
  55.6600037    0.2790496
  55.6700020    0.2567581
  55.6800041    0.2748902
  55.6900024    0.2613692
  55.7000008    0.2617742
  55.7100029    0.2637975
  55.7200012    0.2719446
  55.7300034    0.2758434
  55.7400017    0.2593959
  55.7500038    0.2659535
  55.7600021    0.2816520
  55.7700043    0.2447595
  55.7800026    0.2644552
  55.7900009    0.2827239
  55.8000031    0.2858714
  55.8100014    0.2641305
  55.8200035    0.2491426
  55.8300018    0.2426378
  55.8400040    0.2550299
  55.8500023    0.2739329
  55.8600044    0.2556497
  55.8700027    0.2369385
  55.8800011    0.2494156
  55.8900032    0.2681875
  55.9000015    0.2773283
  55.9100037    0.2694501
  55.9200020    0.2593176
  55.9300041    0.2544719
  55.9400024    0.2726253
  55.9500008    0.2679661
  55.9600029    0.2664869
  55.9700012    0.2633086
  55.9800034    0.2574701
  55.9900017    0.2526398
  56.0000038    0.2449310
  56.0100021    0.2553374
  56.0200043    0.2542292
  56.0300026    0.2667904
  56.0400009    0.2667294
  56.0500031    0.2728452
  56.0600014    0.2594921
  56.0700035    0.2617723
  56.0800018    0.2641006
  56.0900040    0.2469387
  56.1000023    0.2730398
  56.1100044    0.2401817
  56.1200027    0.2704036
  56.1300011    0.2574334
  56.1400032    0.2635045
  56.1500015    0.2724979
  56.1600037    0.2640325
  56.1700020    0.2739964
  56.1800041    0.2710673
  56.1900024    0.2504638
  56.2000008    0.2749742
  56.2100029    0.2591109
  56.2200012    0.2638130
  56.2300034    0.2652285
  56.2400017    0.2752692
  56.2500038    0.2805646
  56.2600021    0.2696113
  56.2700043    0.2713626
  56.2800026    0.2665518
  56.2900009    0.2646689
  56.3000031    0.2795393
  56.3100014    0.2679964
  56.3200035    0.2622781
  56.3300018    0.2415835
  56.3400040    0.2522920
  56.3500023    0.2552769
  56.3600044    0.2534394
  56.3700027    0.2468613
  56.3800011    0.2513596
  56.3900032    0.2597216
  56.4000015    0.2555243
  56.4100037    0.2753124
  56.4200020    0.2736861
  56.4300041    0.2585812
  56.4400024    0.2635048
  56.4500046    0.2690302
  56.4600029    0.2655469
  56.4700012    0.2611297
  56.4800034    0.2610421
  56.4900017    0.2665773
  56.5000038    0.2739417
  56.5100021    0.2689403
  56.5200043    0.2723038
  56.5300026    0.2710069
  56.5400009    0.2769766
  56.5500031    0.2700303
  56.5600014    0.2711662
  56.5700035    0.2747667
  56.5800018    0.2714236
  56.5900040    0.2592488
  56.6000023    0.2675480
  56.6100044    0.2543757
  56.6200027    0.2604901
  56.6300011    0.2759984
  56.6400032    0.2694396
  56.6500015    0.2580287
  56.6600037    0.2692658
  56.6700020    0.2594714
  56.6800041    0.2651368
  56.6900024    0.2740747
  56.7000046    0.2632692
  56.7100029    0.2745266
  56.7200012    0.2850485
  56.7300034    0.2728530
  56.7400017    0.2599295
  56.7500038    0.2697148
  56.7600021    0.2713975
  56.7700043    0.2812868
  56.7800026    0.2639526
  56.7900009    0.2538387
  56.8000031    0.2756704
  56.8100014    0.2667177
  56.8200035    0.2772360
  56.8300018    0.2698217
  56.8400040    0.2732373
  56.8500023    0.2695270
  56.8600044    0.2624725
  56.8700027    0.2710066
  56.8800011    0.2644927
  56.8900032    0.2667170
  56.9000015    0.2682613
  56.9100037    0.2778709
  56.9200020    0.2760055
  56.9300041    0.2721697
  56.9400024    0.2436736
  56.9500046    0.2489702
  56.9600029    0.2735775
  56.9700012    0.2767843
  56.9800034    0.2787839
  56.9900017    0.2731670
  57.0000038    0.2527484
  57.0100021    0.2777519
  57.0200043    0.2647966
  57.0300026    0.2658252
  57.0400009    0.2679691
  57.0500031    0.2711212
  57.0600014    0.2688487
  57.0700035    0.2800579
  57.0800018    0.2732943
  57.0900040    0.2552777
  57.1000023    0.2575794
  57.1100044    0.2645637
  57.1200027    0.2728754
  57.1300011    0.2657617
  57.1400032    0.2792567
  57.1500015    0.2743479
  57.1600037    0.2775488
  57.1700020    0.2788533
  57.1800041    0.2660614
  57.1900024    0.2685278
  57.2000046    0.2743345
  57.2100029    0.2680588
  57.2200012    0.2793643
  57.2300034    0.2750795
  57.2400017    0.2808609
  57.2500038    0.2714983
  57.2600021    0.2831646
  57.2700043    0.2724967
  57.2800026    0.2664141
  57.2900009    0.2674244
  57.3000031    0.2701000
  57.3100014    0.2761062
  57.3200035    0.2785811
  57.3300018    0.2738964
  57.3400040    0.2735563
  57.3500023    0.2702748
  57.3600044    0.2792784
  57.3700027    0.2707275
  57.3800011    0.2652544
  57.3900032    0.2792047
  57.4000015    0.2750591
  57.4100037    0.2521933
  57.4200020    0.2518594
  57.4300041    0.2632873
  57.4400024    0.2781369
  57.4500046    0.2805116
  57.4600029    0.2672581
  57.4700012    0.2625054
  57.4800034    0.2755741
  57.4900017    0.2693374
  57.5000038    0.2752365
  57.5100021    0.2579406
  57.5200043    0.2533494
  57.5300026    0.2684396
  57.5400009    0.2743716
  57.5500031    0.2789372
  57.5600014    0.2557727
  57.5700035    0.2698062
  57.5800018    0.2526921
  57.5900040    0.2605913
  57.6000023    0.2612465
  57.6100044    0.2751632
  57.6200027    0.2483000
  57.6300011    0.2621192
  57.6400032    0.2645760
  57.6500015    0.2641771
  57.6600037    0.2552289
  57.6700020    0.2621873
  57.6800041    0.2722425
  57.6900024    0.2702410
  57.7000046    0.2772303
  57.7100029    0.2760532
  57.7200012    0.2687193
  57.7300034    0.2754503
  57.7400017    0.2706166
  57.7500038    0.2685894
  57.7600021    0.2839404
  57.7700043    0.2691113
  57.7800026    0.2601792
  57.7900009    0.2700613
  57.8000031    0.2757944
  57.8100014    0.2741473
  57.8200035    0.2710284
  57.8300018    0.2544208
  57.8400040    0.2663269
  57.8500023    0.2745768
  57.8600044    0.2779456
  57.8700027    0.2631822
  57.8800011    0.2620181
  57.8900032    0.2666462
  57.9000015    0.2635674
  57.9100037    0.2540199
  57.9200020    0.2579254
  57.9300041    0.2774353
  57.9400024    0.2803110
  57.9500046    0.2678841
  57.9600029    0.2757589
  57.9700012    0.2703628
  57.9800034    0.2713138
  57.9900017    0.2726274
  58.0000038    0.2760953
  58.0100021    0.2765357
  58.0200043    0.2650047
  58.0300026    0.2770937
  58.0400009    0.2801083
  58.0500031    0.2735271
  58.0600014    0.2800799
  58.0700035    0.2526126
  58.0800018    0.2720420
  58.0900040    0.2750430
  58.1000023    0.2745264
  58.1100044    0.2688007
  58.1200027    0.2446534
  58.1300011    0.2768536
  58.1400032    0.2765230
  58.1500015    0.2791868
  58.1600037    0.2760421
  58.1700020    0.2847275
  58.1800041    0.2736414
  58.1900024    0.2702764
  58.2000046    0.2723069
  58.2100029    0.2658602
  58.2200012    0.2766912
  58.2300034    0.2760074
  58.2400017    0.2793008
  58.2500038    0.2629136
  58.2600021    0.2585733
  58.2700043    0.2651220
  58.2800026    0.2624658
  58.2900009    0.2709343
  58.3000031    0.2710215
  58.3100014    0.2631453
  58.3200035    0.2819839
  58.3300018    0.2633954
  58.3400040    0.2481574
  58.3500023    0.2714507
  58.3600044    0.2568252
  58.3700027    0.2707497
  58.3800011    0.2803977
  58.3900032    0.2770458
  58.4000015    0.2708736
  58.4100037    0.2655830
  58.4200020    0.2756371
  58.4300041    0.2739105
  58.4400024    0.2700559
  58.4500046    0.2575164
  58.4600029    0.2618112
  58.4700012    0.2564622
  58.4800034    0.2496485
  58.4900017    0.2570522
  58.5000038    0.2692899
  58.5100021    0.2648824
  58.5200043    0.2634296
  58.5300026    0.2650782
  58.5400009    0.2745881
  58.5500031    0.2669175
  58.5600014    0.2762793
  58.5700035    0.2618260
  58.5800018    0.2712060
  58.5900040    0.2752129
  58.6000023    0.2619447
  58.6100044    0.2686570
  58.6200027    0.2681151
  58.6300011    0.2671709
  58.6400032    0.2707807
  58.6500015    0.2633826
  58.6600037    0.2682098
  58.6700020    0.2757077
  58.6800041    0.2650884
  58.6900024    0.2698749
  58.7000046    0.2571536
  58.7100029    0.2689115
  58.7200012    0.2670851
  58.7300034    0.2647902
  58.7400017    0.2681845
  58.7500038    0.2559941
  58.7600021    0.2723994
  58.7700043    0.2623228
  58.7800026    0.2568539
  58.7900009    0.2461170
  58.8000031    0.2730159
  58.8100014    0.2564016
  58.8200035    0.2657167
  58.8300018    0.2767942
  58.8400040    0.2785151
  58.8500023    0.2665758
  58.8600044    0.2770089
  58.8700027    0.2813418
  58.8800011    0.2856318
  58.8900032    0.2752474
  58.9000015    0.2637575
  58.9100037    0.2555859
  58.9200020    0.2676827
  58.9300041    0.2794028
  58.9400024    0.2691265
  58.9500046    0.2721882
  58.9600029    0.2851516
  58.9700012    0.2621589
  58.9800034    0.2634483
  58.9900017    0.2688301
  59.0000038    0.2760856
  59.0100021    0.2697737
  59.0200043    0.2468952
  59.0300026    0.2704753
  59.0400009    0.2782089
  59.0500031    0.2658761
  59.0600014    0.2681582
  59.0700035    0.2709857
  59.0800018    0.2752317
  59.0900040    0.2631909
  59.1000023    0.2590634
  59.1100044    0.2707786
  59.1200027    0.2647496
  59.1300011    0.2699106
  59.1400032    0.2750818
  59.1500015    0.2819448
  59.1600037    0.2756356
  59.1700020    0.2729987
  59.1800041    0.2608008
  59.1900024    0.2615213
  59.2000046    0.2607535
  59.2100029    0.2548517
  59.2200012    0.2415097
  59.2300034    0.2664721
  59.2400017    0.2648245
  59.2500038    0.2731595
  59.2600021    0.2609285
  59.2700043    0.2694648
  59.2800026    0.2596626
  59.2900009    0.2584326
  59.3000031    0.2622229
  59.3100014    0.2611075
  59.3200035    0.2614875
  59.3300018    0.2647295
  59.3400040    0.2663552
  59.3500023    0.2703468
  59.3600044    0.2659353
  59.3700027    0.2554987
  59.3800011    0.2689313
  59.3900032    0.2557772
  59.4000015    0.2460324
  59.4100037    0.2533089
  59.4200020    0.2573420
  59.4300041    0.2735893
  59.4400024    0.2554711
  59.4500046    0.2633077
  59.4600029    0.2525660
  59.4700012    0.2665555
  59.4800034    0.2634184
  59.4900017    0.2537201
  59.5000038    0.2638219
  59.5100021    0.2439217
  59.5200043    0.2623256
  59.5300026    0.2662657
  59.5400047    0.2624298
  59.5500031    0.2615707
  59.5600014    0.2718735
  59.5700035    0.2730537
  59.5800018    0.2755220
  59.5900040    0.2610731
  59.6000023    0.2550800
  59.6100044    0.2694674
  59.6200027    0.2503343
  59.6300011    0.2606126
  59.6400032    0.2800200
  59.6500015    0.2579830
  59.6600037    0.2696541
  59.6700020    0.2549731
  59.6800041    0.2670464
  59.6900024    0.2693371
  59.7000046    0.2683882
  59.7100029    0.2537455
  59.7200012    0.2647234
  59.7300034    0.2572711
  59.7400017    0.2754224
  59.7500038    0.2639530
  59.7600021    0.2697036
  59.7700043    0.2628993
  59.7800026    0.2740906
  59.7900047    0.2675965
  59.8000031    0.2581545
  59.8100014    0.2640209
  59.8200035    0.2629949
  59.8300018    0.2736008
  59.8400040    0.2653870
  59.8500023    0.2707651
  59.8600044    0.2575179
  59.8700027    0.2732604
  59.8800011    0.2577625
  59.8900032    0.2662437
  59.9000015    0.2566658
  59.9100037    0.2626129
  59.9200020    0.2681578
  59.9300041    0.2727122
  59.9400024    0.2794154
  59.9500046    0.2546508
  59.9600029    0.2475046
  59.9700012    0.2673022
  59.9800034    0.2482985
  59.9900017    0.2631404
  60.0000038    0.2654638
  60.0100021    0.2660331
  60.0200043    0.2715271
  60.0300026    0.2779592
  60.0400047    0.2634459
  60.0500031    0.2669838
  60.0600014    0.2704288
  60.0700035    0.2724689
  60.0800018    0.2694407
  60.0900040    0.2729114
  60.1000023    0.2729714
  60.1100044    0.2549904
  60.1200027    0.2574860
  60.1300011    0.2646866
  60.1400032    0.2671014
  60.1500015    0.2738793
  60.1600037    0.2679055
  60.1700020    0.2734252
  60.1800041    0.2647825
  60.1900024    0.2718349
  60.2000046    0.2666762
  60.2100029    0.2718841
  60.2200012    0.2659715
  60.2300034    0.2631952
  60.2400017    0.2779933
  60.2500038    0.2659455
  60.2600021    0.2738189
  60.2700043    0.2552296
  60.2800026    0.2748828
  60.2900047    0.2638025
  60.3000031    0.2552711
  60.3100014    0.2703015
  60.3200035    0.2620851
  60.3300018    0.2585166
  60.3400040    0.2641482
  60.3500023    0.2676608
  60.3600044    0.2738243
  60.3700027    0.2668399
  60.3800011    0.2370762
  60.3900032    0.2740272
  60.4000015    0.2724541
  60.4100037    0.2619391
  60.4200020    0.2772573
  60.4300041    0.2653214
  60.4400024    0.2641343
  60.4500046    0.2674261
  60.4600029    0.2549786
  60.4700012    0.2537267
  60.4800034    0.2724572
  60.4900017    0.2560992
  60.5000038    0.2810429
  60.5100021    0.2511690
  60.5200043    0.2809147
  60.5300026    0.2699358
  60.5400047    0.2681279
  60.5500031    0.2763214
  60.5600014    0.2465026
  60.5700035    0.2775628
  60.5800018    0.2593356
  60.5900040    0.2731457
  60.6000023    0.2480281
  60.6100044    0.2663552
  60.6200027    0.2643214
  60.6300011    0.2511742
  60.6400032    0.2488599
  60.6500015    0.2629927
  60.6600037    0.2539038
  60.6700020    0.2664997
  60.6800041    0.2489951
  60.6900024    0.2551941
  60.7000046    0.2405833
  60.7100029    0.2654321
  60.7200012    0.2737125
  60.7300034    0.2668959
  60.7400017    0.2687087
  60.7500038    0.2439517
  60.7600021    0.2576022
  60.7700043    0.2569922
  60.7800026    0.2655961
  60.7900047    0.2642485
  60.8000031    0.2666902
  60.8100014    0.2601534
  60.8200035    0.2654024
  60.8300018    0.2526268
  60.8400040    0.2769496
  60.8500023    0.2586264
  60.8600044    0.2771665
  60.8700027    0.2675896
  60.8800011    0.2661694
  60.8900032    0.2689414
  60.9000015    0.2711107
  60.9100037    0.2661621
  60.9200020    0.2649440
  60.9300041    0.2710882
  60.9400024    0.2600743
  60.9500046    0.2631878
  60.9600029    0.2458839
  60.9700012    0.2558753
  60.9800034    0.2735006
  60.9900017    0.2728772
  61.0000038    0.2689641
  61.0100021    0.2561222
  61.0200043    0.2545325
  61.0300026    0.2584746
  61.0400047    0.2592230
  61.0500031    0.2536349
  61.0600014    0.2358729
  61.0700035    0.2762854
  61.0800018    0.2778479
  61.0900040    0.2595925
  61.1000023    0.2619148
  61.1100044    0.2524212
  61.1200027    0.2721963
  61.1300011    0.2635295
  61.1400032    0.2504639
  61.1500015    0.2794041
  61.1600037    0.2642941
  61.1700020    0.2582486
  61.1800041    0.2466911
  61.1900024    0.2802374
  61.2000046    0.2626550
  61.2100029    0.2657191
  61.2200012    0.2616968
  61.2300034    0.2584754
  61.2400017    0.2698027
  61.2500038    0.2603801
  61.2600021    0.2549895
  61.2700043    0.2528642
  61.2800026    0.2494579
  61.2900047    0.2652554
  61.3000031    0.2819008
  61.3100014    0.2710387
  61.3200035    0.2680090
  61.3300018    0.2693848
  61.3400040    0.2559367
  61.3500023    0.2788622
  61.3600044    0.2606222
  61.3700027    0.2608924
  61.3800011    0.2571540
  61.3900032    0.2607795
  61.4000015    0.2438483
  61.4100037    0.2542408
  61.4200020    0.2696718
  61.4300041    0.2587498
  61.4400024    0.2420766
  61.4500046    0.2446144
  61.4600029    0.2538723
  61.4700012    0.2416622
  61.4800034    0.2398378
  61.4900017    0.2551744
  61.5000038    0.2699782
  61.5100021    0.2718819
  61.5200043    0.2696279
  61.5300026    0.2703441
  61.5400047    0.2737689
  61.5500031    0.2587030
  61.5600014    0.2647468
  61.5700035    0.2788420
  61.5800018    0.2718767
  61.5900040    0.2680200
  61.6000023    0.2697117
  61.6100044    0.2651979
  61.6200027    0.2810189
  61.6300011    0.2778752
  61.6400032    0.2441392
  61.6500015    0.2712853
  61.6600037    0.2683691
  61.6700020    0.2684344
  61.6800041    0.2732176
  61.6900024    0.2751093
  61.7000046    0.2701713
  61.7100029    0.2673852
  61.7200012    0.2710426
  61.7300034    0.2613558
  61.7400017    0.2782208
  61.7500038    0.2682753
  61.7600021    0.2577415
  61.7700043    0.2651687
  61.7800026    0.2550758
  61.7900047    0.2781692
  61.8000031    0.2650143
  61.8100014    0.2699730
  61.8200035    0.2752793
  61.8300018    0.2761756
  61.8400040    0.2809751
  61.8500023    0.2748735
  61.8600044    0.2700781
  61.8700027    0.2769223
  61.8800011    0.2796884
  61.8900032    0.2730775
  61.9000015    0.2795127
  61.9100037    0.2768108
  61.9200020    0.2670453
  61.9300041    0.2601177
  61.9400024    0.2661249
  61.9500046    0.2569200
  61.9600029    0.2551926
  61.9700012    0.2576336
  61.9800034    0.2702319
  61.9900017    0.2746609
  62.0000038    0.2663199
  62.0100021    0.2484432
  62.0200043    0.2673739
  62.0300026    0.2680469
  62.0400047    0.2692623
  62.0500031    0.2597387
  62.0600014    0.2675985
  62.0700035    0.2633679
  62.0800018    0.2562739
  62.0900040    0.2654988
  62.1000023    0.2561018
  62.1100044    0.2523517
  62.1200027    0.2589847
  62.1300011    0.2492386
  62.1400032    0.2471247
  62.1500015    0.2547862
  62.1600037    0.2701888
  62.1700020    0.2485955
  62.1800041    0.2464427
  62.1900024    0.2659304
  62.2000046    0.2582821
  62.2100029    0.2551428
  62.2200012    0.2714306
  62.2300034    0.2763473
  62.2400017    0.2753577
  62.2500038    0.2731755
  62.2600021    0.2680756
  62.2700043    0.2660832
  62.2800026    0.2702415
  62.2900047    0.2736393
  62.3000031    0.2575184
  62.3100014    0.2531697
  62.3200035    0.2513521
  62.3300018    0.2732855
  62.3400040    0.2694575
  62.3500023    0.2692044
  62.3600044    0.2651483
  62.3700027    0.2742489
  62.3800011    0.2711323
  62.3900032    0.2698532
  62.4000015    0.2685713
  62.4100037    0.2599803
  62.4200020    0.2778463
  62.4300041    0.2649664
  62.4400024    0.2694066
  62.4500046    0.2830249
  62.4600029    0.2600734
  62.4700012    0.2753182
  62.4800034    0.2544427
  62.4900017    0.2688174
  62.5000038    0.2650242
  62.5100021    0.2586943
  62.5200043    0.2725656
  62.5300026    0.2670428
  62.5400047    0.2561495
  62.5500031    0.2749023
  62.5600014    0.2587750
  62.5700035    0.2700626
  62.5800018    0.2556992
  62.5900040    0.2664511
  62.6000023    0.2701120
  62.6100044    0.2508869
  62.6200027    0.2552157
  62.6300011    0.2564184
  62.6400032    0.2779441
  62.6500015    0.2706871
  62.6600037    0.2723483
  62.6700020    0.2707151
  62.6800041    0.2759881
  62.6900024    0.2865700
  62.7000046    0.2825448
  62.7100029    0.2789379
  62.7200012    0.2649943
  62.7300034    0.2729870
  62.7400017    0.2744353
  62.7500038    0.2722480
  62.7600021    0.2776015
  62.7700043    0.2585818
  62.7800026    0.2775109
  62.7900047    0.2723635
  62.8000031    0.2416288
  62.8100014    0.2394958
  62.8200035    0.2391098
  62.8300018    0.2417852
  62.8400040    0.2523181
  62.8500023    0.2630405
  62.8600044    0.2709522
  62.8700027    0.2787571
  62.8800049    0.2731608
  62.8900032    0.2696956
  62.9000015    0.2738249
  62.9100037    0.2764203
  62.9200020    0.2520032
  62.9300041    0.2725902
  62.9400024    0.2767500
  62.9500046    0.2754878
  62.9600029    0.2756985
  62.9700012    0.2747722
  62.9800034    0.2686444
  62.9900017    0.2723529
  63.0000038    0.2697102
  63.0100021    0.2788351
  63.0200043    0.2650813
  63.0300026    0.2706795
  63.0400047    0.2758051
  63.0500031    0.2687643
  63.0600014    0.2810019
  63.0700035    0.2640198
  63.0800018    0.2791978
  63.0900040    0.2776250
  63.1000023    0.2681972
  63.1100044    0.2694153
  63.1200027    0.2791908
  63.1300049    0.2763383
  63.1400032    0.2679074
  63.1500015    0.2678534
  63.1600037    0.2774613
  63.1700020    0.2500132
  63.1800041    0.2679680
  63.1900024    0.2728107
  63.2000046    0.2802247
  63.2100029    0.2761574
  63.2200012    0.2724612
  63.2300034    0.2754875
  63.2400017    0.2690052
  63.2500038    0.2766411
  63.2600021    0.2748405
  63.2700043    0.2714195
  63.2800026    0.2623549
  63.2900047    0.2685456
  63.3000031    0.2742212
  63.3100014    0.2648208
  63.3200035    0.2623499
  63.3300018    0.2829545
  63.3400040    0.2619065
  63.3500023    0.2634240
  63.3600044    0.2715763
  63.3700027    0.2670455
  63.3800049    0.2677601
  63.3900032    0.2736409
  63.4000015    0.2545007
  63.4100037    0.2761657
  63.4200020    0.2755933
  63.4300041    0.2773198
  63.4400024    0.2793444
  63.4500046    0.2623540
  63.4600029    0.2649913
  63.4700012    0.2626315
  63.4800034    0.2696154
  63.4900017    0.2703955
  63.5000038    0.2709422
  63.5100021    0.2766631
  63.5200043    0.2758254
  63.5300026    0.2647154
  63.5400047    0.2647869
  63.5500031    0.2759353
  63.5600014    0.2697935
  63.5700035    0.2777164
  63.5800018    0.2710569
  63.5900040    0.2803363
  63.6000023    0.2775144
  63.6100044    0.2741872
  63.6200027    0.2683452
  63.6300049    0.2736030
  63.6400032    0.2767231
  63.6500015    0.2794424
  63.6600037    0.2697152
  63.6700020    0.2760393
  63.6800041    0.2676270
  63.6900024    0.2707285
  63.7000046    0.2778448
  63.7100029    0.2739013
  63.7200012    0.2753105
  63.7300034    0.2742865
  63.7400017    0.2553894
  63.7500038    0.2752500
  63.7600021    0.2710578
  63.7700043    0.2750157
  63.7800026    0.2794722
  63.7900047    0.2784821
  63.8000031    0.2460284
  63.8100014    0.2594023
  63.8200035    0.2832211
  63.8300018    0.2640067
  63.8400040    0.2738118
  63.8500023    0.2767872
  63.8600044    0.2408341
  63.8700027    0.2687480
  63.8800049    0.2517622
  63.8900032    0.2626216
  63.9000015    0.2675446
  63.9100037    0.2695556
  63.9200020    0.2652058
  63.9300041    0.2544668
  63.9400024    0.2395571
  63.9500046    0.2691004
  63.9600029    0.2721168
  63.9700012    0.2727886
  63.9800034    0.2771282
  63.9900017    0.2764171
  64.0000000    0.2723789
  64.0100021    0.2627247
  64.0200043    0.2665165
  64.0300064    0.2628312
  64.0400009    0.2800536
  64.0500031    0.2636893
  64.0600052    0.2689252
  64.0699997    0.2702777
  64.0800018    0.2701294
  64.0900040    0.2661713
  64.1000061    0.2694230
  64.1100006    0.2745228
  64.1200027    0.2765794
  64.1300049    0.2693463
  64.1399994    0.2712856
  64.1500015    0.2598096
  64.1600037    0.2523390
  64.1700058    0.2689053
  64.1800003    0.2720535
  64.1900024    0.2569051
  64.2000046    0.2628142
  64.2100067    0.2782077
  64.2200012    0.2732176
  64.2300034    0.2844948
  64.2400055    0.2850257
  64.2500000    0.2728272
  64.2600021    0.2609048
  64.2700043    0.2633031
  64.2800064    0.2795494
  64.2900009    0.2670303
  64.3000031    0.2746109
  64.3100052    0.2512708
  64.3199997    0.2687901
  64.3300018    0.2640378
  64.3400040    0.2774754
  64.3500061    0.2697981
  64.3600006    0.2669700
  64.3700027    0.2752665
  64.3800049    0.2614469
  64.3899994    0.2594504
  64.4000015    0.2681607
  64.4100037    0.2853801
  64.4200058    0.2624446
  64.4300003    0.2696112
  64.4400024    0.2658541
  64.4500046    0.2697495
  64.4600067    0.2821003
  64.4700012    0.2585373
  64.4800034    0.2740812
  64.4900055    0.2740444
  64.5000000    0.2748768
  64.5100021    0.2624092
  64.5200043    0.2696376
  64.5300064    0.2703895
  64.5400009    0.2745565
  64.5500031    0.2636117
  64.5600052    0.2762381
  64.5699997    0.2679180
  64.5800018    0.2727890
  64.5900040    0.2684693
  64.6000061    0.2734453
  64.6100006    0.2742419
  64.6200027    0.2702085
  64.6300049    0.2602226
  64.6399994    0.2668202
  64.6500015    0.2762617
  64.6600037    0.2771690
  64.6700058    0.2611408
  64.6800003    0.2761042
  64.6900024    0.2757684
  64.7000046    0.2804977
  64.7100067    0.2582681
  64.7200012    0.2788716
  64.7300034    0.2694003
  64.7400055    0.2696862
  64.7500000    0.2667439
  64.7600021    0.2786391
  64.7700043    0.2565904
  64.7800064    0.2668376
  64.7900009    0.2648680
  64.8000031    0.2589370
  64.8100052    0.2691821
  64.8199997    0.2595157
  64.8300018    0.2507808
  64.8400040    0.2757793
  64.8500061    0.2563958
  64.8600006    0.2773534
  64.8700027    0.2669930
  64.8800049    0.2570636
  64.8899994    0.2738079
  64.9000015    0.2624660
  64.9100037    0.2705153
  64.9200058    0.2728922
  64.9300003    0.2675549
  64.9400024    0.2628013
  64.9500046    0.2568071
  64.9600067    0.2633534
  64.9700012    0.2355546
  64.9800034    0.2490376
  64.9900055    0.2412441
  65.0000000    0.2652726
  65.0100021    0.2699341
  65.0200043    0.2656099
  65.0300064    0.2784316
  65.0400009    0.2671034
  65.0500031    0.2691134
  65.0600052    0.2589153
  65.0699997    0.2655416
  65.0800018    0.2698692
  65.0900040    0.2754957
  65.1000061    0.2690228
  65.1100006    0.2734292
  65.1200027    0.2766979
  65.1300049    0.2825616
  65.1399994    0.2732585
  65.1500015    0.2613203
  65.1600037    0.2709738
  65.1700058    0.2750977
  65.1800003    0.2760744
  65.1900024    0.2744209
  65.2000046    0.2677013
  65.2100067    0.2691539
  65.2200012    0.2774996
  65.2300034    0.2553355
  65.2400055    0.2604766
  65.2500000    0.2786327
  65.2600021    0.2721492
  65.2700043    0.2636229
  65.2800064    0.2604915
  65.2900009    0.2588357
  65.3000031    0.2625061
  65.3100052    0.2602781
  65.3199997    0.2729144
  65.3300018    0.2715688
  65.3400040    0.2661917
  65.3500061    0.2523206
  65.3600006    0.2681957
  65.3700027    0.2556046
  65.3800049    0.2634320
  65.3899994    0.2659294
  65.4000015    0.2639800
  65.4100037    0.2699013
  65.4200058    0.2689916
  65.4300003    0.2575418
  65.4400024    0.2678169
  65.4500046    0.2705212
  65.4600067    0.2597209
  65.4700012    0.2519256
  65.4800034    0.2557625
  65.4900055    0.2645609
  65.5000000    0.2516562
  65.5100021    0.2719897
  65.5200043    0.2738153
  65.5300064    0.2514913
  65.5400009    0.2617997
  65.5500031    0.2605821
  65.5600052    0.2640888
  65.5699997    0.2570570
  65.5800018    0.2570675
  65.5900040    0.2675208
  65.6000061    0.2391151
  65.6100006    0.2588969
  65.6200027    0.2607434
  65.6300049    0.2615082
  65.6399994    0.2531398
  65.6500015    0.2677155
  65.6600037    0.2421357
  65.6700058    0.2470541
  65.6800003    0.2531045
  65.6900024    0.2541523
  65.7000046    0.2540094
  65.7100067    0.2473719
  65.7200012    0.2554179
  65.7300034    0.2679062
  65.7400055    0.2605950
  65.7500000    0.2684826
  65.7600021    0.2635694
  65.7700043    0.2619078
  65.7800064    0.2566696
  65.7900009    0.2540197
  65.8000031    0.2586656
  65.8100052    0.2549020
  65.8199997    0.2565703
  65.8300018    0.2520508
  65.8400040    0.2426414
  65.8500061    0.2568148
  65.8600006    0.2587821
  65.8700027    0.2679721
  65.8800049    0.2486232
  65.8899994    0.2563568
  65.9000015    0.2690498
  65.9100037    0.2611538
  65.9200058    0.2624292
  65.9300003    0.2575900
  65.9400024    0.2499726
  65.9500046    0.2507794
  65.9600067    0.2593821
  65.9700012    0.2574452
  65.9800034    0.2611583
  65.9900055    0.2463794
  66.0000000    0.2622823
  66.0100021    0.2648691
  66.0200043    0.2574961
  66.0300064    0.2540400
  66.0400009    0.2735052
  66.0500031    0.2795978
  66.0600052    0.2444794
  66.0699997    0.2328157
  66.0800018    0.2539370
  66.0900040    0.2601002
  66.1000061    0.2503368
  66.1100006    0.2619701
  66.1200027    0.2603421
  66.1300049    0.2643752
  66.1399994    0.2660967
  66.1500015    0.2488046
  66.1600037    0.2648351
  66.1700058    0.2637237
  66.1800003    0.2661948
  66.1900024    0.2436492
  66.2000046    0.2566168
  66.2100067    0.2586551
  66.2200012    0.2675816
  66.2300034    0.2486914
  66.2400055    0.2619572
  66.2500000    0.2489694
  66.2600021    0.2444482
  66.2700043    0.2609662
  66.2800064    0.2516254
  66.2900009    0.2563314
  66.3000031    0.2568406
  66.3100052    0.2594137
  66.3199997    0.2522291
  66.3300018    0.2590930
  66.3400040    0.2712667
  66.3500061    0.2623834
  66.3600006    0.2568407
  66.3700027    0.2401680
  66.3800049    0.2479297
  66.3899994    0.2565978
  66.4000015    0.2579269
  66.4100037    0.2635753
  66.4200058    0.2625673
  66.4300003    0.2562629
  66.4400024    0.2611541
  66.4500046    0.2519124
  66.4600067    0.2479538
  66.4700012    0.2633416
  66.4800034    0.2633412
  66.4900055    0.2712039
  66.5000000    0.2502116
  66.5100021    0.2720866
  66.5200043    0.2589188
  66.5300064    0.2695342
  66.5400009    0.2619669
  66.5500031    0.2610365
  66.5600052    0.2586227
  66.5699997    0.2624600
  66.5800018    0.2576948
  66.5900040    0.2618272
  66.6000061    0.2645343
  66.6100006    0.2464224
  66.6200027    0.2540244
  66.6300049    0.2533472
  66.6399994    0.2682278
  66.6500015    0.2721851
  66.6600037    0.2676686
  66.6700058    0.2546776
  66.6800003    0.2683060
  66.6900024    0.2674456
  66.7000046    0.2765465
  66.7100067    0.2584946
  66.7200012    0.2676941
  66.7300034    0.2736198
  66.7400055    0.2686618
  66.7500000    0.2650264
  66.7600021    0.2682043
  66.7700043    0.2692298
  66.7800064    0.2725238
  66.7900009    0.2706883
  66.8000031    0.2708455
  66.8100052    0.2646822
  66.8199997    0.2709411
  66.8300018    0.2737466
  66.8400040    0.2613117
  66.8500061    0.2659395
  66.8600006    0.2627213
  66.8700027    0.2531277
  66.8800049    0.2412698
  66.8899994    0.2740046
  66.9000015    0.2553264
  66.9100037    0.2576304
  66.9200058    0.2479258
  66.9300003    0.2399452
  66.9400024    0.2488924
  66.9500046    0.2491242
  66.9600067    0.2418980
  66.9700012    0.2474292
  66.9800034    0.2144057
  66.9900055    0.2393330
  67.0000000    0.2415218
  67.0100021    0.2406643
  67.0200043    0.2156017
  67.0300064    0.2420729
  67.0400009    0.2415604
  67.0500031    0.2512780
  67.0600052    0.2392903
  67.0699997    0.2224294
  67.0800018    0.2129588
  67.0900040    0.2385160
  67.1000061    0.2499085
  67.1100006    0.2181799
  67.1200027    0.2462189
  67.1300049    0.2411144
  67.1399994    0.2673531
  67.1500015    0.2573300
  67.1600037    0.2785878
  67.1700058    0.2633907
  67.1800003    0.2767447
  67.1900024    0.2512227
  67.2000046    0.2429900
  67.2100067    0.2619417
  67.2200012    0.2286593
  67.2300034    0.2257696
  67.2400055    0.2536933
  67.2500000    0.2610008
  67.2600021    0.2378733
  67.2700043    0.2323789
  67.2800064    0.2540600
  67.2900009    0.2306529
  67.3000031    0.2276499
  67.3100052    0.2585159
  67.3199997    0.2376112
  67.3300018    0.2339931
  67.3400040    0.2422797
  67.3500061    0.2338942
  67.3600006    0.2244238
  67.3700027    0.2209247
  67.3800049    0.2529508
  67.3899994    0.2796617
  67.4000015    0.2646159
  67.4100037    0.2453408
  67.4200058    0.2584746
  67.4300003    0.2390753
  67.4400024    0.2492244
  67.4500046    0.2477499
  67.4600067    0.2555184
  67.4700012    0.2549969
  67.4800034    0.2501999
  67.4900055    0.2525575
  67.5000000    0.2461609
  67.5100021    0.2638610
  67.5200043    0.2513945
  67.5300064    0.2628810
  67.5400009    0.2539900
  67.5500031    0.2606041
  67.5600052    0.2617507
  67.5699997    0.2538487
  67.5800018    0.2572602
  67.5900040    0.2543787
  67.6000061    0.2586073
  67.6100006    0.2627213
  67.6200027    0.2694725
  67.6300049    0.2663603
  67.6400070    0.2454883
  67.6500015    0.2465531
  67.6600037    0.2434816
  67.6700058    0.2597308
  67.6800003    0.2550617
  67.6900024    0.2483256
  67.7000046    0.2716006
  67.7100067    0.2528044
  67.7200012    0.2565034
  67.7300034    0.2521513
  67.7400055    0.2436931
  67.7500000    0.2510856
  67.7600021    0.2531895
  67.7700043    0.2489815
  67.7800064    0.2434783
  67.7900009    0.2648647
  67.8000031    0.2705424
  67.8100052    0.2634083
  67.8199997    0.2507790
  67.8300018    0.2689502
  67.8400040    0.2637126
  67.8500061    0.2757447
  67.8600006    0.2568020
  67.8700027    0.2459901
  67.8800049    0.2556223
  67.8900070    0.2536193
  67.9000015    0.2597742
  67.9100037    0.2511437
  67.9200058    0.2612142
  67.9300003    0.2653529
  67.9400024    0.2573744
  67.9500046    0.2529310
  67.9600067    0.2561008
  67.9700012    0.2648218
  67.9800034    0.2587138
  67.9900055    0.2510253
  68.0000000    0.2465978
  68.0100021    0.2543164
  68.0200043    0.2580210
  68.0300064    0.2637321
  68.0400009    0.2357737
  68.0500031    0.2617862
  68.0600052    0.2516603
  68.0699997    0.2514124
  68.0800018    0.2553210
  68.0900040    0.2692359
  68.1000061    0.2691292
  68.1100006    0.2549736
  68.1200027    0.2633814
  68.1300049    0.2630055
  68.1400070    0.2723754
  68.1500015    0.2534027
  68.1600037    0.2596081
  68.1700058    0.2644363
  68.1800003    0.2571726
  68.1900024    0.2631891
  68.2000046    0.2651405
  68.2100067    0.2438685
  68.2200012    0.2597061
  68.2300034    0.2552928
  68.2400055    0.2673608
  68.2500000    0.2643413
  68.2600021    0.2728210
  68.2700043    0.2723191
  68.2800064    0.2482643
  68.2900009    0.2703193
  68.3000031    0.2479255
  68.3100052    0.2671425
  68.3199997    0.2496862
  68.3300018    0.2623368
  68.3400040    0.2541437
  68.3500061    0.2557470
  68.3600006    0.2318092
  68.3700027    0.2530444
  68.3800049    0.2562608
  68.3900070    0.2540546
  68.4000015    0.2409893
  68.4100037    0.2489476
  68.4200058    0.2503016
  68.4300003    0.2665492
  68.4400024    0.2538785
  68.4500046    0.2572411
  68.4600067    0.2577385
  68.4700012    0.2552042
  68.4800034    0.2515493
  68.4900055    0.2424345
  68.5000000    0.2500578
  68.5100021    0.2507403
  68.5200043    0.2435537
  68.5300064    0.2606390
  68.5400009    0.2574839
  68.5500031    0.2509913
  68.5600052    0.2500224
  68.5699997    0.2594493
  68.5800018    0.2539651
  68.5900040    0.2585101
  68.6000061    0.2371940
  68.6100006    0.2629799
  68.6200027    0.2477008
  68.6300049    0.2584809
  68.6400070    0.2606256
  68.6500015    0.2521426
  68.6600037    0.2602641
  68.6700058    0.2570414
  68.6800003    0.2499680
  68.6900024    0.2630108
  68.7000046    0.2462580
  68.7100067    0.2662509
  68.7200012    0.2598819
  68.7300034    0.2639671
  68.7400055    0.2714782
  68.7500000    0.2725767
  68.7600021    0.2788725
  68.7700043    0.2665458
  68.7800064    0.2554580
  68.7900009    0.2528161
  68.8000031    0.2513071
  68.8100052    0.2616896
  68.8199997    0.2758713
  68.8300018    0.2661655
  68.8400040    0.2620699
  68.8500061    0.2567157
  68.8600006    0.2610624
  68.8700027    0.2527492
  68.8800049    0.2461022
  68.8900070    0.2415908
  68.9000015    0.2459231
  68.9100037    0.2564252
  68.9200058    0.2445554
  68.9300003    0.2571824
  68.9400024    0.2566253
  68.9500046    0.2667814
  68.9600067    0.2735411
  68.9700012    0.2613965
  68.9800034    0.2647702
  68.9900055    0.2667543
  69.0000000    0.2470016
  69.0100021    0.2557833
  69.0200043    0.2606242
  69.0300064    0.2606029
  69.0400009    0.2627340
  69.0500031    0.2671245
  69.0600052    0.2541370
  69.0699997    0.2546507
  69.0800018    0.2630810
  69.0900040    0.2672879
  69.1000061    0.2479573
  69.1100006    0.2614509
  69.1200027    0.2547021
  69.1300049    0.2576940
  69.1400070    0.2786701
  69.1500015    0.2724245
  69.1600037    0.2689301
  69.1700058    0.2761588
  69.1800003    0.2584693
  69.1900024    0.2666405
  69.2000046    0.2560883
  69.2100067    0.2545101
  69.2200012    0.2641861
  69.2300034    0.2603599
  69.2400055    0.2552417
  69.2500000    0.2674861
  69.2600021    0.2569762
  69.2700043    0.2582421
  69.2800064    0.2605890
  69.2900009    0.2654367
  69.3000031    0.2699530
  69.3100052    0.2596934
  69.3199997    0.2746043
  69.3300018    0.2669348
  69.3400040    0.2672864
  69.3500061    0.2400112
  69.3600006    0.2461408
  69.3700027    0.2611602
  69.3800049    0.2660061
  69.3900070    0.2578471
  69.4000015    0.2553601
  69.4100037    0.2625077
  69.4200058    0.2524769
  69.4300003    0.2641301
  69.4400024    0.2588472
  69.4500046    0.2586701
  69.4600067    0.2481177
  69.4700012    0.2547833
  69.4800034    0.2425361
  69.4900055    0.2521514
  69.5000000    0.2542594
  69.5100021    0.2488459
  69.5200043    0.2637677
  69.5300064    0.2731159
  69.5400009    0.2699848
  69.5500031    0.2659301
  69.5600052    0.2734895
  69.5699997    0.2647862
  69.5800018    0.2762727
  69.5900040    0.2667854
  69.6000061    0.2753853
  69.6100006    0.2719168
  69.6200027    0.2800866
  69.6300049    0.2644781
  69.6400070    0.2808656
  69.6500015    0.2742451
  69.6600037    0.2681835
  69.6700058    0.2814692
  69.6800003    0.2730199
  69.6900024    0.2713973
  69.7000046    0.2610227
  69.7100067    0.2790796
  69.7200012    0.2768324
  69.7300034    0.2775723
  69.7400055    0.2765527
  69.7500000    0.2682430
  69.7600021    0.2706456
  69.7700043    0.2537207
  69.7800064    0.2426734
  69.7900009    0.2556302
  69.8000031    0.2754160
  69.8100052    0.2790256
  69.8199997    0.2746165
  69.8300018    0.2544644
  69.8400040    0.2719164
  69.8500061    0.2794040
  69.8600006    0.2847448
  69.8700027    0.2751613
  69.8800049    0.2685533
  69.8900070    0.2794531
  69.9000015    0.2752142
  69.9100037    0.2664682
  69.9200058    0.2712756
  69.9300003    0.2788890
  69.9400024    0.2707612
  69.9500046    0.2761458
  69.9600067    0.2786642
  69.9700012    0.2680476
  69.9800034    0.2666458
  69.9900055    0.2723198
  70.0000000    0.2532698
  70.0100021    0.2728827
  70.0200043    0.2654627
  70.0300064    0.2455640
  70.0400009    0.2733169
  70.0500031    0.2674721
  70.0600052    0.2776178
  70.0699997    0.2573346
  70.0800018    0.2552671
  70.0900040    0.2679982
  70.1000061    0.2666504
  70.1100006    0.2693705
  70.1200027    0.2659748
  70.1300049    0.2821681
  70.1400070    0.2711442
  70.1500015    0.2816582
  70.1600037    0.2756260
  70.1700058    0.2788886
  70.1800003    0.2638313
  70.1900024    0.2648409
  70.2000046    0.2734591
  70.2100067    0.2580191
  70.2200012    0.2759549
  70.2300034    0.2651893
  70.2400055    0.2691473
  70.2500000    0.2735808
  70.2600021    0.2648835
  70.2700043    0.2741960
  70.2800064    0.2733180
  70.2900009    0.2771576
  70.3000031    0.2764659
  70.3100052    0.2593811
  70.3199997    0.2494537
  70.3300018    0.2717637
  70.3400040    0.2716721
  70.3500061    0.2616993
  70.3600006    0.2749075
  70.3700027    0.2723703
  70.3800049    0.2667804
  70.3900070    0.2668074
  70.4000015    0.2691821
  70.4100037    0.2470782
  70.4200058    0.2510615
  70.4300003    0.2628861
  70.4400024    0.2643091
  70.4500046    0.2648956
  70.4600067    0.2414317
  70.4700012    0.2599826
  70.4800034    0.2271227
  70.4900055    0.2544321
  70.5000000    0.2623068
  70.5100021    0.2599443
  70.5200043    0.2581682
  70.5300064    0.2590193
  70.5400009    0.2577514
  70.5500031    0.2510099
  70.5600052    0.2583992
  70.5699997    0.2564872
  70.5800018    0.2574201
  70.5900040    0.2640074
  70.6000061    0.2628686
  70.6100006    0.2758825
  70.6200027    0.2778755
  70.6300049    0.2579964
  70.6400070    0.2632571
  70.6500015    0.2603749
  70.6600037    0.2766412
  70.6700058    0.2825549
  70.6800003    0.2629602
  70.6900024    0.2681507
  70.7000046    0.2712804
  70.7100067    0.2751368
  70.7200012    0.2665541
  70.7300034    0.2725871
  70.7400055    0.2798976
  70.7500000    0.2681851
  70.7600021    0.2596877
  70.7700043    0.2756357
  70.7800064    0.2707067
  70.7900009    0.2628181
  70.8000031    0.2634868
  70.8100052    0.2718827
  70.8199997    0.2721077
  70.8300018    0.2540244
  70.8400040    0.2637214
  70.8500061    0.2673266
  70.8600006    0.2689674
  70.8700027    0.2714910
  70.8800049    0.2640754
  70.8900070    0.2712778
  70.9000015    0.2744985
  70.9100037    0.2590307
  70.9200058    0.2538588
  70.9300003    0.2548736
  70.9400024    0.2641525
  70.9500046    0.2839095
  70.9600067    0.2800340
  70.9700012    0.2751810
  70.9800034    0.2718460
  70.9900055    0.2744876
  71.0000000    0.2612869
  71.0100021    0.2705960
  71.0200043    0.2653669
  71.0300064    0.2725137
  71.0400009    0.2639941
  71.0500031    0.2709913
  71.0600052    0.2662568
  71.0699997    0.2718015
  71.0800018    0.2747487
  71.0900040    0.2783725
  71.1000061    0.2745834
  71.1100006    0.2691448
  71.1200027    0.2735962
  71.1300049    0.2780694
  71.1400070    0.2694661
  71.1500015    0.2768104
  71.1600037    0.2849079
  71.1700058    0.2669412
  71.1800003    0.2760032
  71.1900024    0.2719691
  71.2000046    0.2670415
  71.2100067    0.2796200
  71.2200012    0.2662837
  71.2300034    0.2821888
  71.2400055    0.2803209
  71.2500000    0.2733808
  71.2600021    0.2764327
  71.2700043    0.2820994
  71.2800064    0.2684667
  71.2900009    0.2653912
  71.3000031    0.2740177
  71.3100052    0.2855972
  71.3199997    0.2677881
  71.3300018    0.2776035
  71.3400040    0.2668238
  71.3500061    0.2709351
  71.3600006    0.2749262
  71.3700027    0.2728304
  71.3800049    0.2811364
  71.3900070    0.2751759
  71.4000015    0.2765541
  71.4100037    0.2653819
  71.4200058    0.2626126
  71.4300003    0.2758685
  71.4400024    0.2749423
  71.4500046    0.2708707
  71.4600067    0.2724306
  71.4700012    0.2784568
  71.4800034    0.2805456
  71.4900055    0.2733197
  71.5000000    0.2691670
  71.5100021    0.2427289
  71.5200043    0.2752020
  71.5300064    0.2651722
  71.5400009    0.2683517
  71.5500031    0.2676507
  71.5600052    0.2771241
  71.5699997    0.2762104
  71.5800018    0.2700568
  71.5900040    0.2806168
  71.6000061    0.2609365
  71.6100006    0.2790894
  71.6200027    0.2628942
  71.6300049    0.2702666
  71.6400070    0.2664644
  71.6500015    0.2781252
  71.6600037    0.2803846
  71.6700058    0.2750724
  71.6800003    0.2327838
  71.6900024    0.2601173
  71.7000046    0.2781092
  71.7100067    0.2695072
  71.7200012    0.2738561
  71.7300034    0.2654193
  71.7400055    0.2668453
  71.7500000    0.2707026
  71.7600021    0.2710032
  71.7700043    0.2571268
  71.7800064    0.2733633
  71.7900009    0.2624408
  71.8000031    0.2688723
  71.8100052    0.2737042
  71.8199997    0.2797986
  71.8300018    0.2582528
  71.8400040    0.2660007
  71.8500061    0.2743944
  71.8600006    0.2798613
  71.8700027    0.2782487
  71.8800049    0.2763243
  71.8900070    0.2761813
  71.9000015    0.2680302
  71.9100037    0.2670158
  71.9200058    0.2735235
  71.9300003    0.2706555
  71.9400024    0.2728518
  71.9500046    0.2652524
  71.9600067    0.2698033
  71.9700012    0.2730016
  71.9800034    0.2592797
  71.9900055    0.2834131
  72.0000000    0.2702066
  72.0100021    0.2758870
  72.0200043    0.2743695
  72.0300064    0.2690120
  72.0400009    0.2775638
  72.0500031    0.2719762
  72.0600052    0.2604787
  72.0699997    0.2685913
  72.0800018    0.2780472
  72.0900040    0.2678353
  72.1000061    0.2555808
  72.1100006    0.2772540
  72.1200027    0.2710300
  72.1300049    0.2789879
  72.1400070    0.2659153
  72.1500015    0.2763224
  72.1600037    0.2719894
  72.1700058    0.2796525
  72.1800003    0.2685937
  72.1900024    0.2739449
  72.2000046    0.2750063
  72.2100067    0.2685779
  72.2200012    0.2765265
  72.2300034    0.2583103
  72.2400055    0.2704181
  72.2500000    0.2741862
  72.2600021    0.2618362
  72.2700043    0.2714915
  72.2800064    0.2786623
  72.2900009    0.2717156
  72.3000031    0.2843951
  72.3100052    0.2735997
  72.3199997    0.2757601
  72.3300018    0.2628027
  72.3400040    0.2647013
  72.3500061    0.2734951
  72.3600006    0.2670927
  72.3700027    0.2841960
  72.3800049    0.2700003
  72.3900070    0.2661850
  72.4000015    0.2759422
  72.4100037    0.2774180
  72.4200058    0.2569073
  72.4300003    0.2756067
  72.4400024    0.2729632
  72.4500046    0.2772344
  72.4600067    0.2714998
  72.4700012    0.2745001
  72.4800034    0.2757697
  72.4900055    0.2770879
  72.5000000    0.2749242
  72.5100021    0.2777613
  72.5200043    0.2813150
  72.5300064    0.2730359
  72.5400009    0.2649347
  72.5500031    0.2666607
  72.5600052    0.2660044
  72.5699997    0.2765682
  72.5800018    0.2799851
  72.5900040    0.2791447
  72.6000061    0.2794638
  72.6100006    0.2737205
  72.6200027    0.2752606
  72.6300049    0.2758768
  72.6400070    0.2762156
  72.6500015    0.2609049
  72.6600037    0.2774332
  72.6700058    0.2659402
  72.6800003    0.2734107
  72.6900024    0.2749684
  72.7000046    0.2695358
  72.7100067    0.2617195
  72.7200012    0.2694847
  72.7300034    0.2724015
  72.7400055    0.2742206
  72.7500000    0.2764380
  72.7600021    0.2673469
  72.7700043    0.2799609
  72.7800064    0.2854762
  72.7900009    0.2743067
  72.8000031    0.2758257
  72.8100052    0.2709532
  72.8199997    0.2763397
  72.8300018    0.2781147
  72.8400040    0.2778236
  72.8500061    0.2733768
  72.8600006    0.2616061
  72.8700027    0.2750186
  72.8800049    0.2830586
  72.8900070    0.2560155
  72.9000015    0.2696745
  72.9100037    0.2773816
  72.9200058    0.2798924
  72.9300003    0.2815063
  72.9400024    0.2676968
  72.9500046    0.2490585
  72.9600067    0.2644678
  72.9700012    0.2688230
  72.9800034    0.2729126
  72.9900055    0.2624356
  73.0000000    0.2729326
  73.0100021    0.2754726
  73.0200043    0.2709003
  73.0300064    0.2639830
  73.0400009    0.2778955
  73.0500031    0.2665315
  73.0600052    0.2685550
  73.0699997    0.2751508
  73.0800018    0.2651284
  73.0900040    0.2720688
  73.1000061    0.2704744
  73.1100006    0.2727674
  73.1200027    0.2652388
  73.1300049    0.2680441
  73.1400070    0.2689818
  73.1500015    0.2758933
  73.1600037    0.2768184
  73.1700058    0.2674740
  73.1800003    0.2725090
  73.1900024    0.2796626
  73.2000046    0.2695678
  73.2100067    0.2836162
  73.2200012    0.2766399
  73.2300034    0.2793137
  73.2400055    0.2816305
  73.2500000    0.2718268
  73.2600021    0.2764575
  73.2700043    0.2753799
  73.2800064    0.2732142
  73.2900009    0.2783567
  73.3000031    0.2696220
  73.3100052    0.2722257
  73.3199997    0.2747446
  73.3300018    0.2748280
  73.3400040    0.2762629
  73.3500061    0.2719990
  73.3600006    0.2710961
  73.3700027    0.2703503
  73.3800049    0.2774252
  73.3900070    0.2652459
  73.4000015    0.2767800
  73.4100037    0.2718637
  73.4200058    0.2770032
  73.4300003    0.2609221
  73.4400024    0.2604436
  73.4500046    0.2781073
  73.4600067    0.2585711
  73.4700012    0.2762525
  73.4800034    0.2823456
  73.4900055    0.2727212
  73.5000000    0.2771948
  73.5100021    0.2682981
  73.5200043    0.2655398
  73.5300064    0.2830460
  73.5400009    0.2808303
  73.5500031    0.2754768
  73.5600052    0.2668888
  73.5699997    0.2662658
  73.5800018    0.2415666
  73.5900040    0.2473298
  73.6000061    0.2567605
  73.6100006    0.2689096
  73.6200027    0.2641771
  73.6300049    0.2623516
  73.6400070    0.2736569
  73.6500015    0.2622016
  73.6600037    0.2670626
  73.6700058    0.2569124
  73.6800003    0.2607946
  73.6900024    0.2589312
  73.7000046    0.2719331
  73.7100067    0.2652426
  73.7200012    0.2674615
  73.7300034    0.2603529
  73.7400055    0.2673981
  73.7500000    0.2781952
  73.7600021    0.2745289
  73.7700043    0.2699857
  73.7800064    0.2770337
  73.7900009    0.2511249
  73.8000031    0.2759396
  73.8100052    0.2706684
  73.8199997    0.2632914
  73.8300018    0.2809200
  73.8400040    0.2742090
  73.8500061    0.2794109
  73.8600006    0.2769262
  73.8700027    0.2753372
  73.8800049    0.2759078
  73.8900070    0.2797284
  73.9000015    0.2686420
  73.9100037    0.2735539
  73.9200058    0.2801359
  73.9300003    0.2669746
  73.9400024    0.2643344
  73.9500046    0.2695588
  73.9600067    0.2743696
  73.9700012    0.2796026
  73.9800034    0.2725492
  73.9900055    0.2701457
  74.0000000    0.2710001
  74.0100021    0.2737141
  74.0200043    0.2729282
  74.0300064    0.2779640
  74.0400009    0.2763788
  74.0500031    0.2633757
  74.0600052    0.2747082
  74.0700073    0.2802159
  74.0800018    0.2769744
  74.0900040    0.2657635
  74.1000061    0.2673593
  74.1100006    0.2752698
  74.1200027    0.2715141
  74.1300049    0.2727500
  74.1400070    0.2587916
  74.1500015    0.2757297
  74.1600037    0.2747228
  74.1700058    0.2732647
  74.1800003    0.2745156
  74.1900024    0.2720643
  74.2000046    0.2647180
  74.2100067    0.2776215
  74.2200012    0.2839664
  74.2300034    0.2594940
  74.2400055    0.2710444
  74.2500000    0.2731669
  74.2600021    0.2805032
  74.2700043    0.2802117
  74.2800064    0.2742939
  74.2900009    0.2732632
  74.3000031    0.2782642
  74.3100052    0.2794982
  74.3200073    0.2563917
  74.3300018    0.2568732
  74.3400040    0.2795388
  74.3500061    0.2590092
  74.3600006    0.2370048
  74.3700027    0.2573830
  74.3800049    0.2610359
  74.3900070    0.2465542
  74.4000015    0.2692096
  74.4100037    0.2792695
  74.4200058    0.2796953
  74.4300003    0.2787410
  74.4400024    0.2641828
  74.4500046    0.2633635
  74.4600067    0.2809412
  74.4700012    0.2654312
  74.4800034    0.2723406
  74.4900055    0.2763465
  74.5000000    0.2635274
  74.5100021    0.2737215
  74.5200043    0.2606355
  74.5300064    0.2519484
  74.5400009    0.2563612
  74.5500031    0.2666104
  74.5600052    0.2704100
  74.5700073    0.2799910
  74.5800018    0.2780288
  74.5900040    0.2738677
  74.6000061    0.2709520
  74.6100006    0.2842254
  74.6200027    0.2682405
  74.6300049    0.2677359
  74.6400070    0.2824498
  74.6500015    0.2561495
  74.6600037    0.2738038
  74.6700058    0.2712295
  74.6800003    0.2660123
  74.6900024    0.2794031
  74.7000046    0.2657835
  74.7100067    0.2771512
  74.7200012    0.2813992
  74.7300034    0.2746532
  74.7400055    0.2768354
  74.7500000    0.2504291
  74.7600021    0.2808081
  74.7700043    0.2643614
  74.7800064    0.2721838
  74.7900009    0.2799742
  74.8000031    0.2688946
  74.8100052    0.2781205
  74.8200073    0.2725351
  74.8300018    0.2726677
  74.8400040    0.2676887
  74.8500061    0.2769945
  74.8600006    0.2791518
  74.8700027    0.2771907
  74.8800049    0.2768825
  74.8900070    0.2724370
  74.9000015    0.2795798
  74.9100037    0.2636637
  74.9200058    0.2714430
  74.9300003    0.2715599
  74.9400024    0.2736241
  74.9500046    0.2798750
  74.9600067    0.2830315
  74.9700012    0.2568126
  74.9800034    0.2634553
  74.9900055    0.2779792
  75.0000000    0.2639645
  75.0100021    0.2735976
  75.0200043    0.2751900
  75.0300064    0.2719905
  75.0400009    0.2697059
  75.0500031    0.2808678
  75.0600052    0.2695257
  75.0700073    0.2544225
  75.0800018    0.2718282
  75.0900040    0.2754675
  75.1000061    0.2488468
  75.1100006    0.2723845
  75.1200027    0.2738907
  75.1300049    0.2706006
  75.1400070    0.2715567
  75.1500015    0.2726595
  75.1600037    0.2712875
  75.1700058    0.2760688
  75.1800003    0.2593747
  75.1900024    0.2653326
  75.2000046    0.2757346
  75.2100067    0.2778641
  75.2200012    0.2795196
  75.2300034    0.2684397
  75.2400055    0.2660877
  75.2500000    0.2716725
  75.2600021    0.2738548
  75.2700043    0.2724307
  75.2800064    0.2699646
  75.2900009    0.2800345
  75.3000031    0.2706596
  75.3100052    0.2816505
  75.3200073    0.2547470
  75.3300018    0.2609277
  75.3400040    0.2719042
  75.3500061    0.2743030
  75.3600006    0.2620503
  75.3700027    0.2643282
  75.3800049    0.2685611
  75.3900070    0.2678429
  75.4000015    0.2706334
  75.4100037    0.2755224
  75.4200058    0.2696684
  75.4300003    0.2662342
  75.4400024    0.2764898
  75.4500046    0.2772818
  75.4600067    0.2761842
  75.4700012    0.2654449
  75.4800034    0.2837374
  75.4900055    0.2728762
  75.5000000    0.2715471
  75.5100021    0.2646377
  75.5200043    0.2785951
  75.5300064    0.2854869
  75.5400009    0.2841966
  75.5500031    0.2697563
  75.5600052    0.2758552
  75.5700073    0.2762789
  75.5800018    0.2694383
  75.5900040    0.2753355
  75.6000061    0.2769085
  75.6100006    0.2691622
  75.6200027    0.2789349
  75.6300049    0.2874648
  75.6400070    0.2817269
  75.6500015    0.2679450
  75.6600037    0.2818917
  75.6700058    0.2767141
  75.6800003    0.2771763
  75.6900024    0.2773966
  75.7000046    0.2627291
  75.7100067    0.2677221
  75.7200012    0.2772209
  75.7300034    0.2779301
  75.7400055    0.2738868
  75.7500000    0.2676186
  75.7600021    0.2624263
  75.7700043    0.2796230
  75.7800064    0.2549855
  75.7900009    0.2588123
  75.8000031    0.2707853
  75.8100052    0.2641424
  75.8200073    0.2702867
  75.8300018    0.2739996
  75.8400040    0.2775626
  75.8500061    0.2604924
  75.8600006    0.2731132
  75.8700027    0.2795769
  75.8800049    0.2688488
  75.8900070    0.2719871
  75.9000015    0.2626391
  75.9100037    0.2614005
  75.9200058    0.2698698
  75.9300003    0.2775432
  75.9400024    0.2733252
  75.9500046    0.2727454
  75.9600067    0.2761743
  75.9700012    0.2664299
  75.9800034    0.2694374
  75.9900055    0.2481891
  76.0000000    0.2742610
  76.0100021    0.2727698
  76.0200043    0.2765226
  76.0300064    0.2678913
  76.0400009    0.2758970
  76.0500031    0.2670851
  76.0600052    0.2672427
  76.0700073    0.2776336
  76.0800018    0.2812485
  76.0900040    0.2810195
  76.1000061    0.2714827
  76.1100006    0.2720293
  76.1200027    0.2735949
  76.1300049    0.2803939
  76.1400070    0.2816370
  76.1500015    0.2718629
  76.1600037    0.2772319
  76.1700058    0.2730202
  76.1800003    0.2708297
  76.1900024    0.2725331
  76.2000046    0.2779102
  76.2100067    0.2637421
  76.2200012    0.2735652
  76.2300034    0.2722194
  76.2400055    0.2810121
  76.2500000    0.2705487
  76.2600021    0.2585912
  76.2700043    0.2555970
  76.2800064    0.2715832
  76.2900009    0.2777707
  76.3000031    0.2712711
  76.3100052    0.2687393
  76.3200073    0.2701575
  76.3300018    0.2766259
  76.3400040    0.2684799
  76.3500061    0.2662025
  76.3600006    0.2747045
  76.3700027    0.2697281
  76.3800049    0.2674130
  76.3900070    0.2656868
  76.4000015    0.2787123
  76.4100037    0.2755592
  76.4200058    0.2679948
  76.4300003    0.2671455
  76.4400024    0.2624547
  76.4500046    0.2462648
  76.4600067    0.2649597
  76.4700012    0.2630350
  76.4800034    0.2615357
  76.4900055    0.2494401
  76.5000000    0.2502024
  76.5100021    0.2663462
  76.5200043    0.2563325
  76.5300064    0.2676090
  76.5400009    0.2501692
  76.5500031    0.2628353
  76.5600052    0.2713456
  76.5700073    0.2548610
  76.5800018    0.2574737
  76.5900040    0.2711493
  76.6000061    0.2690496
  76.6100006    0.2644822
  76.6200027    0.2787038
  76.6300049    0.2797478
  76.6400070    0.2651573
  76.6500015    0.2588064
  76.6600037    0.2666416
  76.6700058    0.2657509
  76.6800003    0.2528950
  76.6900024    0.2626862
  76.7000046    0.2657948
  76.7100067    0.2631646
  76.7200012    0.2666157
  76.7300034    0.2567294
  76.7400055    0.2521502
  76.7500000    0.2735316
  76.7600021    0.2757746
  76.7700043    0.2671469
  76.7800064    0.2788918
  76.7900009    0.2664965
  76.8000031    0.2702809
  76.8100052    0.2504959
  76.8200073    0.2547956
  76.8300018    0.2452932
  76.8400040    0.2551285
  76.8500061    0.2731701
  76.8600006    0.2625941
  76.8700027    0.2492602
  76.8800049    0.2426153
  76.8900070    0.2361489
  76.9000015    0.2452759
  76.9100037    0.2544190
  76.9200058    0.2476108
  76.9300003    0.2620091
  76.9400024    0.2505151
  76.9500046    0.2556628
  76.9600067    0.2439874
  76.9700012    0.2492774
  76.9800034    0.2554917
  76.9900055    0.2490206
  77.0000000    0.2540928
  77.0100021    0.2548930
  77.0200043    0.2548482
  77.0300064    0.2553501
  77.0400009    0.2562955
  77.0500031    0.2492424
  77.0600052    0.2672581
  77.0700073    0.2623700
  77.0800018    0.2628285
  77.0900040    0.2526766
  77.1000061    0.2415051
  77.1100006    0.2582980
  77.1200027    0.2535527
  77.1300049    0.2483475
  77.1400070    0.2433355
  77.1500015    0.2726997
  77.1600037    0.2630351
  77.1700058    0.2527168
  77.1800003    0.2509695
  77.1900024    0.2378904
  77.2000046    0.2613782
  77.2100067    0.2423772
  77.2200012    0.2585164
  77.2300034    0.2572142
  77.2400055    0.2536612
  77.2500000    0.2468382
  77.2600021    0.2662494
  77.2700043    0.2561630
  77.2800064    0.2684760
  77.2900009    0.2800515
  77.3000031    0.2737685
  77.3100052    0.2622940
  77.3200073    0.2688594
  77.3300018    0.2513047
  77.3400040    0.2688056
  77.3500061    0.2614311
  77.3600006    0.2568457
  77.3700027    0.2754707
  77.3800049    0.2584583
  77.3900070    0.2567381
  77.4000015    0.2672088
  77.4100037    0.2523685
  77.4200058    0.2609332
  77.4300003    0.2595586
  77.4400024    0.2542747
  77.4500046    0.2597504
  77.4600067    0.2587557
  77.4700012    0.2710304
  77.4800034    0.2687614
  77.4900055    0.2610106
  77.5000000    0.2789746
  77.5100021    0.2733867
  77.5200043    0.2671283
  77.5300064    0.2621426
  77.5400009    0.2719627
  77.5500031    0.2742740
  77.5600052    0.2552694
  77.5700073    0.2535252
  77.5800018    0.2622091
  77.5900040    0.2613095
  77.6000061    0.2694375
  77.6100006    0.2682742
  77.6200027    0.2568111
  77.6300049    0.2544087
  77.6400070    0.2634460
  77.6500015    0.2667967
  77.6600037    0.2641818
  77.6700058    0.2549185
  77.6800003    0.2756770
  77.6900024    0.2764176
  77.7000046    0.2667407
  77.7100067    0.2860802
  77.7200012    0.2610834
  77.7300034    0.2745022
  77.7400055    0.2437689
  77.7500000    0.2597638
  77.7600021    0.2745616
  77.7700043    0.2653046
  77.7800064    0.2758370
  77.7900009    0.2697670
  77.8000031    0.2739766
  77.8100052    0.2726060
  77.8200073    0.2776840
  77.8300018    0.2770078
  77.8400040    0.2733870
  77.8500061    0.2777247
  77.8600006    0.2664677
  77.8700027    0.2730070
  77.8800049    0.2781335
  77.8900070    0.2759207
  77.9000015    0.2650784
  77.9100037    0.2769498
  77.9200058    0.2745817
  77.9300003    0.2753086
  77.9400024    0.2645827
  77.9500046    0.2826745
  77.9600067    0.2723099
  77.9700012    0.2705537
  77.9800034    0.2617752
  77.9900055    0.2788273
  78.0000000    0.2655447
  78.0100021    0.2576127
  78.0200043    0.2495292
  78.0300064    0.2694950
  78.0400009    0.2641835
  78.0500031    0.2803730
  78.0600052    0.2645137
  78.0700073    0.2693269
  78.0800018    0.2669365
  78.0900040    0.2798898
  78.1000061    0.2731597
  78.1100006    0.2677850
  78.1200027    0.2741876
  78.1300049    0.2629771
  78.1400070    0.2650149
  78.1500015    0.2642972
  78.1600037    0.2506669
  78.1700058    0.2628479
  78.1800003    0.2780523
  78.1900024    0.2823868
  78.2000046    0.2632867
  78.2100067    0.2717892
  78.2200012    0.2733615
  78.2300034    0.2540841
  78.2400055    0.2596883
  78.2500000    0.2732960
  78.2600021    0.2645076
  78.2700043    0.2729197
  78.2800064    0.2476130
  78.2900009    0.2851822
  78.3000031    0.2757686
  78.3100052    0.2772487
  78.3200073    0.2620863
  78.3300018    0.2721473
  78.3400040    0.2711905
  78.3500061    0.2782620
  78.3600006    0.2626396
  78.3700027    0.2750438
  78.3800049    0.2702210
  78.3900070    0.2867940
  78.4000015    0.2787072
  78.4100037    0.2630962
  78.4200058    0.2723459
  78.4300003    0.2706713
  78.4400024    0.2722003
  78.4500046    0.2739380
  78.4600067    0.2671516
  78.4700012    0.2685597
  78.4800034    0.2738475
  78.4900055    0.2530084
  78.5000000    0.2404228
  78.5100021    0.2769289
  78.5200043    0.2815470
  78.5300064    0.2785558
  78.5400009    0.2754726
  78.5500031    0.2717313
  78.5600052    0.2832924
  78.5700073    0.2784215
  78.5800018    0.2718323
  78.5900040    0.2683600
  78.6000061    0.2756335
  78.6100006    0.2588273
  78.6200027    0.2714699
  78.6300049    0.2714320
  78.6400070    0.2653646
  78.6500015    0.2817994
  78.6600037    0.2655215
  78.6700058    0.2655425
  78.6800003    0.2669717
  78.6900024    0.2428555
  78.7000046    0.2448072
  78.7100067    0.2768517
  78.7200012    0.2690385
  78.7300034    0.2591110
  78.7400055    0.2581679
  78.7500000    0.2444525
  78.7600021    0.2617676
  78.7700043    0.2613302
  78.7800064    0.2741640
  78.7900009    0.2421299
  78.8000031    0.2499541
  78.8100052    0.2818660
  78.8200073    0.2726274
  78.8300018    0.2554232
  78.8400040    0.2779740
  78.8500061    0.2844112
  78.8600006    0.2717449
  78.8700027    0.2761797
  78.8800049    0.2668965
  78.8900070    0.2589448
  78.9000015    0.2565503
  78.9100037    0.2675016
  78.9200058    0.2751553
  78.9300003    0.2767928
  78.9400024    0.2635064
  78.9500046    0.2772692
  78.9600067    0.2517256
  78.9700012    0.2695973
  78.9800034    0.2771494
  78.9900055    0.2533598
  79.0000000    0.2594716
  79.0100021    0.2806940
  79.0200043    0.2760417
  79.0300064    0.2661155
  79.0400009    0.2742122
  79.0500031    0.2483519
  79.0600052    0.2581985
  79.0700073    0.2684945
  79.0800018    0.2536957
  79.0900040    0.2692066
  79.1000061    0.2666353
  79.1100006    0.2568335
  79.1200027    0.2817663
  79.1300049    0.2561152
  79.1400070    0.2786556
  79.1500015    0.2593465
  79.1600037    0.2755061
  79.1700058    0.2605784
  79.1800003    0.2769810
  79.1900024    0.2694268
  79.2000046    0.2668996
  79.2100067    0.2653041
  79.2200012    0.2813787
  79.2300034    0.2657769
  79.2400055    0.2725585
  79.2500000    0.2735502
  79.2600021    0.2722913
  79.2700043    0.2645758
  79.2800064    0.2593197
  79.2900009    0.2738062
  79.3000031    0.2623405
  79.3100052    0.2771984
  79.3200073    0.2655278
  79.3300018    0.2768812
  79.3400040    0.2615693
  79.3500061    0.2679440
  79.3600006    0.2756945
  79.3700027    0.2678314
  79.3800049    0.2633419
  79.3900070    0.2684143
  79.4000015    0.2611020
  79.4100037    0.2838847
  79.4200058    0.2488375
  79.4300003    0.2346409
  79.4400024    0.2386381
  79.4500046    0.2789316
  79.4600067    0.2709729
  79.4700012    0.2744635
  79.4800034    0.2425491
  79.4900055    0.2783561
  79.5000000    0.2781716
  79.5100021    0.2660723
  79.5200043    0.2586401
  79.5300064    0.2764647
  79.5400009    0.2753566
  79.5500031    0.2738594
  79.5600052    0.2739272
  79.5700073    0.2737530
  79.5800018    0.2638808
  79.5900040    0.2606431
  79.6000061    0.2756775
  79.6100006    0.2726073
  79.6200027    0.2713361
  79.6300049    0.2728355
  79.6400070    0.2699906
  79.6500015    0.2632678
  79.6600037    0.2697138
  79.6700058    0.2430402
  79.6800003    0.2665771
  79.6900024    0.2684995
  79.7000046    0.2736380
  79.7100067    0.2675595
  79.7200012    0.2623287
  79.7300034    0.2778523
  79.7400055    0.2585104
  79.7500000    0.2745465
  79.7600021    0.2669950
  79.7700043    0.2546037
  79.7800064    0.2511914
  79.7900009    0.2642457
  79.8000031    0.2716253
  79.8100052    0.2631122
  79.8200073    0.2507246
  79.8300018    0.2719924
  79.8400040    0.2626382
  79.8500061    0.2826750
  79.8600006    0.2724823
  79.8700027    0.2657071
  79.8800049    0.2777027
  79.8900070    0.2578523
  79.9000015    0.2806021
  79.9100037    0.2589543
  79.9200058    0.2817522
  79.9300003    0.2734568
  79.9400024    0.2642810
  79.9500046    0.2552014
  79.9600067    0.2645030
  79.9700012    0.2695759
  79.9800034    0.2527540
  79.9900055    0.2631244
  80.0000000    0.2792678
  80.0100021    0.2803830
  80.0200043    0.2772727
  80.0300064    0.2745079
  80.0400009    0.2684848
  80.0500031    0.2658074
  80.0600052    0.2816144
  80.0700073    0.2734346
  80.0800018    0.2539025
  80.0900040    0.2728196
  80.1000061    0.2742476
  80.1100006    0.2760609
  80.1200027    0.2523617
  80.1300049    0.2741884
  80.1400070    0.2712788
  80.1500015    0.2738029
  80.1600037    0.2583070
  80.1700058    0.2583220
  80.1800003    0.2758053
  80.1900024    0.2706088
  80.2000046    0.2857085
  80.2100067    0.2722428
  80.2200012    0.2704348
  80.2300034    0.2658511
  80.2400055    0.2775209
  80.2500000    0.2811745
  80.2600021    0.2683700
  80.2700043    0.2731270
  80.2800064    0.2702912
  80.2900009    0.2686051
  80.3000031    0.2679844
  80.3100052    0.2726134
  80.3200073    0.2781125
  80.3300018    0.2730197
  80.3400040    0.2669175
  80.3500061    0.2642586
  80.3600006    0.2682939
  80.3700027    0.2700387
  80.3800049    0.2756760
  80.3900070    0.2639124
  80.4000015    0.2604594
  80.4100037    0.2561670
  80.4200058    0.2820266
  80.4300003    0.2724322
  80.4400024    0.2767381
  80.4500046    0.2708212
  80.4600067    0.2667665
  80.4700012    0.2635096
  80.4800034    0.2689662
  80.4900055    0.2664791
  80.5000076    0.2767603
  80.5100021    0.2674700
  80.5200043    0.2778772
  80.5300064    0.2519452
  80.5400009    0.2600566
  80.5500031    0.2661446
  80.5600052    0.2666630
  80.5700073    0.2688917
  80.5800018    0.2555627
  80.5900040    0.2743281
  80.6000061    0.2584353
  80.6100006    0.2517078
  80.6200027    0.2553681
  80.6300049    0.2662469
  80.6400070    0.2597892
  80.6500015    0.2791746
  80.6600037    0.2606519
  80.6700058    0.2535801
  80.6800003    0.2597725
  80.6900024    0.2532166
  80.7000046    0.2829126
  80.7100067    0.2800821
  80.7200012    0.2479195
  80.7300034    0.2331184
  80.7400055    0.2385963
  80.7500076    0.2630263
  80.7600021    0.2577551
  80.7700043    0.2737640
  80.7800064    0.2525375
  80.7900009    0.2173665
  80.8000031    0.2725900
  80.8100052    0.2767572
  80.8200073    0.2732672
  80.8300018    0.2811241
  80.8400040    0.2594973
  80.8500061    0.2607659
  80.8600006    0.2532005
  80.8700027    0.2603738
  80.8800049    0.2502368
  80.8900070    0.2585028
  80.9000015    0.2611657
  80.9100037    0.2645026
  80.9200058    0.2751433
  80.9300003    0.2589365
  80.9400024    0.2644141
  80.9500046    0.2652904
  80.9600067    0.2550414
  80.9700012    0.2593548
  80.9800034    0.2604787
  80.9900055    0.2646573
  81.0000076    0.2485979
  81.0100021    0.2488830
  81.0200043    0.2573316
  81.0300064    0.2511466
  81.0400009    0.2642361
  81.0500031    0.2620475
  81.0600052    0.2689309
  81.0700073    0.2605603
  81.0800018    0.2706029
  81.0900040    0.2673225
  81.1000061    0.2608427
  81.1100006    0.2427259
  81.1200027    0.2550144
  81.1300049    0.2617620
  81.1400070    0.2629455
  81.1500015    0.2747828
  81.1600037    0.2697513
  81.1700058    0.2631885
  81.1800003    0.2655129
  81.1900024    0.2634961
  81.2000046    0.2750225
  81.2100067    0.2616223
  81.2200012    0.2710150
  81.2300034    0.2634893
  81.2400055    0.2648655
  81.2500076    0.2614106
  81.2600021    0.2446409
  81.2700043    0.2737432
  81.2800064    0.2629303
  81.2900009    0.2613439
  81.3000031    0.2635473
  81.3100052    0.2688841
  81.3200073    0.2587496
  81.3300018    0.2630534
  81.3400040    0.2545005
  81.3500061    0.2565016
  81.3600006    0.2550443
  81.3700027    0.2582254
  81.3800049    0.2699779
  81.3900070    0.2595259
  81.4000015    0.2738163
  81.4100037    0.2643667
  81.4200058    0.2544145
  81.4300003    0.2632502
  81.4400024    0.2612832
  81.4500046    0.2584372
  81.4600067    0.2520441
  81.4700012    0.2666609
  81.4800034    0.2655213
  81.4900055    0.2681850
  81.5000076    0.2611996
  81.5100021    0.2600572
  81.5200043    0.2718578
  81.5300064    0.2550198
  81.5400009    0.2674323
  81.5500031    0.2685032
  81.5600052    0.2621024
  81.5700073    0.2596642
  81.5800018    0.2446166
  81.5900040    0.2614485
  81.6000061    0.2604388
  81.6100006    0.2700358
  81.6200027    0.2645126
  81.6300049    0.2638884
  81.6400070    0.2567859
  81.6500015    0.2676703
  81.6600037    0.2572370
  81.6700058    0.2633465
  81.6800003    0.2642012
  81.6900024    0.2683994
  81.7000046    0.2612889
  81.7100067    0.2651390
  81.7200012    0.2647510
  81.7300034    0.2699340
  81.7400055    0.2589219
  81.7500076    0.2618030
  81.7600021    0.2710355
  81.7700043    0.2689827
  81.7800064    0.2653518
  81.7900009    0.2718846
  81.8000031    0.2597126
  81.8100052    0.2706010
  81.8200073    0.2767364
  81.8300018    0.2705726
  81.8400040    0.2701265
  81.8500061    0.2651060
  81.8600006    0.2604780
  81.8700027    0.2657204
  81.8800049    0.2625364
  81.8900070    0.2693592
  81.9000015    0.2599587
  81.9100037    0.2557588
  81.9200058    0.2642398
  81.9300003    0.2695823
  81.9400024    0.2537146
  81.9500046    0.2646098
  81.9600067    0.2752791
  81.9700012    0.2584539
  81.9800034    0.2458967
  81.9900055    0.2684379
  82.0000076    0.2569219
  82.0100021    0.2583090
  82.0200043    0.2685378
  82.0300064    0.2657696
  82.0400009    0.2646792
  82.0500031    0.2719321
  82.0600052    0.2609937
  82.0700073    0.2695756
  82.0800018    0.2642232
  82.0900040    0.2605597
  82.1000061    0.2597527
  82.1100006    0.2643013
  82.1200027    0.2680878
  82.1300049    0.2621144
  82.1400070    0.2709750
  82.1500015    0.2669986
  82.1600037    0.2658029
  82.1700058    0.2558189
  82.1800003    0.2507615
  82.1900024    0.2709143
  82.2000046    0.2556160
  82.2100067    0.2674689
  82.2200012    0.2657595
  82.2300034    0.2618165
  82.2400055    0.2671126
  82.2500076    0.2648722
  82.2600021    0.2638661
  82.2700043    0.2708280
  82.2800064    0.2632506
  82.2900009    0.2561813
  82.3000031    0.2551648
  82.3100052    0.2662680
  82.3200073    0.2639962
  82.3300018    0.2627606
  82.3400040    0.2762134
  82.3500061    0.2634485
  82.3600006    0.2657597
  82.3700027    0.2648502
  82.3800049    0.2666335
  82.3900070    0.2564743
  82.4000015    0.2775347
  82.4100037    0.2696937
  82.4200058    0.2645594
  82.4300003    0.2648363
  82.4400024    0.2630638
  82.4500046    0.2684577
  82.4600067    0.2636403
  82.4700012    0.2630152
  82.4800034    0.2551659
  82.4900055    0.2687681
  82.5000076    0.2641810
  82.5100021    0.2612267
  82.5200043    0.2549677
  82.5300064    0.2623359
  82.5400009    0.2622373
  82.5500031    0.2631986
  82.5600052    0.2567683
  82.5700073    0.2715753
  82.5800018    0.2606015
  82.5900040    0.2554882
  82.6000061    0.2555828
  82.6100006    0.2552070
  82.6200027    0.2509468
  82.6300049    0.2617628
  82.6400070    0.2762975
  82.6500015    0.2632999
  82.6600037    0.2668277
  82.6700058    0.2635236
  82.6800003    0.2649369
  82.6900024    0.2539530
  82.7000046    0.2478767
  82.7100067    0.2452854
  82.7200012    0.2554204
  82.7300034    0.2423564
  82.7400055    0.2327051
  82.7500076    0.2366056
  82.7600021    0.2358711
  82.7700043    0.2325052
  82.7800064    0.2362745
  82.7900009    0.2409302
  82.8000031    0.2325966
  82.8100052    0.2283471
  82.8200073    0.2221069
  82.8300018    0.2356995
  82.8400040    0.2285596
  82.8500061    0.2379211
  82.8600006    0.2282833
  82.8700027    0.2401434
  82.8800049    0.2312277
  82.8900070    0.2383289
  82.9000015    0.2785051
  82.9100037    0.2699507
  82.9200058    0.2652675
  82.9300003    0.2639914
  82.9400024    0.2669920
  82.9500046    0.2705260
  82.9600067    0.2660145
  82.9700012    0.2707582
  82.9800034    0.2701183
  82.9900055    0.2702901
  83.0000076    0.2800028
  83.0100021    0.2634387
  83.0200043    0.2628511
  83.0300064    0.2655779
  83.0400009    0.2727799
  83.0500031    0.2697864
  83.0600052    0.2688838
  83.0700073    0.2718593
  83.0800018    0.2562314
  83.0900040    0.2794363
  83.1000061    0.2761637
  83.1100006    0.2734682
  83.1200027    0.2710877
  83.1300049    0.2639413
  83.1400070    0.2746822
  83.1500015    0.2697382
  83.1600037    0.2732113
  83.1700058    0.2627661
  83.1800003    0.2722413
  83.1900024    0.2653448
  83.2000046    0.2714001
  83.2100067    0.2551788
  83.2200012    0.2610073
  83.2300034    0.2784368
  83.2400055    0.2749058
  83.2500076    0.2648875
  83.2600021    0.2746305
  83.2700043    0.2563218
  83.2800064    0.2664381
  83.2900009    0.2744703
  83.3000031    0.2684316
  83.3100052    0.2588205
  83.3200073    0.2709249
  83.3300018    0.2714251
  83.3400040    0.2781383
  83.3500061    0.2687946
  83.3600006    0.2743933
  83.3700027    0.2675332
  83.3800049    0.2790235
  83.3900070    0.2593367
  83.4000015    0.2651690
  83.4100037    0.2683596
  83.4200058    0.2755680
  83.4300003    0.2760267
  83.4400024    0.2647399
  83.4500046    0.2673864
  83.4600067    0.2775596
  83.4700012    0.2771996
  83.4800034    0.2728887
  83.4900055    0.2699161
  83.5000076    0.2598327
  83.5100021    0.2636832
  83.5200043    0.2767021
  83.5300064    0.2610759
  83.5400009    0.2677306
  83.5500031    0.2663898
  83.5600052    0.2715497
  83.5700073    0.2697237
  83.5800018    0.2665663
  83.5900040    0.2686569
  83.6000061    0.2741322
  83.6100006    0.2617828
  83.6200027    0.2757117
  83.6300049    0.2628252
  83.6400070    0.2498043
  83.6500015    0.2710578
  83.6600037    0.2427305
  83.6700058    0.2406029
  83.6800003    0.2399005
  83.6900024    0.2344255
  83.7000046    0.2379655
  83.7100067    0.2419076
  83.7200012    0.2537227
  83.7300034    0.2645105
  83.7400055    0.2795650
  83.7500076    0.2515399
  83.7600021    0.2325668
  83.7700043    0.2397354
  83.7800064    0.2434031
  83.7900009    0.2330669
  83.8000031    0.2378744
  83.8100052    0.2429495
  83.8200073    0.2116254
  83.8300018    0.2256865
  83.8400040    0.2403886
  83.8500061    0.2340950
  83.8600006    0.2319508
  83.8700027    0.2506517
  83.8800049    0.2181898
  83.8900070    0.2413909
  83.9000015    0.2197951
  83.9100037    0.2504702
  83.9200058    0.2665746
  83.9300003    0.2699122
  83.9400024    0.2680969
  83.9500046    0.2689559
  83.9600067    0.2682905
  83.9700012    0.2638022
  83.9800034    0.2612121
  83.9900055    0.2591544
  84.0000076    0.2771234
  84.0100021    0.2625514
  84.0200043    0.2657334
  84.0300064    0.2714840
  84.0400009    0.2626433
  84.0500031    0.2745198
  84.0600052    0.2620438
  84.0700073    0.2617429
  84.0800018    0.2529345
  84.0900040    0.2506497
  84.1000061    0.2548050
  84.1100006    0.2562475
  84.1200027    0.2487616
  84.1300049    0.2484264
  84.1400070    0.2467213
  84.1500015    0.2473836
  84.1600037    0.2440156
  84.1700058    0.2440888
  84.1800003    0.2582142
  84.1900024    0.2531760
  84.2000046    0.2360550
  84.2100067    0.2495876
  84.2200012    0.2628132
  84.2300034    0.2614505
  84.2400055    0.2464204
  84.2500076    0.2532011
  84.2600021    0.2478712
  84.2700043    0.2441992
  84.2800064    0.2463697
  84.2900009    0.2435266
  84.3000031    0.2529208
  84.3100052    0.2424149
  84.3200073    0.2405455
  84.3300018    0.2502271
  84.3400040    0.2310471
  84.3500061    0.2491735
  84.3600006    0.2549653
  84.3700027    0.2504303
  84.3800049    0.2568455
  84.3900070    0.2434957
  84.4000015    0.2450385
  84.4100037    0.2573483
  84.4200058    0.2461096
  84.4300003    0.2546479
  84.4400024    0.2522546
  84.4500046    0.2621664
  84.4600067    0.2600425
  84.4700012    0.2652472
  84.4800034    0.2638393
  84.4900055    0.2561835
  84.5000076    0.2634351
  84.5100021    0.2665482
  84.5200043    0.2435554
  84.5300064    0.2476218
  84.5400009    0.2645939
  84.5500031    0.2718546
  84.5600052    0.2679429
  84.5700073    0.2705081
  84.5800018    0.2647841
  84.5900040    0.2624845
  84.6000061    0.2553348
  84.6100006    0.2588712
  84.6200027    0.2675713
  84.6300049    0.2668273
  84.6400070    0.2733562
  84.6500015    0.2544536
  84.6600037    0.2663862
  84.6700058    0.2626673
  84.6800003    0.2610466
  84.6900024    0.2628335
  84.7000046    0.2615718
  84.7100067    0.2737306
  84.7200012    0.2673448
  84.7300034    0.2572990
  84.7400055    0.2693804
  84.7500076    0.2590820
  84.7600021    0.2632720
  84.7700043    0.2548231
  84.7800064    0.2566215
  84.7900009    0.2608808
  84.8000031    0.2598598
  84.8100052    0.2603419
  84.8200073    0.2555503
  84.8300018    0.2524050
  84.8400040    0.2674246
  84.8500061    0.2677564
  84.8600006    0.2545484
  84.8700027    0.2647447
  84.8800049    0.2550992
  84.8900070    0.2549196
  84.9000015    0.2633259
  84.9100037    0.2666638
  84.9200058    0.2524671
  84.9300003    0.2652887
  84.9400024    0.2607188
  84.9500046    0.2742567
  84.9600067    0.2624024
  84.9700012    0.2493134
  84.9800034    0.2567697
  84.9900055    0.2629953
  85.0000076    0.2602972
  85.0100021    0.2673105
  85.0200043    0.2561958
  85.0300064    0.2505564
  85.0400009    0.2578008
  85.0500031    0.2605600
  85.0600052    0.2571650
  85.0700073    0.2567335
  85.0800018    0.2526304
  85.0900040    0.2667029
  85.1000061    0.2652996
  85.1100006    0.2695739
  85.1200027    0.2688416
  85.1300049    0.2610561
  85.1400070    0.2757733
  85.1500015    0.2785842
  85.1600037    0.2544224
  85.1700058    0.2617651
  85.1800003    0.2517738
  85.1900024    0.2538832
  85.2000046    0.2657127
  85.2100067    0.2624279
  85.2200012    0.2481603
  85.2300034    0.2608432
  85.2400055    0.2539872
  85.2500076    0.2582326
  85.2600021    0.2523441
  85.2700043    0.2696066
  85.2800064    0.2592713
  85.2900009    0.2584126
  85.3000031    0.2683160
  85.3100052    0.2591125
  85.3200073    0.2555052
  85.3300018    0.2532931
  85.3400040    0.2483411
  85.3500061    0.2513144
  85.3600006    0.2601195
  85.3700027    0.2711724
  85.3800049    0.2741642
  85.3900070    0.2809421
  85.4000015    0.2691894
  85.4100037    0.2526278
  85.4200058    0.2617459
  85.4300003    0.2722350
  85.4400024    0.2633436
  85.4500046    0.2788728
  85.4600067    0.2566730
  85.4700012    0.2799120
  85.4800034    0.2624328
  85.4900055    0.2736691
  85.5000076    0.2584963
  85.5100021    0.2552741
  85.5200043    0.2736837
  85.5300064    0.2561251
  85.5400009    0.2528647
  85.5500031    0.2642878
  85.5600052    0.2567354
  85.5700073    0.2712183
  85.5800018    0.2647203
  85.5900040    0.2705403
  85.6000061    0.2606712
  85.6100006    0.2661732
  85.6200027    0.2530627
  85.6300049    0.2652992
  85.6400070    0.2622837
  85.6500015    0.2610389
  85.6600037    0.2602193
  85.6700058    0.2620702
  85.6800003    0.2546829
  85.6900024    0.2606588
  85.7000046    0.2662687
  85.7100067    0.2680892
  85.7200012    0.2567740
  85.7300034    0.2591449
  85.7400055    0.2583036
  85.7500076    0.2469142
  85.7600021    0.2660345
  85.7700043    0.2701191
  85.7800064    0.2652381
  85.7900009    0.2699972
  85.8000031    0.2549389
  85.8100052    0.2612709
  85.8200073    0.2693181
  85.8300018    0.2655877
  85.8400040    0.2552538
  85.8500061    0.2511360
  85.8600006    0.2659004
  85.8700027    0.2675932
  85.8800049    0.2540710
  85.8900070    0.2613162
  85.9000015    0.2703526
  85.9100037    0.2550154
  85.9200058    0.2555985
  85.9300003    0.2624336
  85.9400024    0.2533030
  85.9500046    0.2547183
  85.9600067    0.2598763
  85.9700012    0.2567768
  85.9800034    0.2668443
  85.9900055    0.2615935
  86.0000076    0.2494835
  86.0100021    0.2328505
  86.0200043    0.2668355
  86.0300064    0.2659817
  86.0400009    0.2679473
  86.0500031    0.2732535
  86.0600052    0.2570981
  86.0700073    0.2583608
  86.0800018    0.2429193
  86.0900040    0.2479348
  86.1000061    0.2555552
  86.1100006    0.2535707
  86.1200027    0.2250220
  86.1300049    0.2297268
  86.1400070    0.2403520
  86.1500015    0.2042452
  86.1600037    0.2397739
  86.1700058    0.2377493
  86.1800003    0.2348084
  86.1900024    0.2457685
  86.2000046    0.2476458
  86.2100067    0.2358010
  86.2200012    0.2424283
  86.2300034    0.2285179
  86.2400055    0.2372983
  86.2500076    0.2372777
  86.2600021    0.2386154
  86.2700043    0.2294656
  86.2800064    0.2475599
  86.2900009    0.2301913
  86.3000031    0.2185062
  86.3100052    0.2336807
  86.3200073    0.2319110
  86.3300018    0.2202829
  86.3400040    0.2329371
  86.3500061    0.2291172
  86.3600006    0.2364782
  86.3700027    0.2609541
  86.3800049    0.2394069
  86.3900070    0.2493355
  86.4000015    0.2415228
  86.4100037    0.2269360
  86.4200058    0.2322225
  86.4300003    0.2200327
  86.4400024    0.2239972
  86.4500046    0.2289118
  86.4600067    0.2274252
  86.4700012    0.2294842
  86.4800034    0.2248526
  86.4900055    0.2317409
  86.5000076    0.2269866
  86.5100021    0.2416855
  86.5200043    0.2210019
  86.5300064    0.2296963
  86.5400009    0.2383761
  86.5500031    0.2181276
  86.5600052    0.2238285
  86.5700073    0.2126963
  86.5800018    0.2327700
  86.5900040    0.2358721
  86.6000061    0.2489267
  86.6100006    0.2495286
  86.6200027    0.2251493
  86.6300049    0.2415836
  86.6400070    0.2410077
  86.6500015    0.2361085
  86.6600037    0.2525471
  86.6700058    0.2424186
  86.6800003    0.2418765
  86.6900024    0.2593470
  86.7000046    0.2573758
  86.7100067    0.2527149
  86.7200012    0.2575516
  86.7300034    0.2509490
  86.7400055    0.2545163
  86.7500076    0.2577626
  86.7600021    0.2379332
  86.7700043    0.2540059
  86.7800064    0.2573360
  86.7900009    0.2596689
  86.8000031    0.2585313
  86.8100052    0.2505431
  86.8200073    0.2611437
  86.8300018    0.2558213
  86.8400040    0.2619552
  86.8500061    0.2666414
  86.8600006    0.2519822
  86.8700027    0.2585760
  86.8800049    0.2609349
  86.8900070    0.2578489
  86.9000015    0.2667281
  86.9100037    0.2614213
  86.9200058    0.2673343
  86.9300079    0.2563513
  86.9400024    0.2667485
  86.9500046    0.2489463
  86.9600067    0.2652179
  86.9700012    0.2653141
  86.9800034    0.2606363
  86.9900055    0.2689568
  87.0000076    0.2538984
  87.0100021    0.2431302
  87.0200043    0.2545638
  87.0300064    0.2706159
  87.0400009    0.2577337
  87.0500031    0.2639277
  87.0600052    0.2616453
  87.0700073    0.2667676
  87.0800018    0.2757027
  87.0900040    0.2579418
  87.1000061    0.2505359
  87.1100006    0.2586273
  87.1200027    0.2540237
  87.1300049    0.2597904
  87.1400070    0.2759735
  87.1500015    0.2782759
  87.1600037    0.2570172
  87.1700058    0.2552934
  87.1800079    0.2612076
  87.1900024    0.2651327
  87.2000046    0.2510931
  87.2100067    0.2604271
  87.2200012    0.2752166
  87.2300034    0.2651765
  87.2400055    0.2683246
  87.2500076    0.2694881
  87.2600021    0.2575294
  87.2700043    0.2638799
  87.2800064    0.2636740
  87.2900009    0.2678881
  87.3000031    0.2567800
  87.3100052    0.2712504
  87.3200073    0.2547673
  87.3300018    0.2673138
  87.3400040    0.2577726
  87.3500061    0.2462770
  87.3600006    0.2550879
  87.3700027    0.2325953
  87.3800049    0.2615201
  87.3900070    0.2679339
  87.4000015    0.2671434
  87.4100037    0.2609418
  87.4200058    0.2446374
  87.4300079    0.2433322
  87.4400024    0.2544442
  87.4500046    0.2570688
  87.4600067    0.2700055
  87.4700012    0.2492225
  87.4800034    0.2553212
  87.4900055    0.2568645
  87.5000076    0.2628024
  87.5100021    0.2470859
  87.5200043    0.2475529
  87.5300064    0.2581694
  87.5400009    0.2399322
  87.5500031    0.2608186
  87.5600052    0.2674440
  87.5700073    0.2597838
  87.5800018    0.2496133
  87.5900040    0.2563026
  87.6000061    0.2521818
  87.6100006    0.2496122
  87.6200027    0.2419765
  87.6300049    0.2490115
  87.6400070    0.2502508
  87.6500015    0.2608174
  87.6600037    0.2628053
  87.6700058    0.2467822
  87.6800079    0.2555265
  87.6900024    0.2764932
  87.7000046    0.2691924
  87.7100067    0.2595797
  87.7200012    0.2434528
  87.7300034    0.2654871
  87.7400055    0.2663024
  87.7500076    0.2650744
  87.7600021    0.2659480
  87.7700043    0.2829730
  87.7800064    0.2731743
  87.7900009    0.2561879
  87.8000031    0.2664755
  87.8100052    0.2727853
  87.8200073    0.2778495
  87.8300018    0.2616851
  87.8400040    0.2668253
  87.8500061    0.2497323
  87.8600006    0.2594901
  87.8700027    0.2523143
  87.8800049    0.2777134
  87.8900070    0.2545518
  87.9000015    0.2437481
  87.9100037    0.2624426
  87.9200058    0.2610255
  87.9300079    0.2745653
  87.9400024    0.2617949
  87.9500046    0.2531635
  87.9600067    0.2573776
  87.9700012    0.2531273
  87.9800034    0.2542637
  87.9900055    0.2772849
  88.0000076    0.2585752
  88.0100021    0.2668779
  88.0200043    0.2683169
  88.0300064    0.2734389
  88.0400009    0.2592176
  88.0500031    0.2637713
  88.0600052    0.2646138
  88.0700073    0.2655693
  88.0800018    0.2355128
  88.0900040    0.2540802
  88.1000061    0.2483106
  88.1100006    0.2555803
  88.1200027    0.2671742
  88.1300049    0.2747797
  88.1400070    0.2683995
  88.1500015    0.2602518
  88.1600037    0.2659541
  88.1700058    0.2731104
  88.1800079    0.2744834
  88.1900024    0.2603724
  88.2000046    0.2567359
  88.2100067    0.2632873
  88.2200012    0.2540681
  88.2300034    0.2602199
  88.2400055    0.2553961
  88.2500076    0.2576764
  88.2600021    0.2485263
  88.2700043    0.2482553
  88.2800064    0.2701907
  88.2900009    0.2786745
  88.3000031    0.2690984
  88.3100052    0.2452993
  88.3200073    0.2346898
  88.3300018    0.2412537
  88.3400040    0.2417676
  88.3500061    0.2757788
  88.3600006    0.2648958
  88.3700027    0.2669851
  88.3800049    0.2691140
  88.3900070    0.2569137
  88.4000015    0.2438330
  88.4100037    0.2560575
  88.4200058    0.2693106
  88.4300079    0.2511486
  88.4400024    0.2566517
  88.4500046    0.2475648
  88.4600067    0.2513736
  88.4700012    0.2609422
  88.4800034    0.2603972
  88.4900055    0.2539976
  88.5000076    0.2580590
  88.5100021    0.2428657
  88.5200043    0.2410168
  88.5300064    0.2620607
  88.5400009    0.2622197
  88.5500031    0.2577968
  88.5600052    0.2564164
  88.5700073    0.2833993
  88.5800018    0.2460053
  88.5900040    0.2472854
  88.6000061    0.2566301
  88.6100006    0.2712935
  88.6200027    0.2808597
  88.6300049    0.2686300
  88.6400070    0.2461869
  88.6500015    0.2628768
  88.6600037    0.2575096
  88.6700058    0.2622149
  88.6800079    0.2464769
  88.6900024    0.2512735
  88.7000046    0.2634823
  88.7100067    0.2576767
  88.7200012    0.2645359
  88.7300034    0.2715507
  88.7400055    0.2674859
  88.7500076    0.2575571
  88.7600021    0.2558697
  88.7700043    0.2611454
  88.7800064    0.2593793
  88.7900009    0.2652854
  88.8000031    0.2724873
  88.8100052    0.2647955
  88.8200073    0.2647411
  88.8300018    0.2603744
  88.8400040    0.2625850
  88.8500061    0.2637663
  88.8600006    0.2614094
  88.8700027    0.2653118
  88.8800049    0.2758862
  88.8900070    0.2669575
  88.9000015    0.2538487
  88.9100037    0.2693017
  88.9200058    0.2590839
  88.9300079    0.2734177
  88.9400024    0.2522673
  88.9500046    0.2704543
  88.9600067    0.2522831
  88.9700012    0.2663298
  88.9800034    0.2641874
  88.9900055    0.2608492
  89.0000076    0.2577873
  89.0100021    0.2659375
  89.0200043    0.2707484
  89.0300064    0.2714621
  89.0400009    0.2604299
  89.0500031    0.2636156
  89.0600052    0.2583314
  89.0700073    0.2657851
  89.0800018    0.2556410
  89.0900040    0.2803884
  89.1000061    0.2798280
  89.1100006    0.2733523
  89.1200027    0.2675955
  89.1300049    0.2635734
  89.1400070    0.2690932
  89.1500015    0.2707278
  89.1600037    0.2615719
  89.1700058    0.2662295
  89.1800079    0.2635367
  89.1900024    0.2662742
  89.2000046    0.2647116
  89.2100067    0.2694298
  89.2200012    0.2668490
  89.2300034    0.2677519
  89.2400055    0.2672679
  89.2500076    0.2707075
  89.2600021    0.2728113
  89.2700043    0.2589895
  89.2800064    0.2740247
  89.2900009    0.2690740
  89.3000031    0.2597877
  89.3100052    0.2561348
  89.3200073    0.2593786
  89.3300018    0.2675264
  89.3400040    0.2625927
  89.3500061    0.2640484
  89.3600006    0.2685499
  89.3700027    0.2695799
  89.3800049    0.2707181
  89.3900070    0.2686061
  89.4000015    0.2734211
  89.4100037    0.2668784
  89.4200058    0.2655378
  89.4300079    0.2688684
  89.4400024    0.2587551
  89.4500046    0.2712679
  89.4600067    0.2602859
  89.4700012    0.2771520
  89.4800034    0.2660574
  89.4900055    0.2670092
  89.5000076    0.2591215
  89.5100021    0.2604715
  89.5200043    0.2633366
  89.5300064    0.2690190
  89.5400009    0.2781725
  89.5500031    0.2633562
  89.5600052    0.2643907
  89.5700073    0.2710525
  89.5800018    0.2619931
  89.5900040    0.2574787
  89.6000061    0.2484812
  89.6100006    0.2600869
  89.6200027    0.2581404
  89.6300049    0.2586419
  89.6400070    0.2644610
  89.6500015    0.2701718
  89.6600037    0.2644933
  89.6700058    0.2653624
  89.6800079    0.2687360
  89.6900024    0.2657353
  89.7000046    0.2685667
  89.7100067    0.2635937
  89.7200012    0.2804210
  89.7300034    0.2732846
  89.7400055    0.2702392
  89.7500076    0.2695503
  89.7600021    0.2721124
  89.7700043    0.2641051
  89.7800064    0.2624345
  89.7900009    0.2567732
  89.8000031    0.2676545
  89.8100052    0.2759834
  89.8200073    0.2600894
  89.8300018    0.2715622
  89.8400040    0.2673158
  89.8500061    0.2655455
  89.8600006    0.2675076
  89.8700027    0.2760600
  89.8800049    0.2622161
  89.8900070    0.2691425
  89.9000015    0.2704362
  89.9100037    0.2753620
  89.9200058    0.2697590
  89.9300079    0.2648862
  89.9400024    0.2571124
  89.9500046    0.2618288
  89.9600067    0.2499134
  89.9700012    0.2640890
  89.9800034    0.2666007
  89.9900055    0.2486794
  90.0000076    0.2637106
  90.0100021    0.2538761
  90.0200043    0.2488912
  90.0300064    0.2707644
  90.0400009    0.2584745
  90.0500031    0.2698260
  90.0600052    0.2647879
  90.0700073    0.2702221
  90.0800018    0.2566542
  90.0900040    0.2437916
  90.1000061    0.2579724
  90.1100006    0.2684115
  90.1200027    0.2666425
  90.1300049    0.2814320
  90.1400070    0.2720896
  90.1500015    0.2702931
  90.1600037    0.2693925
  90.1700058    0.2610493
  90.1800079    0.2743891
  90.1900024    0.2693948
  90.2000046    0.2740457
  90.2100067    0.2521593
  90.2200012    0.2541091
  90.2300034    0.2651724
  90.2400055    0.2723535
  90.2500076    0.2672703
  90.2600021    0.2730795
  90.2700043    0.2653592
  90.2800064    0.2674928
  90.2900009    0.2702277
  90.3000031    0.2719077
  90.3100052    0.2715861
  90.3200073    0.2760008
  90.3300018    0.2700846
  90.3400040    0.2762993
  90.3500061    0.2547902
  90.3600006    0.2659010
  90.3700027    0.2740412
  90.3800049    0.2706354
  90.3900070    0.2703841
  90.4000015    0.2644129
  90.4100037    0.2657814
  90.4200058    0.2556682
  90.4300079    0.2779625
  90.4400024    0.2638042
  90.4500046    0.2772222
  90.4600067    0.2637250
  90.4700012    0.2725173
  90.4800034    0.2630909
  90.4900055    0.2689680
  90.5000076    0.2735577
  90.5100021    0.2681545
  90.5200043    0.2611946
  90.5300064    0.2655581
  90.5400009    0.2713658
  90.5500031    0.2734707
  90.5600052    0.2592230
  90.5700073    0.2744941
  90.5800018    0.2628332
  90.5900040    0.2675065
  90.6000061    0.2827636
  90.6100006    0.2755943
  90.6200027    0.2711372
  90.6300049    0.2765214
  90.6400070    0.2803436
  90.6500015    0.2670738
  90.6600037    0.2674544
  90.6700058    0.2662362
  90.6800079    0.2772207
  90.6900024    0.2758985
  90.7000046    0.2776062
  90.7100067    0.2759726
  90.7200012    0.2592499
  90.7300034    0.2642811
  90.7400055    0.2668860
  90.7500076    0.2732439
  90.7600021    0.2701603
  90.7700043    0.2675594
  90.7800064    0.2408030
  90.7900009    0.2640665
  90.8000031    0.2716480
  90.8100052    0.2747554
  90.8200073    0.2646938
  90.8300018    0.2606242
  90.8400040    0.2681912
  90.8500061    0.2728987
  90.8600006    0.2756083
  90.8700027    0.2721396
  90.8800049    0.2677281
  90.8900070    0.2756476
  90.9000015    0.2772564
  90.9100037    0.2671675
  90.9200058    0.2520909
  90.9300079    0.2541580
  90.9400024    0.2651185
  90.9500046    0.2634620
  90.9600067    0.2743535
  90.9700012    0.2644079
  90.9800034    0.2730311
  90.9900055    0.2674305
  91.0000076    0.2674883
  91.0100021    0.2644284
  91.0200043    0.2653658
  91.0300064    0.2781343
  91.0400009    0.2658097
  91.0500031    0.2732887
  91.0600052    0.2657812
  91.0700073    0.2543462
  91.0800018    0.2598353
  91.0900040    0.2692249
  91.1000061    0.2671414
  91.1100006    0.2706017
  91.1200027    0.2671101
  91.1300049    0.2543123
  91.1400070    0.2485227
  91.1500015    0.2661296
  91.1600037    0.2724130
  91.1700058    0.2711646
  91.1800079    0.2603087
  91.1900024    0.2706899
  91.2000046    0.2740171
  91.2100067    0.2680052
  91.2200012    0.2696684
  91.2300034    0.2779034
  91.2400055    0.2687108
  91.2500076    0.2613678
  91.2600021    0.2652578
  91.2700043    0.2608965
  91.2800064    0.2722493
  91.2900009    0.2646782
  91.3000031    0.2704243
  91.3100052    0.2715648
  91.3200073    0.2728338
  91.3300018    0.2688231
  91.3400040    0.2604491
  91.3500061    0.2696531
  91.3600006    0.2674097
  91.3700027    0.2673969
  91.3800049    0.2707828
  91.3900070    0.2608766
  91.4000015    0.2506804
  91.4100037    0.2626135
  91.4200058    0.2730519
  91.4300079    0.2666464
  91.4400024    0.2742037
  91.4500046    0.2532913
  91.4600067    0.2707801
  91.4700012    0.2712604
  91.4800034    0.2493861
  91.4900055    0.2647642
  91.5000076    0.2618303
  91.5100021    0.2712660
  91.5200043    0.2798067
  91.5300064    0.2778954
  91.5400009    0.2691095
  91.5500031    0.2609868
  91.5600052    0.2760146
  91.5700073    0.2784812
  91.5800018    0.2632052
  91.5900040    0.2667314
  91.6000061    0.2689467
  91.6100006    0.2590455
  91.6200027    0.2784280
  91.6300049    0.2764820
  91.6400070    0.2728264
  91.6500015    0.2731542
  91.6600037    0.2827643
  91.6700058    0.2735084
  91.6800079    0.2654575
  91.6900024    0.2528462
  91.7000046    0.2743540
  91.7100067    0.2749431
  91.7200012    0.2707420
  91.7300034    0.2693313
  91.7400055    0.2736542
  91.7500076    0.2668582
  91.7600021    0.2662027
  91.7700043    0.2668905
  91.7800064    0.2740804
  91.7900009    0.2643831
  91.8000031    0.2622295
  91.8100052    0.2593281
  91.8200073    0.2785853
  91.8300018    0.2434634
  91.8400040    0.2670431
  91.8500061    0.2696712
  91.8600006    0.2750030
  91.8700027    0.2717873
  91.8800049    0.2561719
  91.8900070    0.2660164
  91.9000015    0.2554171
  91.9100037    0.2679678
  91.9200058    0.2680371
  91.9300079    0.2660174
  91.9400024    0.2611021
  91.9500046    0.2722892
  91.9600067    0.2692389
  91.9700012    0.2551596
  91.9800034    0.2512297
  91.9900055    0.2660481
  92.0000076    0.2561119
  92.0100021    0.2507327
  92.0200043    0.2782038
  92.0300064    0.2686641
  92.0400009    0.2843944
  92.0500031    0.2666043
  92.0600052    0.2570028
  92.0700073    0.2690024
  92.0800018    0.2471911
  92.0900040    0.2300179
  92.1000061    0.2362011
  92.1100006    0.2626678
  92.1200027    0.2548508
  92.1300049    0.2528621
  92.1400070    0.2514876
  92.1500015    0.2525582
  92.1600037    0.2643632
  92.1700058    0.2453903
  92.1800079    0.2195692
  92.1900024    0.2188255
  92.2000046    0.2389897
  92.2100067    0.2410909
  92.2200012    0.2376277
  92.2300034    0.2228689
  92.2400055    0.2223034
  92.2500076    0.2288787
  92.2600021    0.2320036
  92.2700043    0.2406780
  92.2800064    0.2237646
  92.2900009    0.2367635
  92.3000031    0.2413041
  92.3100052    0.2219368
  92.3200073    0.2262500
  92.3300018    0.2228522
  92.3400040    0.2219707
  92.3500061    0.2298657
  92.3600006    0.2273133
  92.3700027    0.2475043
  92.3800049    0.2330711
  92.3900070    0.2463402
  92.4000015    0.2219527
  92.4100037    0.2290277
  92.4200058    0.2718430
  92.4300079    0.2562152
  92.4400024    0.2490916
  92.4500046    0.2528510
  92.4600067    0.2376990
  92.4700012    0.2578615
  92.4800034    0.2597273
  92.4900055    0.2588860
  92.5000076    0.2490828
  92.5100021    0.2506207
  92.5200043    0.2564442
  92.5300064    0.2488126
  92.5400009    0.2367356
  92.5500031    0.2463263
  92.5600052    0.2427275
  92.5700073    0.2199632
  92.5800018    0.2466282
  92.5900040    0.2526520
  92.6000061    0.2519040
  92.6100006    0.2431258
  92.6200027    0.2624944
  92.6300049    0.2644455
  92.6400070    0.2599547
  92.6500015    0.2406784
  92.6600037    0.2500720
  92.6700058    0.2521099
  92.6800079    0.2406351
  92.6900024    0.2532743
  92.7000046    0.2573262
  92.7100067    0.2795052
  92.7200012    0.2506270
  92.7300034    0.2696550
  92.7400055    0.2761227
  92.7500076    0.2588213
  92.7600021    0.2681013
  92.7700043    0.2656192
  92.7800064    0.2559958
  92.7900009    0.2648095
  92.8000031    0.2785888
  92.8100052    0.2712859
  92.8200073    0.2456544
  92.8300018    0.2588840
  92.8400040    0.2793020
  92.8500061    0.2574025
  92.8600006    0.2593250
  92.8700027    0.2597908
  92.8800049    0.2554638
  92.8900070    0.2593858
  92.9000015    0.2479273
  92.9100037    0.2435662
  92.9200058    0.2592896
  92.9300079    0.2570983
  92.9400024    0.2812448
  92.9500046    0.2631597
  92.9600067    0.2712885
  92.9700012    0.2588768
  92.9800034    0.2544737
  92.9900055    0.2526034
  93.0000076    0.2586166
  93.0100021    0.2514538
  93.0200043    0.2700679
  93.0300064    0.2404233
  93.0400009    0.2293931
  93.0500031    0.2520291
  93.0600052    0.2601224
  93.0700073    0.2677720
  93.0800018    0.2660865
  93.0900040    0.2774840
  93.1000061    0.2649268
  93.1100006    0.2789043
  93.1200027    0.2734976
  93.1300049    0.2612041
  93.1400070    0.2639463
  93.1500015    0.2742932
  93.1600037    0.2683357
  93.1700058    0.2705073
  93.1800079    0.2730691
  93.1900024    0.2714189
  93.2000046    0.2688174
  93.2100067    0.2737525
  93.2200012    0.2718942
  93.2300034    0.2553240
  93.2400055    0.2674468
  93.2500076    0.2569528
  93.2600021    0.2576692
  93.2700043    0.2347371
  93.2800064    0.2621198
  93.2900009    0.2833583
  93.3000031    0.2639006
  93.3100052    0.2492516
  93.3200073    0.2539161
  93.3300018    0.2593375
  93.3400040    0.2780855
  93.3500061    0.2597695
  93.3600082    0.2707065
  93.3700027    0.2728221
  93.3800049    0.2664018
  93.3900070    0.2586934
  93.4000015    0.2708822
  93.4100037    0.2666786
  93.4200058    0.2707854
  93.4300079    0.2705163
  93.4400024    0.2563158
  93.4500046    0.2694592
  93.4600067    0.2569232
  93.4700012    0.2767470
  93.4800034    0.2672065
  93.4900055    0.2460891
  93.5000076    0.2597229
  93.5100021    0.2613325
  93.5200043    0.2651503
  93.5300064    0.2606359
  93.5400009    0.2492316
  93.5500031    0.2653682
  93.5600052    0.2659320
  93.5700073    0.2666522
  93.5800018    0.2671392
  93.5900040    0.2709326
  93.6000061    0.2688605
  93.6100082    0.2761852
  93.6200027    0.2564374
  93.6300049    0.2735660
  93.6400070    0.2630081
  93.6500015    0.2780868
  93.6600037    0.2741973
  93.6700058    0.2709471
  93.6800079    0.2523983
  93.6900024    0.2600889
  93.7000046    0.2723199
  93.7100067    0.2721876
  93.7200012    0.2558874
  93.7300034    0.2743874
  93.7400055    0.2799804
  93.7500076    0.2651160
  93.7600021    0.2686733
  93.7700043    0.2655497
  93.7800064    0.2588508
  93.7900009    0.2660915
  93.8000031    0.2593242
  93.8100052    0.2720353
  93.8200073    0.2792923
  93.8300018    0.2667784
  93.8400040    0.2638277
  93.8500061    0.2727624
  93.8600082    0.2621482
  93.8700027    0.2679151
  93.8800049    0.2649547
  93.8900070    0.2753227
  93.9000015    0.2802506
  93.9100037    0.2821353
  93.9200058    0.2446699
  93.9300079    0.2732738
  93.9400024    0.2615928
  93.9500046    0.2647300
  93.9600067    0.2564384
  93.9700012    0.2702003
  93.9800034    0.2750468
  93.9900055    0.2879827
  94.0000076    0.2743468
  94.0100021    0.2640371
  94.0200043    0.2590788
  94.0300064    0.2555061
  94.0400009    0.2542902
  94.0500031    0.2623908
  94.0600052    0.2568286
  94.0700073    0.2645178
  94.0800018    0.2629396
  94.0900040    0.2549097
  94.1000061    0.2723530
  94.1100082    0.2506106
  94.1200027    0.2651228
  94.1300049    0.2460444
  94.1400070    0.2652225
  94.1500015    0.2585375
  94.1600037    0.2785417
  94.1700058    0.2660124
  94.1800079    0.2735007
  94.1900024    0.2614937
  94.2000046    0.2616523
  94.2100067    0.2305099
  94.2200012    0.2528478
  94.2300034    0.2530193
  94.2400055    0.2491371
  94.2500076    0.2532722
  94.2600021    0.2568446
  94.2700043    0.2289956
  94.2800064    0.2354610
  94.2900009    0.2507155
  94.3000031    0.2544112
  94.3100052    0.2414018
  94.3200073    0.2507339
  94.3300018    0.2472555
  94.3400040    0.2541250
  94.3500061    0.2616630
  94.3600082    0.2627704
  94.3700027    0.2473732
  94.3800049    0.2537323
  94.3900070    0.2732328
  94.4000015    0.2747646
  94.4100037    0.2731362
  94.4200058    0.2566991
  94.4300079    0.2489000
  94.4400024    0.2770008
  94.4500046    0.2454817
  94.4600067    0.2820273
  94.4700012    0.2519037
  94.4800034    0.2474158
  94.4900055    0.2600970
  94.5000076    0.2606552
  94.5100021    0.2483943
  94.5200043    0.2404477
  94.5300064    0.2652507
  94.5400009    0.2490642
  94.5500031    0.2710956
  94.5600052    0.2713555
  94.5700073    0.2700376
  94.5800018    0.2721128
  94.5900040    0.2524670
  94.6000061    0.2715566
  94.6100082    0.2715747
  94.6200027    0.2670916
  94.6300049    0.2602605
  94.6400070    0.2665651
  94.6500015    0.2531838
  94.6600037    0.2575708
  94.6700058    0.2501386
  94.6800079    0.2594987
  94.6900024    0.2642491
  94.7000046    0.2688750
  94.7100067    0.2638079
  94.7200012    0.2777562
  94.7300034    0.2569249
  94.7400055    0.2723474
  94.7500076    0.2663802
  94.7600021    0.2561988
  94.7700043    0.2465603
  94.7800064    0.2502091
  94.7900009    0.2390908
  94.8000031    0.2457463
  94.8100052    0.2297257
  94.8200073    0.2276205
  94.8300018    0.2283226
  94.8400040    0.2452119
  94.8500061    0.2731627
  94.8600082    0.2554205
  94.8700027    0.2829952
  94.8800049    0.2684853
  94.8900070    0.2488368
  94.9000015    0.2495499
  94.9100037    0.2471602
  94.9200058    0.2503282
  94.9300079    0.2294110
  94.9400024    0.2619247
  94.9500046    0.2513544
  94.9600067    0.2390581
  94.9700012    0.2491575
  94.9800034    0.2372802
  94.9900055    0.2556959
  95.0000076    0.2671952
  95.0100021    0.2496386
  95.0200043    0.2452320
  95.0300064    0.2380241
  95.0400009    0.2471108
  95.0500031    0.2549206
  95.0600052    0.2315953
  95.0700073    0.2378663
  95.0800018    0.2538989
  95.0900040    0.2537970
  95.1000061    0.2520852
  95.1100082    0.2439733
  95.1200027    0.2502618
  95.1300049    0.2406122
  95.1400070    0.2482397
  95.1500015    0.2492631
  95.1600037    0.2546243
  95.1700058    0.2494030
  95.1800079    0.2623727
  95.1900024    0.2692446
  95.2000046    0.2570460
  95.2100067    0.2439186
  95.2200012    0.2553854
  95.2300034    0.2534917
  95.2400055    0.2496464
  95.2500076    0.2362410
  95.2600021    0.2451219
  95.2700043    0.2589035
  95.2800064    0.2501670
  95.2900009    0.2532333
  95.3000031    0.2590154
  95.3100052    0.2523625
  95.3200073    0.2590905
  95.3300018    0.2614264
  95.3400040    0.2559519
  95.3500061    0.2751316
  95.3600082    0.2723476
  95.3700027    0.2603691
  95.3800049    0.2419810
  95.3900070    0.2665488
  95.4000015    0.2694764
  95.4100037    0.2612958
  95.4200058    0.2611355
  95.4300079    0.2634661
  95.4400024    0.2499273
  95.4500046    0.2556956
  95.4600067    0.2595901
  95.4700012    0.2607844
  95.4800034    0.2700430
  95.4900055    0.2593461
  95.5000076    0.2431402
  95.5100021    0.2522084
  95.5200043    0.2555043
  95.5300064    0.2555360
  95.5400009    0.2619925
  95.5500031    0.2493148
  95.5600052    0.2513177
  95.5700073    0.2473356
  95.5800018    0.2648281
  95.5900040    0.2684311
  95.6000061    0.2707539
  95.6100082    0.2714054
  95.6200027    0.2557134
  95.6300049    0.2413194
  95.6400070    0.2623433
  95.6500015    0.2449990
  95.6600037    0.2499530
  95.6700058    0.2474900
  95.6800079    0.2594432
  95.6900024    0.2576991
  95.7000046    0.2468020
  95.7100067    0.2699878
  95.7200012    0.2648956
  95.7300034    0.2625544
  95.7400055    0.2483941
  95.7500076    0.2393305
  95.7600021    0.2537040
  95.7700043    0.2528514
  95.7800064    0.2566060
  95.7900009    0.2410836
  95.8000031    0.2445437
  95.8100052    0.2596669
  95.8200073    0.2389659
  95.8300018    0.2496470
  95.8400040    0.2448689
  95.8500061    0.2469277
  95.8600082    0.2590719
  95.8700027    0.2467580
  95.8800049    0.2526783
  95.8900070    0.2452313
  95.9000015    0.2512106
  95.9100037    0.2310026
  95.9200058    0.2529907
  95.9300079    0.2563870
  95.9400024    0.2652377
  95.9500046    0.2637568
  95.9600067    0.2801585
  95.9700012    0.2636065
  95.9800034    0.2565315
  95.9900055    0.2734448
  96.0000076    0.2713129
  96.0100021    0.2572432
  96.0200043    0.2739120
  96.0300064    0.2737824
  96.0400009    0.2827612
  96.0500031    0.2779193
  96.0600052    0.2650013
  96.0700073    0.2726792
  96.0800018    0.2461896
  96.0900040    0.2661836
  96.1000061    0.2604804
  96.1100082    0.2733080
  96.1200027    0.2526127
  96.1300049    0.2658286
  96.1400070    0.2698846
  96.1500015    0.2672496
  96.1600037    0.2755737
  96.1700058    0.2747366
  96.1800079    0.2574919
  96.1900024    0.2664502
  96.2000046    0.2541021
  96.2100067    0.2649651
  96.2200012    0.2531426
  96.2300034    0.2625256
  96.2400055    0.2539109
  96.2500076    0.2270304
  96.2600021    0.2307293
  96.2700043    0.2288415
  96.2800064    0.2353418
  96.2900009    0.2643687
  96.3000031    0.2456453
  96.3100052    0.2646314
  96.3200073    0.2388770
  96.3300018    0.2540849
  96.3400040    0.2641795
  96.3500061    0.2566943
  96.3600082    0.2773478
  96.3700027    0.2580608
  96.3800049    0.2649373
  96.3900070    0.2458594
  96.4000015    0.2659812
  96.4100037    0.2521528
  96.4200058    0.2631884
  96.4300079    0.2582656
  96.4400024    0.2512628
  96.4500046    0.2528593
  96.4600067    0.2780817
  96.4700012    0.2700108
  96.4800034    0.2620458
  96.4900055    0.2552559
  96.5000076    0.2715738
  96.5100021    0.2613040
  96.5200043    0.2737489
  96.5300064    0.2685874
  96.5400009    0.2307945
  96.5500031    0.2526795
  96.5600052    0.2619450
  96.5700073    0.2508395
  96.5800018    0.2405736
  96.5900040    0.2430612
  96.6000061    0.2675512
  96.6100082    0.2585765
  96.6200027    0.2578168
  96.6300049    0.2488175
  96.6400070    0.2331305
  96.6500015    0.2482918
  96.6600037    0.2281827
  96.6700058    0.2303919
  96.6800079    0.2397692
  96.6900024    0.2142306
  96.7000046    0.2574498
  96.7100067    0.2612827
  96.7200012    0.2616601
  96.7300034    0.2546749
  96.7400055    0.2492987
  96.7500076    0.2564214
  96.7600021    0.2564868
  96.7700043    0.2605262
  96.7800064    0.2335789
  96.7900009    0.2230059
  96.8000031    0.2600595
  96.8100052    0.2591030
  96.8200073    0.2684364
  96.8300018    0.2711397
  96.8400040    0.2426444
  96.8500061    0.2644394
  96.8600082    0.2466891
  96.8700027    0.2526864
  96.8800049    0.2699225
  96.8900070    0.2488502
  96.9000015    0.2532495
  96.9100037    0.2631352
  96.9200058    0.2485700
  96.9300079    0.2495050
  96.9400024    0.2676664
  96.9500046    0.2569916
  96.9600067    0.2668469
  96.9700012    0.2573540
  96.9800034    0.2643844
  96.9900055    0.2484060
  97.0000076    0.2582457
  97.0100021    0.2582702
  97.0200043    0.2564658
  97.0300064    0.2713722
  97.0400009    0.2638303
  97.0500031    0.2501758
  97.0600052    0.2645098
  97.0700073    0.2385033
  97.0800018    0.2417297
  97.0900040    0.2530481
  97.1000061    0.2519585
  97.1100082    0.2409403
  97.1200027    0.2674365
  97.1300049    0.2571673
  97.1400070    0.2621022
  97.1500015    0.2513013
  97.1600037    0.2611060
  97.1700058    0.2701390
  97.1800079    0.2574163
  97.1900024    0.2558594
  97.2000046    0.2587176
  97.2100067    0.2357426
  97.2200012    0.2637582
  97.2300034    0.2456079
  97.2400055    0.2504762
  97.2500076    0.2586448
  97.2600021    0.2407594
  97.2700043    0.2396774
  97.2800064    0.2473026
  97.2900009    0.2625794
  97.3000031    0.2388338
  97.3100052    0.2596620
  97.3200073    0.2676732
  97.3300018    0.2538245
  97.3400040    0.2600847
  97.3500061    0.2677577
  97.3600082    0.2589708
  97.3700027    0.2570556
  97.3800049    0.2689287
  97.3900070    0.2726485
  97.4000015    0.2551327
  97.4100037    0.2574062
  97.4200058    0.2554182
  97.4300079    0.2700891
  97.4400024    0.2632872
  97.4500046    0.2649683
  97.4600067    0.2653644
  97.4700012    0.2424833
  97.4800034    0.2741620
  97.4900055    0.2478148
  97.5000076    0.2581627
  97.5100021    0.2274294
  97.5200043    0.2504506
  97.5300064    0.2669835
  97.5400009    0.2560846
  97.5500031    0.2730565
  97.5600052    0.2696097
  97.5700073    0.2537102
  97.5800018    0.2689168
  97.5900040    0.2750951
  97.6000061    0.2578699
  97.6100082    0.2484967
  97.6200027    0.2494851
  97.6300049    0.2499271
  97.6400070    0.2720208
  97.6500015    0.2477135
  97.6600037    0.2550315
  97.6700058    0.2536176
  97.6800079    0.2563686
  97.6900024    0.2545264
  97.7000046    0.2392478
  97.7100067    0.2565023
  97.7200012    0.2455133
  97.7300034    0.2400748
  97.7400055    0.2576655
  97.7500076    0.2582602
  97.7600021    0.2338406
  97.7700043    0.2366736
  97.7800064    0.2458493
  97.7900009    0.2605924
  97.8000031    0.2414415
  97.8100052    0.2490791
  97.8200073    0.2549003
  97.8300018    0.2468462
  97.8400040    0.2391492
  97.8500061    0.2517828
  97.8600082    0.2443623
  97.8700027    0.2494208
  97.8800049    0.2514954
  97.8900070    0.2455342
  97.9000015    0.2353089
  97.9100037    0.2496179
  97.9200058    0.2374506
  97.9300079    0.2390219
  97.9400024    0.2478917
  97.9500046    0.2365770
  97.9600067    0.2397544
  97.9700012    0.2343824
  97.9800034    0.2581143
  97.9900055    0.2603261
  98.0000076    0.2605632
  98.0100021    0.2424423
  98.0200043    0.2571063
  98.0300064    0.2630828
  98.0400009    0.2559875
  98.0500031    0.2569025
  98.0600052    0.2441690
  98.0700073    0.2735603
  98.0800018    0.2588177
  98.0900040    0.2586554
  98.1000061    0.2489379
  98.1100082    0.2473280
  98.1200027    0.2448286
  98.1300049    0.2492672
  98.1400070    0.2515150
  98.1500015    0.2459640
  98.1600037    0.2475978
  98.1700058    0.2407796
  98.1800079    0.2462235
  98.1900024    0.2633605
  98.2000046    0.2632731
  98.2100067    0.2437676
  98.2200012    0.2603433
  98.2300034    0.2666426
  98.2400055    0.2439167
  98.2500076    0.2413424
  98.2600021    0.2519679
  98.2700043    0.2447483
  98.2800064    0.2012819
  98.2900009    0.2404010
  98.3000031    0.2343415
  98.3100052    0.2267005
  98.3200073    0.2332487
  98.3300018    0.2359667
  98.3400040    0.2250713
  98.3500061    0.2202212
  98.3600082    0.2219944
  98.3700027    0.2184191
  98.3800049    0.2297508
  98.3900070    0.2183945
  98.4000015    0.2219703
  98.4100037    0.2450586
  98.4200058    0.2273057
  98.4300079    0.2258227
  98.4400024    0.2335936
  98.4500046    0.2122570
  98.4600067    0.2400639
  98.4700012    0.2220106
  98.4800034    0.2402317
  98.4900055    0.2465698
  98.5000076    0.2493252
  98.5100021    0.2277857
  98.5200043    0.2094433
  98.5300064    0.2310054
  98.5400009    0.2344131
  98.5500031    0.2325275
  98.5600052    0.2207250
  98.5700073    0.2244989
  98.5800018    0.2222484
  98.5900040    0.2164521
  98.6000061    0.2262235
  98.6100082    0.2157253
  98.6200027    0.2227395
  98.6300049    0.2138712
  98.6400070    0.2363283
  98.6500015    0.2212427
  98.6600037    0.2319201
  98.6700058    0.2275245
  98.6800079    0.2334827
  98.6900024    0.2405161
  98.7000046    0.2293077
  98.7100067    0.2298207
  98.7200012    0.2460137
  98.7300034    0.2384116
  98.7400055    0.2326035
  98.7500076    0.2346826
  98.7600021    0.2358547
  98.7700043    0.2303292
  98.7800064    0.2362349
  98.7900009    0.2306237
  98.8000031    0.2270882
  98.8100052    0.2247292
  98.8200073    0.2479509
  98.8300018    0.2458182
  98.8400040    0.2325380
  98.8500061    0.2320264
  98.8600082    0.2245889
  98.8700027    0.2240717
  98.8800049    0.2248616
  98.8900070    0.2301181
  98.9000015    0.2291040
  98.9100037    0.2317854
  98.9200058    0.2309878
  98.9300079    0.2345566
  98.9400024    0.2192804
  98.9500046    0.2227567
  98.9600067    0.2277681
  98.9700012    0.2229782
  98.9800034    0.2143138
  98.9900055    0.2223467
  99.0000076    0.2345286
  99.0100021    0.2378653
  99.0200043    0.2328322
  99.0300064    0.2255726
  99.0400009    0.2372210
  99.0500031    0.2246627
  99.0600052    0.2446878
  99.0700073    0.2185465
  99.0800018    0.2248566
  99.0900040    0.2238816
  99.1000061    0.2270835
  99.1100082    0.2289231
  99.1200027    0.2384221
  99.1300049    0.2392236
  99.1400070    0.2671449
  99.1500015    0.2485944
  99.1600037    0.2675142
  99.1700058    0.2378322
  99.1800079    0.2363525
  99.1900024    0.1862172
  99.2000046    0.2634987
  99.2100067    0.2511081
  99.2200012    0.2402177
  99.2300034    0.2577403
  99.2400055    0.2517979
  99.2500076    0.2370529
  99.2600021    0.2611691
  99.2700043    0.2677275
  99.2800064    0.2490428
  99.2900009    0.2387210
  99.3000031    0.2457868
  99.3100052    0.2548865
  99.3200073    0.2347810
  99.3300018    0.2616554
  99.3400040    0.2324782
  99.3500061    0.2519771
  99.3600082    0.2359873
  99.3700027    0.2219568
  99.3800049    0.2405819
  99.3900070    0.2445801
  99.4000015    0.2283245
  99.4100037    0.2355634
  99.4200058    0.2636678
  99.4300079    0.2376545
  99.4400024    0.2430996
  99.4500046    0.2437112
  99.4600067    0.2517850
  99.4700012    0.2368886
  99.4800034    0.2568904
  99.4900055    0.2611859
  99.5000076    0.2660026
  99.5100021    0.2474807
  99.5200043    0.2498624
  99.5300064    0.2133550
  99.5400009    0.2386482
  99.5500031    0.2451915
  99.5600052    0.2485954
  99.5700073    0.2501082
  99.5800018    0.2504317
  99.5900040    0.2486476
  99.6000061    0.2518550
  99.6100082    0.2539875
  99.6200027    0.2555908
  99.6300049    0.2583186
  99.6400070    0.2548476
  99.6500015    0.2457182
  99.6600037    0.2538570
  99.6700058    0.2444304
  99.6800079    0.2556494
  99.6900024    0.2596490
  99.7000046    0.2559188
  99.7100067    0.2571444
  99.7200012    0.2498509
  99.7300034    0.2477432
  99.7400055    0.2514262
  99.7500076    0.2615504
  99.7600021    0.2524131
  99.7700043    0.2436884
  99.7800064    0.2354007
  99.7900085    0.2547223
  99.8000031    0.2484591
  99.8100052    0.2391933
  99.8200073    0.2526202
  99.8300018    0.2597542
  99.8400040    0.2598563
  99.8500061    0.2614804
  99.8600082    0.2262771
  99.8700027    0.2402812
  99.8800049    0.2581137
  99.8900070    0.2522387
  99.9000015    0.2690615
  99.9100037    0.2534291
  99.9200058    0.2381870
  99.9300079    0.2542594
  99.9400024    0.2514879
  99.9500046    0.2357243
  99.9600067    0.2625413
  99.9700012    0.2340997
  99.9800034    0.2240211
  99.9900055    0.2337441
 100.0000076    0.2437286
