# Supplementary material for: Drug Target Investigation of N-p-Coumaroyl-N’-Caffeoylputrescine, a Naturally-Occurring Alkaloid Derived from Saxifraga tangutica
Source: Antioxidants (Basel). 2024 Dec 25;14(1):12. doi: 10.3390/antiox14010012 (PMC11762362; doi:10.3390/antiox14010012)
Supplement: Supplementary file 1 [file antioxidants-14-00012-s001.zip › rmsd_protein.xvg]

# This file was created Thu Sep 12 17:26:49 2024
# Created by:
#                       :-) GROMACS - gmx rms, 2023.2 (-:
# 
# Executable:   D:\gromacs\gromacs2023\bin\gmx.exe
# Data prefix:  D:\gromacs\gromacs2023
# Working dir:  C:\Users\Huang\Desktop\3O0IMD
# Command line:
#   gmx rms -s em.tpr -f md_0_10_center.xtc -n index.ndx -tu ns -o rmsd_protein.xvg
# gmx rms is part of G R O M A C S:
#
# GRowing Old MAkes el Chrono Sweat
#
@    title "RMSD"
@    xaxis  label "Time (ns)"
@    yaxis  label "RMSD (nm)"
@TYPE xy
@ subtitle "Backbone after lsq fit to Backbone"
   0.0000000    0.0319377
   0.0100000    0.0725936
   0.0200000    0.0733520
   0.0300000    0.0937036
   0.0400000    0.0774779
   0.0500000    0.0828055
   0.0600000    0.0942595
   0.0700000    0.0761930
   0.0800000    0.0791137
   0.0900000    0.0910042
   0.1000000    0.0821753
   0.1100000    0.0825854
   0.1200000    0.0906987
   0.1300000    0.0753184
   0.1400000    0.0868681
   0.1500000    0.0846586
   0.1600000    0.0933367
   0.1700000    0.0931741
   0.1800000    0.0785288
   0.1900000    0.0825039
   0.2000000    0.0894311
   0.2100000    0.0804796
   0.2200000    0.0801111
   0.2300000    0.0793748
   0.2400000    0.0944817
   0.2500000    0.0898998
   0.2600000    0.0801397
   0.2700000    0.0808208
   0.2800000    0.0797423
   0.2900000    0.0846799
   0.3000000    0.0933221
   0.3100000    0.0891201
   0.3200000    0.0843021
   0.3300000    0.0827751
   0.3400000    0.0778436
   0.3500000    0.0695759
   0.3600000    0.0822591
   0.3700000    0.0891330
   0.3800000    0.0805047
   0.3900000    0.0708385
   0.4000000    0.0720117
   0.4100000    0.0718260
   0.4200000    0.0720672
   0.4300000    0.0781474
   0.4400000    0.0862423
   0.4500000    0.0822826
   0.4600000    0.0817098
   0.4700000    0.0867232
   0.4800000    0.0900155
   0.4900000    0.0846434
   0.5000000    0.0814968
   0.5100001    0.0788066
   0.5200000    0.0781221
   0.5300000    0.0815296
   0.5400000    0.0903351
   0.5500000    0.0765563
   0.5600000    0.0694586
   0.5700001    0.0832252
   0.5800000    0.0842048
   0.5900000    0.0842973
   0.6000000    0.0861728
   0.6100000    0.0849701
   0.6200000    0.0812596
   0.6300001    0.0796054
   0.6400000    0.0846127
   0.6500000    0.0812302
   0.6600000    0.0794608
   0.6700000    0.0878564
   0.6800000    0.0908381
   0.6900001    0.0798134
   0.7000000    0.0836429
   0.7100000    0.0828572
   0.7200000    0.0900667
   0.7300000    0.0945445
   0.7400000    0.1007052
   0.7500001    0.0925114
   0.7600001    0.0930223
   0.7700000    0.1178790
   0.7800000    0.0926755
   0.7900000    0.0907431
   0.8000000    0.0908263
   0.8100001    0.0870502
   0.8200001    0.1088762
   0.8300000    0.0985203
   0.8400000    0.0893057
   0.8500000    0.0950427
   0.8600000    0.1122715
   0.8700001    0.0915930
   0.8800001    0.0969042
   0.8900000    0.0964860
   0.9000000    0.0913720
   0.9100000    0.0811563
   0.9200000    0.0992459
   0.9300001    0.0919368
   0.9400001    0.0885870
   0.9500000    0.0857552
   0.9600000    0.0989041
   0.9700000    0.1109216
   0.9800000    0.0922882
   0.9900001    0.0913525
   1.0000000    0.0928052
   1.0100000    0.0973802
   1.0200001    0.0788057
   1.0300001    0.0927569
   1.0400001    0.0923655
   1.0500001    0.0940397
   1.0600001    0.0863480
   1.0700001    0.0964274
   1.0800000    0.0831873
   1.0900000    0.0943332
   1.1000000    0.0928154
   1.1100000    0.0865508
   1.1200000    0.0850191
   1.1300000    0.0923108
   1.1400001    0.0869557
   1.1500001    0.0803081
   1.1600001    0.0898800
   1.1700001    0.0831322
   1.1800001    0.0829084
   1.1900001    0.0872052
   1.2000000    0.0822231
   1.2100000    0.0791017
   1.2200000    0.0833734
   1.2300000    0.0978525
   1.2400000    0.0775127
   1.2500000    0.0899784
   1.2600001    0.0978171
   1.2700001    0.0777861
   1.2800001    0.0873757
   1.2900001    0.0938526
   1.3000001    0.0906940
   1.3100001    0.0982321
   1.3200001    0.1042102
   1.3300000    0.1124462
   1.3400000    0.0970699
   1.3500000    0.0972974
   1.3600000    0.0905381
   1.3700001    0.1027366
   1.3800001    0.0845648
   1.3900001    0.0883658
   1.4000001    0.1000824
   1.4100001    0.1000770
   1.4200001    0.1051130
   1.4300001    0.0886419
   1.4400001    0.0800332
   1.4500000    0.0874108
   1.4600000    0.0813293
   1.4700000    0.0999635
   1.4800000    0.0930452
   1.4900001    0.0915736
   1.5000001    0.0896225
   1.5100001    0.0961159
   1.5200001    0.0912371
   1.5300001    0.0883879
   1.5400001    0.0881628
   1.5500001    0.0994755
   1.5600001    0.0938967
   1.5700001    0.0840283
   1.5800000    0.0887043
   1.5900000    0.0859095
   1.6000000    0.0734989
   1.6100001    0.0981468
   1.6200001    0.0918915
   1.6300001    0.0888335
   1.6400001    0.0949838
   1.6500001    0.0906358
   1.6600001    0.0949579
   1.6700001    0.0956232
   1.6800001    0.1099323
   1.6900001    0.1076336
   1.7000000    0.1005391
   1.7100000    0.0925052
   1.7200000    0.0894276
   1.7300001    0.0910430
   1.7400001    0.0916831
   1.7500001    0.1073977
   1.7600001    0.0949191
   1.7700001    0.0862690
   1.7800001    0.0934547
   1.7900001    0.1087755
   1.8000001    0.1111852
   1.8100001    0.0983142
   1.8200001    0.1102934
   1.8300000    0.1057937
   1.8400000    0.1021745
   1.8500001    0.1032851
   1.8600001    0.1078595
   1.8700001    0.1004118
   1.8800001    0.1023354
   1.8900001    0.1164120
   1.9000001    0.1071589
   1.9100001    0.1211629
   1.9200001    0.1150304
   1.9300001    0.1217392
   1.9400001    0.1166129
   1.9500000    0.1014637
   1.9600000    0.0972113
   1.9700001    0.1039135
   1.9800001    0.0991767
   1.9900001    0.0930954
   2.0000000    0.1086706
   2.0100000    0.0893608
   2.0200000    0.1066186
   2.0300002    0.1077373
   2.0400002    0.1191792
   2.0500002    0.1199778
   2.0600002    0.1126191
   2.0700002    0.1074333
   2.0800002    0.0917322
   2.0900002    0.0909798
   2.1000001    0.1021590
   2.1100001    0.1043952
   2.1200001    0.1033558
   2.1300001    0.0985514
   2.1400001    0.1031502
   2.1500001    0.0996064
   2.1600001    0.1142723
   2.1700001    0.1110844
   2.1800001    0.1009284
   2.1900001    0.0854577
   2.2000000    0.0969011
   2.2100000    0.1042730
   2.2200000    0.1178684
   2.2300000    0.1083092
   2.2400000    0.1124151
   2.2500000    0.1162541
   2.2600000    0.1122598
   2.2700002    0.1155912
   2.2800002    0.1146368
   2.2900002    0.1270504
   2.3000002    0.1394706
   2.3100002    0.1038362
   2.3200002    0.1141200
   2.3300002    0.1138645
   2.3400002    0.1176060
   2.3500001    0.1157200
   2.3600001    0.1290541
   2.3700001    0.1226109
   2.3800001    0.1223267
   2.3900001    0.1061121
   2.4000001    0.1149810
   2.4100001    0.1078359
   2.4200001    0.1149937
   2.4300001    0.1155593
   2.4400001    0.1262107
   2.4500000    0.1223707
   2.4600000    0.1236076
   2.4700000    0.1245893
   2.4800000    0.1053377
   2.4900000    0.1104739
   2.5000000    0.1174600
   2.5100002    0.1203589
   2.5200002    0.1069009
   2.5300002    0.1204820
   2.5400002    0.1316651
   2.5500002    0.1366954
   2.5600002    0.1249048
   2.5700002    0.1178297
   2.5800002    0.1226052
   2.5900002    0.1112581
   2.6000001    0.1174985
   2.6100001    0.1195097
   2.6200001    0.1292086
   2.6300001    0.1191712
   2.6400001    0.1138546
   2.6500001    0.1444962
   2.6600001    0.1315966
   2.6700001    0.1326598
   2.6800001    0.1242613
   2.6900001    0.1237604
   2.7000000    0.1265611
   2.7100000    0.1239437
   2.7200000    0.1147286
   2.7300000    0.1294960
   2.7400002    0.1231882
   2.7500002    0.1154363
   2.7600002    0.1174638
   2.7700002    0.1180349
   2.7800002    0.1281451
   2.7900002    0.1199676
   2.8000002    0.1182393
   2.8100002    0.1348405
   2.8200002    0.1284093
   2.8300002    0.1241799
   2.8400002    0.1212254
   2.8500001    0.1189547
   2.8600001    0.1169913
   2.8700001    0.1228733
   2.8800001    0.1252816
   2.8900001    0.1304353
   2.9000001    0.1306126
   2.9100001    0.1351188
   2.9200001    0.1323220
   2.9300001    0.1148510
   2.9400001    0.1161741
   2.9500000    0.1181997
   2.9600000    0.1298695
   2.9700000    0.1253470
   2.9800003    0.1360775
   2.9900002    0.1203703
   3.0000002    0.1305671
   3.0100002    0.1257869
   3.0200002    0.1323775
   3.0300002    0.1220624
   3.0400002    0.1154448
   3.0500002    0.1152311
   3.0600002    0.1127107
   3.0700002    0.1117999
   3.0800002    0.1296978
   3.0900002    0.1233893
   3.1000001    0.1118975
   3.1100001    0.1277445
   3.1200001    0.1109990
   3.1300001    0.1230067
   3.1400001    0.1224620
   3.1500001    0.1265269
   3.1600001    0.1235835
   3.1700001    0.1305527
   3.1800001    0.1152203
   3.1900001    0.1234067
   3.2000000    0.1252032
   3.2100000    0.1315715
   3.2200003    0.1124459
   3.2300003    0.1244763
   3.2400002    0.1294721
   3.2500002    0.1032717
   3.2600002    0.1147223
   3.2700002    0.1264158
   3.2800002    0.1173906
   3.2900002    0.1211365
   3.3000002    0.1201777
   3.3100002    0.1149453
   3.3200002    0.1171281
   3.3300002    0.1329450
   3.3400002    0.1216664
   3.3500001    0.1188607
   3.3600001    0.1263587
   3.3700001    0.1305807
   3.3800001    0.1231536
   3.3900001    0.1263070
   3.4000001    0.1186869
   3.4100001    0.1228440
   3.4200001    0.1123152
   3.4300001    0.1220964
   3.4400001    0.1130629
   3.4500000    0.1086205
   3.4600003    0.1029961
   3.4700003    0.1053816
   3.4800003    0.0973617
   3.4900002    0.1114228
   3.5000002    0.1016349
   3.5100002    0.1097983
   3.5200002    0.1061249
   3.5300002    0.1079188
   3.5400002    0.1114998
   3.5500002    0.1065814
   3.5600002    0.1095277
   3.5700002    0.1158131
   3.5800002    0.1189879
   3.5900002    0.1131800
   3.6000001    0.1190801
   3.6100001    0.1271016
   3.6200001    0.1271881
   3.6300001    0.1177641
   3.6400001    0.1121679
   3.6500001    0.1162964
   3.6600001    0.1301133
   3.6700001    0.1376193
   3.6800001    0.1224022
   3.6900001    0.1365948
   3.7000003    0.1211704
   3.7100003    0.1269080
   3.7200003    0.1272773
   3.7300003    0.1190410
   3.7400002    0.1185824
   3.7500002    0.1252808
   3.7600002    0.1252251
   3.7700002    0.1252775
   3.7800002    0.1321443
   3.7900002    0.1333608
   3.8000002    0.1286278
   3.8100002    0.1303178
   3.8200002    0.1354963
   3.8300002    0.1381823
   3.8400002    0.1428345
   3.8500001    0.1432499
   3.8600001    0.1523598
   3.8700001    0.1432187
   3.8800001    0.1497569
   3.8900001    0.1314182
   3.9000001    0.1405016
   3.9100001    0.1356104
   3.9200001    0.1374134
   3.9300003    0.1348365
   3.9400003    0.1463260
   3.9500003    0.1492649
   3.9600003    0.1282944
   3.9700003    0.1356454
   3.9800003    0.1304993
   3.9900002    0.1237150
   4.0000000    0.1361481
   4.0100002    0.1334693
   4.0200000    0.1226078
   4.0300002    0.1384645
   4.0400000    0.1246723
   4.0500002    0.1450552
   4.0600004    0.1273478
   4.0700002    0.1386460
   4.0800004    0.1441947
   4.0900002    0.1438454
   4.1000004    0.1398835
   4.1100001    0.1156078
   4.1200004    0.1267520
   4.1300001    0.1306092
   4.1400003    0.1223326
   4.1500001    0.1138313
   4.1600003    0.1303374
   4.1700001    0.1279259
   4.1800003    0.1264437
   4.1900001    0.1352349
   4.2000003    0.1544868
   4.2100000    0.1334494
   4.2200003    0.1414142
   4.2300000    0.1545013
   4.2400002    0.1731348
   4.2500000    0.1659620
   4.2600002    0.1496861
   4.2700000    0.1815848
   4.2800002    0.1554222
   4.2900004    0.1542187
   4.3000002    0.1459354
   4.3100004    0.1487653
   4.3200002    0.1547243
   4.3300004    0.1622394
   4.3400002    0.1416519
   4.3500004    0.1379545
   4.3600001    0.1515539
   4.3700004    0.1352511
   4.3800001    0.1284669
   4.3900003    0.1431414
   4.4000001    0.1348000
   4.4100003    0.1629816
   4.4200001    0.1470799
   4.4300003    0.1247741
   4.4400001    0.1238081
   4.4500003    0.1332762
   4.4600000    0.1235730
   4.4700003    0.1284269
   4.4800000    0.1272673
   4.4900002    0.1308118
   4.5000000    0.1210255
   4.5100002    0.1403757
   4.5200000    0.1331940
   4.5300002    0.1458908
   4.5400004    0.1727136
   4.5500002    0.1628167
   4.5600004    0.1520444
   4.5700002    0.1557069
   4.5800004    0.1491636
   4.5900002    0.1309368
   4.6000004    0.1397774
   4.6100001    0.1388665
   4.6200004    0.1591069
   4.6300001    0.1502273
   4.6400003    0.1278742
   4.6500001    0.1390001
   4.6600003    0.1385383
   4.6700001    0.1459637
   4.6800003    0.1341433
   4.6900001    0.1280677
   4.7000003    0.1350100
   4.7100000    0.1420083
   4.7200003    0.1347290
   4.7300000    0.1276532
   4.7400002    0.1305319
   4.7500000    0.1164371
   4.7600002    0.1134039
   4.7700005    0.1295280
   4.7800002    0.1222213
   4.7900004    0.1256308
   4.8000002    0.1330673
   4.8100004    0.1280169
   4.8200002    0.1159762
   4.8300004    0.1255488
   4.8400002    0.1445055
   4.8500004    0.1344348
   4.8600001    0.1325517
   4.8700004    0.1388217
   4.8800001    0.1459735
   4.8900003    0.1321543
   4.9000001    0.1365934
   4.9100003    0.1264761
   4.9200001    0.1150671
   4.9300003    0.1281190
   4.9400001    0.1376623
   4.9500003    0.1455964
   4.9600000    0.1455208
   4.9700003    0.1335992
   4.9800000    0.1400250
   4.9900002    0.1383621
   5.0000000    0.1327934
   5.0100002    0.1449347
   5.0200005    0.1319521
   5.0300002    0.1154229
   5.0400004    0.1386070
   5.0500002    0.1225786
   5.0600004    0.1370115
   5.0700002    0.1374348
   5.0800004    0.1530800
   5.0900002    0.1371227
   5.1000004    0.1380293
   5.1100001    0.1461490
   5.1200004    0.1361324
   5.1300001    0.1397105
   5.1400003    0.1382330
   5.1500001    0.1661281
   5.1600003    0.1518845
   5.1700001    0.1483790
   5.1800003    0.1456978
   5.1900001    0.1515818
   5.2000003    0.1495641
   5.2100000    0.1434284
   5.2200003    0.1360222
   5.2300000    0.1360355
   5.2400002    0.1430214
   5.2500005    0.1497765
   5.2600002    0.1374139
   5.2700005    0.1457083
   5.2800002    0.1397268
   5.2900004    0.1209222
   5.3000002    0.1656877
   5.3100004    0.1510493
   5.3200002    0.1395154
   5.3300004    0.1651004
   5.3400002    0.1545063
   5.3500004    0.1738209
   5.3600001    0.1420565
   5.3700004    0.1596022
   5.3800001    0.1368234
   5.3900003    0.1312504
   5.4000001    0.1385633
   5.4100003    0.1478335
   5.4200001    0.1544210
   5.4300003    0.1497593
   5.4400001    0.1513480
   5.4500003    0.1582955
   5.4600000    0.1589578
   5.4700003    0.1482793
   5.4800005    0.1430521
   5.4900002    0.1509919
   5.5000005    0.1526397
   5.5100002    0.1460021
   5.5200005    0.1609971
   5.5300002    0.1461144
   5.5400004    0.1477280
   5.5500002    0.1478307
   5.5600004    0.1433095
   5.5700002    0.1474376
   5.5800004    0.1361686
   5.5900002    0.1218517
   5.6000004    0.1566072
   5.6100001    0.1410945
   5.6200004    0.1436604
   5.6300001    0.1587347
   5.6400003    0.1456504
   5.6500001    0.1384846
   5.6600003    0.1511856
   5.6700001    0.1678427
   5.6800003    0.1586358
   5.6900001    0.1700847
   5.7000003    0.1445864
   5.7100000    0.1555966
   5.7200003    0.1484229
   5.7300005    0.1579207
   5.7400002    0.1447772
   5.7500005    0.1600790
   5.7600002    0.1545303
   5.7700005    0.1561087
   5.7800002    0.1655061
   5.7900004    0.1666907
   5.8000002    0.1553473
   5.8100004    0.1537647
   5.8200002    0.1583858
   5.8300004    0.1407067
   5.8400002    0.1347602
   5.8500004    0.1423092
   5.8600001    0.1354849
   5.8700004    0.1410633
   5.8800001    0.1395864
   5.8900003    0.1262615
   5.9000001    0.1418287
   5.9100003    0.1553610
   5.9200001    0.1435654
   5.9300003    0.1452234
   5.9400001    0.1441291
   5.9500003    0.1411908
   5.9600005    0.1453171
   5.9700003    0.1593636
   5.9800005    0.1512852
   5.9900002    0.1539221
   6.0000005    0.1524219
   6.0100002    0.1382368
   6.0200005    0.1289870
   6.0300002    0.1540730
   6.0400004    0.1477666
   6.0500002    0.1553913
   6.0600004    0.1422921
   6.0700002    0.1446485
   6.0800004    0.1331673
   6.0900002    0.1328110
   6.1000004    0.1465125
   6.1100001    0.1428863
   6.1200004    0.1274716
   6.1300001    0.1448599
   6.1400003    0.1577085
   6.1500001    0.1427880
   6.1600003    0.1495426
   6.1700001    0.1420296
   6.1800003    0.1416840
   6.1900001    0.1454044
   6.2000003    0.1482054
   6.2100005    0.1423272
   6.2200003    0.1367863
   6.2300005    0.1499657
   6.2400002    0.1504357
   6.2500005    0.1452020
   6.2600002    0.1413254
   6.2700005    0.1464856
   6.2800002    0.1424422
   6.2900004    0.1500922
   6.3000002    0.1498410
   6.3100004    0.1455987
   6.3200002    0.1555470
   6.3300004    0.1609196
   6.3400002    0.1565557
   6.3500004    0.1586936
   6.3600001    0.1554118
   6.3700004    0.1448659
   6.3800001    0.1424606
   6.3900003    0.1582662
   6.4000001    0.1480460
   6.4100003    0.1676226
   6.4200001    0.1611527
   6.4300003    0.1555305
   6.4400005    0.1562909
   6.4500003    0.1494460
   6.4600005    0.1731203
   6.4700003    0.1677629
   6.4800005    0.1500348
   6.4900002    0.1422571
   6.5000005    0.1332593
   6.5100002    0.1483482
   6.5200005    0.1427431
   6.5300002    0.1432632
   6.5400004    0.1359772
   6.5500002    0.1446772
   6.5600004    0.1453180
   6.5700002    0.1413427
   6.5800004    0.1427633
   6.5900002    0.1393032
   6.6000004    0.1369935
   6.6100001    0.1460774
   6.6200004    0.1338277
   6.6300001    0.1341118
   6.6400003    0.1335204
   6.6500001    0.1365466
   6.6600003    0.1476438
   6.6700006    0.1285305
   6.6800003    0.1428633
   6.6900005    0.1409914
   6.7000003    0.1243138
   6.7100005    0.1275232
   6.7200003    0.1391804
   6.7300005    0.1482337
   6.7400002    0.1443954
   6.7500005    0.1428395
   6.7600002    0.1316218
   6.7700005    0.1263437
   6.7800002    0.1221754
   6.7900004    0.1283184
   6.8000002    0.1277765
   6.8100004    0.1378390
   6.8200002    0.1306831
   6.8300004    0.1340147
   6.8400002    0.1338133
   6.8500004    0.1248185
   6.8600001    0.1404337
   6.8700004    0.1173550
   6.8800001    0.1259740
   6.8900003    0.1360216
   6.9000001    0.1366386
   6.9100003    0.1501924
   6.9200006    0.1502244
   6.9300003    0.1522836
   6.9400005    0.1349877
   6.9500003    0.1455060
   6.9600005    0.1335287
   6.9700003    0.1431447
   6.9800005    0.1419003
   6.9900002    0.1284934
   7.0000005    0.1372947
   7.0100002    0.1322508
   7.0200005    0.1287372
   7.0300002    0.1368341
   7.0400004    0.1404831
   7.0500002    0.1351182
   7.0600004    0.1387077
   7.0700002    0.1279439
   7.0800004    0.1205264
   7.0900002    0.1227965
   7.1000004    0.1267255
   7.1100001    0.1414197
   7.1200004    0.1275008
   7.1300001    0.1382979
   7.1400003    0.1367879
   7.1500006    0.1372758
   7.1600003    0.1358921
   7.1700006    0.1454866
   7.1800003    0.1369172
   7.1900005    0.1577612
   7.2000003    0.1542208
   7.2100005    0.1475414
   7.2200003    0.1231939
   7.2300005    0.1257382
   7.2400002    0.1263194
   7.2500005    0.1386440
   7.2600002    0.1180104
   7.2700005    0.1354492
   7.2800002    0.1339379
   7.2900004    0.1210952
   7.3000002    0.1193137
   7.3100004    0.1231799
   7.3200002    0.1142119
   7.3300004    0.1454885
   7.3400002    0.1395782
   7.3500004    0.1283378
   7.3600001    0.1402464
   7.3700004    0.1290720
   7.3800001    0.1307566
   7.3900003    0.1430884
   7.4000006    0.1515151
   7.4100003    0.1295343
   7.4200006    0.1335611
   7.4300003    0.1273186
   7.4400005    0.1288502
   7.4500003    0.1262478
   7.4600005    0.1319125
   7.4700003    0.1406360
   7.4800005    0.1355122
   7.4900002    0.1286945
   7.5000005    0.1190401
   7.5100002    0.1142800
   7.5200005    0.1287200
   7.5300002    0.1362086
   7.5400004    0.1286306
   7.5500002    0.1141329
   7.5600004    0.1217990
   7.5700002    0.1436069
   7.5800004    0.1469338
   7.5900002    0.1296617
   7.6000004    0.1336017
   7.6100001    0.1389505
   7.6200004    0.1372524
   7.6300006    0.1207480
   7.6400003    0.1358699
   7.6500006    0.1457907
   7.6600003    0.1380443
   7.6700006    0.1357909
   7.6800003    0.1386697
   7.6900005    0.1319116
   7.7000003    0.1384203
   7.7100005    0.1448894
   7.7200003    0.1374503
   7.7300005    0.1388715
   7.7400002    0.1339880
   7.7500005    0.1396496
   7.7600002    0.1377336
   7.7700005    0.1509995
   7.7800002    0.1407542
   7.7900004    0.1383744
   7.8000002    0.1297099
   7.8100004    0.1339314
   7.8200002    0.1505216
   7.8300004    0.1388251
   7.8400002    0.1383417
   7.8500004    0.1265612
   7.8600006    0.1302235
   7.8700004    0.1356702
   7.8800006    0.1217878
   7.8900003    0.1157901
   7.9000006    0.1292041
   7.9100003    0.1155014
   7.9200006    0.1228117
   7.9300003    0.1353618
   7.9400005    0.1156665
   7.9500003    0.1216448
   7.9600005    0.1301957
   7.9700003    0.1186750
   7.9800005    0.1395188
   7.9900002    0.1193854
   8.0000000    0.1301446
   8.0100002    0.1204067
   8.0200005    0.1183439
   8.0300007    0.1229996
   8.0400000    0.1332780
   8.0500002    0.1226694
   8.0600004    0.1397551
   8.0700006    0.1194045
   8.0799999    0.1144001
   8.0900002    0.1306261
   8.1000004    0.1212470
   8.1100006    0.1351668
   8.1200008    0.1417302
   8.1300001    0.1384414
   8.1400003    0.1446623
   8.1500006    0.1309488
   8.1600008    0.1336929
   8.1700001    0.1264808
   8.1800003    0.1436227
   8.1900005    0.1310439
   8.2000008    0.1359434
   8.2100000    0.1439428
   8.2200003    0.1520132
   8.2300005    0.1339112
   8.2400007    0.1367980
   8.2500000    0.1299810
   8.2600002    0.1533008
   8.2700005    0.1359241
   8.2800007    0.1408154
   8.2900000    0.1321978
   8.3000002    0.1444889
   8.3100004    0.1355249
   8.3200006    0.1470627
   8.3299999    0.1491551
   8.3400002    0.1302317
   8.3500004    0.1378901
   8.3600006    0.1300760
   8.3700008    0.1309067
   8.3800001    0.1282615
   8.3900003    0.1212000
   8.4000006    0.1220383
   8.4100008    0.1303174
   8.4200001    0.1336698
   8.4300003    0.1142918
   8.4400005    0.1410162
   8.4500008    0.1391563
   8.4600000    0.1347984
   8.4700003    0.1249379
   8.4800005    0.1202552
   8.4900007    0.1222665
   8.5000000    0.1255388
   8.5100002    0.1325649
   8.5200005    0.1207675
   8.5300007    0.1217387
   8.5400000    0.1510196
   8.5500002    0.1303613
   8.5600004    0.1305383
   8.5700006    0.1203497
   8.5800009    0.1318974
   8.5900002    0.1399443
   8.6000004    0.1322262
   8.6100006    0.1362248
   8.6200008    0.1274445
   8.6300001    0.1432743
   8.6400003    0.1316796
   8.6500006    0.1380834
   8.6600008    0.1418082
   8.6700001    0.1421887
   8.6800003    0.1367212
   8.6900005    0.1480989
   8.7000008    0.1503842
   8.7100000    0.1470253
   8.7200003    0.1515462
   8.7300005    0.1309187
   8.7400007    0.1282858
   8.7500000    0.1230453
   8.7600002    0.1280703
   8.7700005    0.1396124
   8.7800007    0.1250906
   8.7900000    0.1300851
   8.8000002    0.1296100
   8.8100004    0.1256874
   8.8200006    0.1248472
   8.8300009    0.1246667
   8.8400002    0.1236045
   8.8500004    0.1177364
   8.8600006    0.1215242
   8.8700008    0.1296422
   8.8800001    0.1232871
   8.8900003    0.1245774
   8.9000006    0.1244288
   8.9100008    0.1258441
   8.9200001    0.1220821
   8.9300003    0.1260040
   8.9400005    0.1240233
   8.9500008    0.1194510
   8.9600000    0.1239393
   8.9700003    0.1273943
   8.9800005    0.1217306
   8.9900007    0.1268029
   9.0000000    0.1156814
   9.0100002    0.1308028
   9.0200005    0.1219142
   9.0300007    0.1142102
   9.0400000    0.1152861
   9.0500002    0.1227899
   9.0600004    0.1170345
   9.0700006    0.1267732
   9.0800009    0.1298337
   9.0900002    0.1210775
   9.1000004    0.1232513
   9.1100006    0.1204939
   9.1200008    0.1279837
   9.1300001    0.1223838
   9.1400003    0.1225253
   9.1500006    0.1171295
   9.1600008    0.1278576
   9.1700001    0.1149027
   9.1800003    0.1096600
   9.1900005    0.1178082
   9.2000008    0.1148707
   9.2100000    0.1231741
   9.2200003    0.1197715
   9.2300005    0.1171960
   9.2400007    0.1356455
   9.2500000    0.1155389
   9.2600002    0.1145313
   9.2700005    0.1206684
   9.2800007    0.1247736
   9.2900009    0.1398544
   9.3000002    0.1281958
   9.3100004    0.1326929
   9.3200006    0.1207239
   9.3300009    0.1149307
   9.3400002    0.1118966
   9.3500004    0.1217797
   9.3600006    0.1281722
   9.3700008    0.1105841
   9.3800001    0.1111425
   9.3900003    0.1028393
   9.4000006    0.1249279
   9.4100008    0.1167762
   9.4200001    0.1245149
   9.4300003    0.1180705
   9.4400005    0.1204802
   9.4500008    0.1356261
   9.4600000    0.1202344
   9.4700003    0.1217465
   9.4800005    0.1271335
   9.4900007    0.1338461
   9.5000000    0.1195120
   9.5100002    0.1138481
   9.5200005    0.1264125
   9.5300007    0.1169827
   9.5400009    0.1269940
   9.5500002    0.1224203
   9.5600004    0.1213569
   9.5700006    0.1146249
   9.5800009    0.1254914
   9.5900002    0.1268864
   9.6000004    0.1284805
   9.6100006    0.1366874
   9.6200008    0.1180842
   9.6300001    0.1501393
   9.6400003    0.1385889
   9.6500006    0.1417461
   9.6600008    0.1278903
   9.6700001    0.1329545
   9.6800003    0.1360562
   9.6900005    0.1334104
   9.7000008    0.1280111
   9.7100000    0.1268308
   9.7200003    0.1369128
   9.7300005    0.1169815
   9.7400007    0.1162320
   9.7500000    0.1322213
   9.7600002    0.1276234
   9.7700005    0.1299055
   9.7800007    0.1378618
   9.7900009    0.1247149
   9.8000002    0.1247211
   9.8100004    0.1311187
   9.8200006    0.1334687
   9.8300009    0.1312160
   9.8400002    0.1345938
   9.8500004    0.1400865
   9.8600006    0.1370427
   9.8700008    0.1388351
   9.8800001    0.1337431
   9.8900003    0.1296048
   9.9000006    0.1289957
   9.9100008    0.1313432
   9.9200001    0.1404962
   9.9300003    0.1380615
   9.9400005    0.1396720
   9.9500008    0.1481443
   9.9600000    0.1301422
   9.9700003    0.1478359
   9.9800005    0.1521070
   9.9900007    0.1406153
  10.0000000    0.1403614
  10.0100002    0.1431121
  10.0200005    0.1404159
  10.0300007    0.1399723
  10.0400009    0.1393918
  10.0500002    0.1283688
  10.0600004    0.1337721
  10.0700006    0.1346891
  10.0800009    0.1435111
  10.0900002    0.1523071
  10.1000004    0.1369923
  10.1100006    0.1416833
  10.1200008    0.1438623
  10.1300001    0.1348298
  10.1400003    0.1321264
  10.1500006    0.1299726
  10.1600008    0.1302668
  10.1700001    0.1220949
  10.1800003    0.1263417
  10.1900005    0.1334108
  10.2000008    0.1288209
  10.2100000    0.1253804
  10.2200003    0.1250464
  10.2300005    0.1259937
  10.2400007    0.1197873
  10.2500010    0.1236779
  10.2600002    0.1150326
  10.2700005    0.1308092
  10.2800007    0.1306482
  10.2900009    0.1309755
  10.3000002    0.1271194
  10.3100004    0.1213994
  10.3200006    0.1256501
  10.3300009    0.1162845
  10.3400002    0.1140177
  10.3500004    0.1152837
  10.3600006    0.1148424
  10.3700008    0.1163794
  10.3800001    0.1152838
  10.3900003    0.1140113
  10.4000006    0.1245432
  10.4100008    0.1114672
  10.4200001    0.1304591
  10.4300003    0.1226602
  10.4400005    0.1208980
  10.4500008    0.1281731
  10.4600000    0.1235431
  10.4700003    0.1308153
  10.4800005    0.1231425
  10.4900007    0.1147747
  10.5000010    0.1174815
  10.5100002    0.1268525
  10.5200005    0.1223271
  10.5300007    0.1290645
  10.5400009    0.1195439
  10.5500002    0.1110312
  10.5600004    0.1190762
  10.5700006    0.1264065
  10.5800009    0.1299512
  10.5900002    0.1360627
  10.6000004    0.1451761
  10.6100006    0.1233538
  10.6200008    0.1254549
  10.6300001    0.1185933
  10.6400003    0.1178721
  10.6500006    0.1197828
  10.6600008    0.1088399
  10.6700001    0.1182698
  10.6800003    0.1264688
  10.6900005    0.1247182
  10.7000008    0.1377788
  10.7100000    0.1228782
  10.7200003    0.1242119
  10.7300005    0.1157909
  10.7400007    0.1195483
  10.7500010    0.1133047
  10.7600002    0.1274365
  10.7700005    0.1221990
  10.7800007    0.1161591
  10.7900009    0.1151619
  10.8000002    0.1176366
  10.8100004    0.1202451
  10.8200006    0.1292129
  10.8300009    0.1250732
  10.8400002    0.1233286
  10.8500004    0.1259369
  10.8600006    0.1248695
  10.8700008    0.1345900
  10.8800001    0.1232926
  10.8900003    0.1121657
  10.9000006    0.1266038
  10.9100008    0.1181342
  10.9200001    0.1090209
  10.9300003    0.1093390
  10.9400005    0.1103483
  10.9500008    0.1173615
  10.9600010    0.1160574
  10.9700003    0.1041600
  10.9800005    0.1229411
  10.9900007    0.1187168
  11.0000010    0.1096743
  11.0100002    0.1168287
  11.0200005    0.1180905
  11.0300007    0.1099608
  11.0400009    0.1110491
  11.0500002    0.1091092
  11.0600004    0.1086440
  11.0700006    0.1117388
  11.0800009    0.1161125
  11.0900002    0.1159486
  11.1000004    0.1193224
  11.1100006    0.1234988
  11.1200008    0.1132588
  11.1300001    0.1156610
  11.1400003    0.1156106
  11.1500006    0.1050891
  11.1600008    0.1189739
  11.1700001    0.1138305
  11.1800003    0.1297186
  11.1900005    0.1264569
  11.2000008    0.1109416
  11.2100010    0.1102203
  11.2200003    0.1228306
  11.2300005    0.1103773
  11.2400007    0.1219732
  11.2500010    0.1024747
  11.2600002    0.1179807
  11.2700005    0.1178378
  11.2800007    0.1210871
  11.2900009    0.1094467
  11.3000002    0.1255869
  11.3100004    0.1205474
  11.3200006    0.1340305
  11.3300009    0.1260053
  11.3400002    0.1113744
  11.3500004    0.1232220
  11.3600006    0.1213719
  11.3700008    0.1123213
  11.3800001    0.1091795
  11.3900003    0.1138622
  11.4000006    0.1128359
  11.4100008    0.1044746
  11.4200001    0.1086003
  11.4300003    0.1093226
  11.4400005    0.1116163
  11.4500008    0.1112867
  11.4600010    0.1169309
  11.4700003    0.1197701
  11.4800005    0.1229753
  11.4900007    0.1207604
  11.5000010    0.1132763
  11.5100002    0.1328253
  11.5200005    0.1215113
  11.5300007    0.1148059
  11.5400009    0.1128783
  11.5500002    0.1334793
  11.5600004    0.1321702
  11.5700006    0.1419370
  11.5800009    0.1230146
  11.5900002    0.1267880
  11.6000004    0.1368254
  11.6100006    0.1406945
  11.6200008    0.1382296
  11.6300001    0.1161129
  11.6400003    0.1280698
  11.6500006    0.1307558
  11.6600008    0.1274542
  11.6700010    0.1254368
  11.6800003    0.1156384
  11.6900005    0.1243079
  11.7000008    0.1283292
  11.7100010    0.1295678
  11.7200003    0.1373610
  11.7300005    0.1260202
  11.7400007    0.1339291
  11.7500010    0.1297195
  11.7600002    0.1368509
  11.7700005    0.1206008
  11.7800007    0.1197548
  11.7900009    0.1148408
  11.8000002    0.1212083
  11.8100004    0.1151121
  11.8200006    0.1373768
  11.8300009    0.1311572
  11.8400002    0.1266427
  11.8500004    0.1255554
  11.8600006    0.1130464
  11.8700008    0.1173849
  11.8800001    0.1248596
  11.8900003    0.1310591
  11.9000006    0.1191019
  11.9100008    0.1236255
  11.9200010    0.1310842
  11.9300003    0.1261244
  11.9400005    0.1202921
  11.9500008    0.1245690
  11.9600010    0.1278145
  11.9700003    0.1243555
  11.9800005    0.1286734
  11.9900007    0.1339582
  12.0000010    0.1358797
  12.0100002    0.1223048
  12.0200005    0.1302842
  12.0300007    0.1268593
  12.0400009    0.1319657
  12.0500002    0.1526086
  12.0600004    0.1480315
  12.0700006    0.1387136
  12.0800009    0.1360947
  12.0900002    0.1611912
  12.1000004    0.1516325
  12.1100006    0.1564499
  12.1200008    0.1676081
  12.1300001    0.1332648
  12.1400003    0.1321718
  12.1500006    0.1298030
  12.1600008    0.1162446
  12.1700010    0.1220409
  12.1800003    0.1140222
  12.1900005    0.1181432
  12.2000008    0.1303096
  12.2100010    0.1235890
  12.2200003    0.1251476
  12.2300005    0.1426087
  12.2400007    0.1322204
  12.2500010    0.1310802
  12.2600002    0.1317046
  12.2700005    0.1276592
  12.2800007    0.1226821
  12.2900009    0.1262717
  12.3000002    0.1330148
  12.3100004    0.1329696
  12.3200006    0.1398297
  12.3300009    0.1224821
  12.3400002    0.1081391
  12.3500004    0.1232836
  12.3600006    0.1253106
  12.3700008    0.1286495
  12.3800001    0.1237868
  12.3900003    0.1286494
  12.4000006    0.1304465
  12.4100008    0.1214122
  12.4200010    0.1203283
  12.4300003    0.1231389
  12.4400005    0.1288305
  12.4500008    0.1217259
  12.4600010    0.1308395
  12.4700003    0.1232032
  12.4800005    0.1324448
  12.4900007    0.1232613
  12.5000010    0.1297157
  12.5100002    0.1255472
  12.5200005    0.1327219
  12.5300007    0.1221946
  12.5400009    0.1301308
  12.5500002    0.1250675
  12.5600004    0.1289117
  12.5700006    0.1121922
  12.5800009    0.1211926
  12.5900002    0.1248271
  12.6000004    0.1309789
  12.6100006    0.1308703
  12.6200008    0.1229724
  12.6300011    0.1238719
  12.6400003    0.1209923
  12.6500006    0.1098350
  12.6600008    0.1109271
  12.6700010    0.1127321
  12.6800003    0.1113399
  12.6900005    0.1030256
  12.7000008    0.1021043
  12.7100010    0.1069117
  12.7200003    0.1076565
  12.7300005    0.1116075
  12.7400007    0.1025137
  12.7500010    0.1088514
  12.7600002    0.1143671
  12.7700005    0.1187162
  12.7800007    0.1183783
  12.7900009    0.1167523
  12.8000002    0.1192371
  12.8100004    0.1168772
  12.8200006    0.1215394
  12.8300009    0.1147681
  12.8400002    0.1036281
  12.8500004    0.1207181
  12.8600006    0.1117304
  12.8700008    0.1068365
  12.8800011    0.1131395
  12.8900003    0.1032652
  12.9000006    0.1045299
  12.9100008    0.1033407
  12.9200010    0.1105653
  12.9300003    0.1120948
  12.9400005    0.1179949
  12.9500008    0.1201281
  12.9600010    0.1150680
  12.9700003    0.1099833
  12.9800005    0.1067903
  12.9900007    0.1042261
  13.0000010    0.1040591
  13.0100002    0.1131861
  13.0200005    0.1200852
  13.0300007    0.1160546
  13.0400009    0.1111592
  13.0500002    0.1038563
  13.0600004    0.1053206
  13.0700006    0.1301531
  13.0800009    0.1271538
  13.0900002    0.1102659
  13.1000004    0.1116223
  13.1100006    0.1176357
  13.1200008    0.1308322
  13.1300011    0.1225018
  13.1400003    0.1154261
  13.1500006    0.1130212
  13.1600008    0.1153102
  13.1700010    0.1132960
  13.1800003    0.1076233
  13.1900005    0.1216880
  13.2000008    0.1085409
  13.2100010    0.1178155
  13.2200003    0.1238592
  13.2300005    0.1198529
  13.2400007    0.1162460
  13.2500010    0.1233311
  13.2600002    0.1167695
  13.2700005    0.1159926
  13.2800007    0.1176181
  13.2900009    0.1159090
  13.3000002    0.1173418
  13.3100004    0.1179000
  13.3200006    0.1339460
  13.3300009    0.1254548
  13.3400011    0.1267468
  13.3500004    0.1288519
  13.3600006    0.1180358
  13.3700008    0.1353135
  13.3800011    0.1144219
  13.3900003    0.1102026
  13.4000006    0.1183695
  13.4100008    0.1116386
  13.4200010    0.1155007
  13.4300003    0.1177407
  13.4400005    0.1286192
  13.4500008    0.1315911
  13.4600010    0.1241957
  13.4700003    0.1216491
  13.4800005    0.1101679
  13.4900007    0.1136538
  13.5000010    0.1081719
  13.5100002    0.1032035
  13.5200005    0.1115496
  13.5300007    0.1280769
  13.5400009    0.1279879
  13.5500002    0.1116062
  13.5600004    0.1257411
  13.5700006    0.1266269
  13.5800009    0.1195241
  13.5900011    0.1207149
  13.6000004    0.1490294
  13.6100006    0.1482538
  13.6200008    0.1554980
  13.6300011    0.1332243
  13.6400003    0.1570276
  13.6500006    0.1371090
  13.6600008    0.1253433
  13.6700010    0.1272992
  13.6800003    0.1280030
  13.6900005    0.1340638
  13.7000008    0.1357410
  13.7100010    0.1170637
  13.7200003    0.1120785
  13.7300005    0.1040745
  13.7400007    0.1139541
  13.7500010    0.1301539
  13.7600002    0.1165266
  13.7700005    0.1100324
  13.7800007    0.1146793
  13.7900009    0.1061580
  13.8000002    0.1383185
  13.8100004    0.1393607
  13.8200006    0.1318684
  13.8300009    0.1299920
  13.8400011    0.1277649
  13.8500004    0.1394573
  13.8600006    0.1429656
  13.8700008    0.1376932
  13.8800011    0.1295595
  13.8900003    0.1407931
  13.9000006    0.1205082
  13.9100008    0.1313059
  13.9200010    0.1247499
  13.9300003    0.1265304
  13.9400005    0.1299348
  13.9500008    0.1244482
  13.9600010    0.1138175
  13.9700003    0.1231236
  13.9800005    0.1245184
  13.9900007    0.1306429
  14.0000010    0.1239168
  14.0100002    0.1488108
  14.0200005    0.1254403
  14.0300007    0.1257981
  14.0400009    0.1230443
  14.0500002    0.1257467
  14.0600004    0.1190572
  14.0700006    0.1217413
  14.0800009    0.1288551
  14.0900011    0.1293393
  14.1000004    0.1157662
  14.1100006    0.1285457
  14.1200008    0.1132026
  14.1300011    0.1220788
  14.1400003    0.1162556
  14.1500006    0.1184399
  14.1600008    0.1335288
  14.1700010    0.1293344
  14.1800003    0.1224027
  14.1900005    0.1193937
  14.2000008    0.1289566
  14.2100010    0.1295418
  14.2200003    0.1258865
  14.2300005    0.1225608
  14.2400007    0.1268644
  14.2500010    0.1079375
  14.2600002    0.1120642
  14.2700005    0.1118527
  14.2800007    0.1084280
  14.2900009    0.1122599
  14.3000011    0.1109830
  14.3100004    0.1071875
  14.3200006    0.1126122
  14.3300009    0.1285529
  14.3400011    0.1205728
  14.3500004    0.1148751
  14.3600006    0.1231164
  14.3700008    0.1260601
  14.3800011    0.1229765
  14.3900003    0.1110559
  14.4000006    0.1249726
  14.4100008    0.1313442
  14.4200010    0.1182959
  14.4300003    0.1208004
  14.4400005    0.1362508
  14.4500008    0.1365862
  14.4600010    0.1480866
  14.4700003    0.1263291
  14.4800005    0.1252622
  14.4900007    0.1246827
  14.5000010    0.1247547
  14.5100002    0.1436183
  14.5200005    0.1247657
  14.5300007    0.1364934
  14.5400009    0.1384079
  14.5500011    0.1346333
  14.5600004    0.1332282
  14.5700006    0.1264955
  14.5800009    0.1178520
  14.5900011    0.1262635
  14.6000004    0.1167445
  14.6100006    0.1166148
  14.6200008    0.1218231
  14.6300011    0.1257405
  14.6400003    0.1514652
  14.6500006    0.1452907
  14.6600008    0.1351577
  14.6700010    0.1188220
  14.6800003    0.1263687
  14.6900005    0.1246198
  14.7000008    0.1267747
  14.7100010    0.1340021
  14.7200003    0.1276142
  14.7300005    0.1271884
  14.7400007    0.1404310
  14.7500010    0.1357362
  14.7600002    0.1345340
  14.7700005    0.1369775
  14.7800007    0.1270113
  14.7900009    0.1347713
  14.8000011    0.1430263
  14.8100004    0.1289885
  14.8200006    0.1445459
  14.8300009    0.1404463
  14.8400011    0.1435607
  14.8500004    0.1201528
  14.8600006    0.1544692
  14.8700008    0.1323896
  14.8800011    0.1246466
  14.8900003    0.1315141
  14.9000006    0.1280979
  14.9100008    0.1273558
  14.9200010    0.1248905
  14.9300003    0.1294056
  14.9400005    0.1315953
  14.9500008    0.1331491
  14.9600010    0.1412728
  14.9700003    0.1233374
  14.9800005    0.1339003
  14.9900007    0.1418801
  15.0000010    0.1382847
  15.0100012    0.1281455
  15.0200005    0.1282566
  15.0300007    0.1278138
  15.0400009    0.1416671
  15.0500011    0.1284093
  15.0600004    0.1335673
  15.0700006    0.1358529
  15.0800009    0.1481332
  15.0900011    0.1326613
  15.1000004    0.1260877
  15.1100006    0.1328027
  15.1200008    0.1199271
  15.1300011    0.1305600
  15.1400003    0.1326139
  15.1500006    0.1236724
  15.1600008    0.1385797
  15.1700010    0.1365705
  15.1800003    0.1480299
  15.1900005    0.1465227
  15.2000008    0.1580748
  15.2100010    0.1487931
  15.2200003    0.1591146
  15.2300005    0.1511136
  15.2400007    0.1533392
  15.2500010    0.1543041
  15.2600012    0.1594486
  15.2700005    0.1519358
  15.2800007    0.1614443
  15.2900009    0.1480681
  15.3000011    0.1369969
  15.3100004    0.1374988
  15.3200006    0.1395279
  15.3300009    0.1453556
  15.3400011    0.1522110
  15.3500004    0.1684155
  15.3600006    0.1482303
  15.3700008    0.1583900
  15.3800011    0.1471518
  15.3900003    0.1553794
  15.4000006    0.1484713
  15.4100008    0.1569328
  15.4200010    0.1654008
  15.4300003    0.1882014
  15.4400005    0.1836068
  15.4500008    0.1747512
  15.4600010    0.1809269
  15.4700003    0.1611672
  15.4800005    0.1552954
  15.4900007    0.1574913
  15.5000010    0.1634980
  15.5100012    0.1630963
  15.5200005    0.1700123
  15.5300007    0.1773993
  15.5400009    0.1662301
  15.5500011    0.1713777
  15.5600004    0.1818028
  15.5700006    0.1820224
  15.5800009    0.1683683
  15.5900011    0.1625944
  15.6000004    0.1668916
  15.6100006    0.1651535
  15.6200008    0.1795520
  15.6300011    0.1746723
  15.6400003    0.1724766
  15.6500006    0.1526857
  15.6600008    0.1554459
  15.6700010    0.1509779
  15.6800003    0.1666648
  15.6900005    0.1713580
  15.7000008    0.1567407
  15.7100010    0.1563307
  15.7200012    0.1632316
  15.7300005    0.1395701
  15.7400007    0.1525767
  15.7500010    0.1563371
  15.7600012    0.1628438
  15.7700005    0.1512240
  15.7800007    0.1559212
  15.7900009    0.1463712
  15.8000011    0.1525629
  15.8100004    0.1449659
  15.8200006    0.1412490
  15.8300009    0.1449804
  15.8400011    0.1512375
  15.8500004    0.1540486
  15.8600006    0.1430181
  15.8700008    0.1386104
  15.8800011    0.1416553
  15.8900003    0.1377125
  15.9000006    0.1388957
  15.9100008    0.1333681
  15.9200010    0.1364042
  15.9300003    0.1259241
  15.9400005    0.1363125
  15.9500008    0.1341975
  15.9600010    0.1384847
  15.9700012    0.1303698
  15.9800005    0.1426634
  15.9900007    0.1402583
  16.0000000    0.1332662
  16.0100002    0.1343388
  16.0200005    0.1426696
  16.0300007    0.1429355
  16.0400009    0.1407550
  16.0500011    0.1434433
  16.0600014    0.1440243
  16.0700016    0.1564178
  16.0799999    0.1483933
  16.0900002    0.1610546
  16.1000004    0.1481798
  16.1100006    0.1517673
  16.1200008    0.1555579
  16.1300011    0.1662441
  16.1400013    0.1506247
  16.1500015    0.1507886
  16.1599998    0.1655433
  16.1700001    0.1617464
  16.1800003    0.1481261
  16.1900005    0.1626057
  16.2000008    0.1425580
  16.2100010    0.1495834
  16.2200012    0.1366843
  16.2300014    0.1293279
  16.2400017    0.1515368
  16.2500000    0.1467950
  16.2600002    0.1456158
  16.2700005    0.1445805
  16.2800007    0.1379958
  16.2900009    0.1430718
  16.3000011    0.1391813
  16.3100014    0.1536645
  16.3200016    0.1472897
  16.3299999    0.1482949
  16.3400002    0.1415001
  16.3500004    0.1502001
  16.3600006    0.1530282
  16.3700008    0.1581490
  16.3800011    0.1394208
  16.3900013    0.1496098
  16.4000015    0.1318671
  16.4099998    0.1388140
  16.4200001    0.1388129
  16.4300003    0.1408455
  16.4400005    0.1458621
  16.4500008    0.1393156
  16.4600010    0.1454478
  16.4700012    0.1479143
  16.4800014    0.1467078
  16.4900017    0.1551296
  16.5000000    0.1519542
  16.5100002    0.1483828
  16.5200005    0.1431436
  16.5300007    0.1473746
  16.5400009    0.1448595
  16.5500011    0.1439400
  16.5600014    0.1445958
  16.5700016    0.1437999
  16.5799999    0.1429310
  16.5900002    0.1606804
  16.6000004    0.1391782
  16.6100006    0.1407320
  16.6200008    0.1452131
  16.6300011    0.1411775
  16.6400013    0.1410840
  16.6500015    0.1363786
  16.6599998    0.1342472
  16.6700001    0.1383311
  16.6800003    0.1369908
  16.6900005    0.1388400
  16.7000008    0.1521977
  16.7100010    0.1532312
  16.7200012    0.1415253
  16.7300014    0.1489109
  16.7400017    0.1581232
  16.7500000    0.1354879
  16.7600002    0.1465286
  16.7700005    0.1502894
  16.7800007    0.1394167
  16.7900009    0.1419821
  16.8000011    0.1370220
  16.8100014    0.1403812
  16.8200016    0.1477105
  16.8299999    0.1384194
  16.8400002    0.1489527
  16.8500004    0.1449403
  16.8600006    0.1499736
  16.8700008    0.1346291
  16.8800011    0.1467229
  16.8900013    0.1441767
  16.9000015    0.1475072
  16.9100018    0.1628740
  16.9200001    0.1358794
  16.9300003    0.1447091
  16.9400005    0.1434560
  16.9500008    0.1429662
  16.9600010    0.1326392
  16.9700012    0.1377584
  16.9800014    0.1394473
  16.9900017    0.1366140
  17.0000000    0.1561094
  17.0100002    0.1549515
  17.0200005    0.1509106
  17.0300007    0.1420521
  17.0400009    0.1396449
  17.0500011    0.1375343
  17.0600014    0.1441411
  17.0700016    0.1462566
  17.0799999    0.1443341
  17.0900002    0.1344181
  17.1000004    0.1429748
  17.1100006    0.1489677
  17.1200008    0.1382086
  17.1300011    0.1395909
  17.1400013    0.1306044
  17.1500015    0.1572494
  17.1600018    0.1453481
  17.1700001    0.1495761
  17.1800003    0.1414094
  17.1900005    0.1413980
  17.2000008    0.1329832
  17.2100010    0.1402698
  17.2200012    0.1315086
  17.2300014    0.1396396
  17.2400017    0.1367084
  17.2500000    0.1320499
  17.2600002    0.1279061
  17.2700005    0.1316776
  17.2800007    0.1310434
  17.2900009    0.1389062
  17.3000011    0.1308858
  17.3100014    0.1231468
  17.3200016    0.1307988
  17.3299999    0.1478007
  17.3400002    0.1359006
  17.3500004    0.1330490
  17.3600006    0.1394390
  17.3700008    0.1265513
  17.3800011    0.1326114
  17.3900013    0.1320359
  17.4000015    0.1251684
  17.4100018    0.1365966
  17.4200001    0.1379857
  17.4300003    0.1375955
  17.4400005    0.1405404
  17.4500008    0.1488780
  17.4600010    0.1250350
  17.4700012    0.1261606
  17.4800014    0.1392034
  17.4900017    0.1374231
  17.5000000    0.1437606
  17.5100002    0.1511521
  17.5200005    0.1281332
  17.5300007    0.1353782
  17.5400009    0.1328559
  17.5500011    0.1541438
  17.5600014    0.1505519
  17.5700016    0.1480196
  17.5799999    0.1514881
  17.5900002    0.1324709
  17.6000004    0.1392429
  17.6100006    0.1331561
  17.6200008    0.1411948
  17.6300011    0.1304910
  17.6400013    0.1286941
  17.6500015    0.1320483
  17.6600018    0.1339982
  17.6700001    0.1396058
  17.6800003    0.1334279
  17.6900005    0.1261424
  17.7000008    0.1353915
  17.7100010    0.1354630
  17.7200012    0.1402263
  17.7300014    0.1381126
  17.7400017    0.1252645
  17.7500000    0.1161891
  17.7600002    0.1419406
  17.7700005    0.1418163
  17.7800007    0.1194378
  17.7900009    0.1148070
  17.8000011    0.1150217
  17.8100014    0.1088267
  17.8200016    0.1212530
  17.8299999    0.1126809
  17.8400002    0.1187687
  17.8500004    0.1138284
  17.8600006    0.1240395
  17.8700008    0.1198575
  17.8800011    0.1285739
  17.8900013    0.1232777
  17.9000015    0.1253230
  17.9100018    0.1297726
  17.9200001    0.1195999
  17.9300003    0.1232881
  17.9400005    0.1141698
  17.9500008    0.1331222
  17.9600010    0.1389532
  17.9700012    0.1372745
  17.9800014    0.1357711
  17.9900017    0.1439440
  18.0000000    0.1429830
  18.0100002    0.1406431
  18.0200005    0.1364202
  18.0300007    0.1345698
  18.0400009    0.1315842
  18.0500011    0.1387735
  18.0600014    0.1398263
  18.0700016    0.1357489
  18.0799999    0.1440580
  18.0900002    0.1452957
  18.1000004    0.1272868
  18.1100006    0.1279606
  18.1200008    0.1458544
  18.1300011    0.1296791
  18.1400013    0.1427643
  18.1500015    0.1378914
  18.1600018    0.1394747
  18.1700001    0.1347249
  18.1800003    0.1317250
  18.1900005    0.1256379
  18.2000008    0.1263106
  18.2100010    0.1305803
  18.2200012    0.1269070
  18.2300014    0.1309376
  18.2400017    0.1251512
  18.2500000    0.1393364
  18.2600002    0.1287857
  18.2700005    0.1384032
  18.2800007    0.1389613
  18.2900009    0.1413527
  18.3000011    0.1458883
  18.3100014    0.1421452
  18.3200016    0.1300311
  18.3299999    0.1373284
  18.3400002    0.1327803
  18.3500004    0.1236632
  18.3600006    0.1309019
  18.3700008    0.1435366
  18.3800011    0.1368550
  18.3900013    0.1470456
  18.4000015    0.1246281
  18.4100018    0.1441486
  18.4200001    0.1426400
  18.4300003    0.1390792
  18.4400005    0.1303699
  18.4500008    0.1302641
  18.4600010    0.1434926
  18.4700012    0.1450064
  18.4800014    0.1407904
  18.4900017    0.1165475
  18.5000000    0.1149931
  18.5100002    0.1146156
  18.5200005    0.1373875
  18.5300007    0.1282105
  18.5400009    0.1324043
  18.5500011    0.1253642
  18.5600014    0.1278938
  18.5700016    0.1536607
  18.5800018    0.1512409
  18.5900002    0.1517892
  18.6000004    0.1349429
  18.6100006    0.1326804
  18.6200008    0.1515941
  18.6300011    0.1514676
  18.6400013    0.1320291
  18.6500015    0.1476441
  18.6600018    0.1423323
  18.6700001    0.1379138
  18.6800003    0.1397763
  18.6900005    0.1284698
  18.7000008    0.1276395
  18.7100010    0.1243407
  18.7200012    0.1212242
  18.7300014    0.1256478
  18.7400017    0.1224366
  18.7500000    0.1302517
  18.7600002    0.1289322
  18.7700005    0.1188003
  18.7800007    0.1248662
  18.7900009    0.1398332
  18.8000011    0.1351164
  18.8100014    0.1239869
  18.8200016    0.1289220
  18.8300018    0.1184839
  18.8400002    0.1257104
  18.8500004    0.1295399
  18.8600006    0.1312020
  18.8700008    0.1234405
  18.8800011    0.1283342
  18.8900013    0.1234040
  18.9000015    0.1186420
  18.9100018    0.1178352
  18.9200001    0.1305439
  18.9300003    0.1388644
  18.9400005    0.1444553
  18.9500008    0.1280334
  18.9600010    0.1330514
  18.9700012    0.1477692
  18.9800014    0.1383150
  18.9900017    0.1589608
  19.0000000    0.1414056
  19.0100002    0.1602892
  19.0200005    0.1706522
  19.0300007    0.1555194
  19.0400009    0.1626865
  19.0500011    0.1524704
  19.0600014    0.1369257
  19.0700016    0.1507605
  19.0800018    0.1459921
  19.0900002    0.1526199
  19.1000004    0.1525235
  19.1100006    0.1563980
  19.1200008    0.1572457
  19.1300011    0.1499315
  19.1400013    0.1374155
  19.1500015    0.1307885
  19.1600018    0.1447381
  19.1700001    0.1449001
  19.1800003    0.1600685
  19.1900005    0.1580819
  19.2000008    0.1505530
  19.2100010    0.1385476
  19.2200012    0.1421976
  19.2300014    0.1365932
  19.2400017    0.1356861
  19.2500000    0.1414836
  19.2600002    0.1329410
  19.2700005    0.1500639
  19.2800007    0.1414217
  19.2900009    0.1425843
  19.3000011    0.1397028
  19.3100014    0.1256204
  19.3200016    0.1347871
  19.3300018    0.1283053
  19.3400002    0.1387488
  19.3500004    0.1367496
  19.3600006    0.1277247
  19.3700008    0.1246317
  19.3800011    0.1303477
  19.3900013    0.1353045
  19.4000015    0.1382017
  19.4100018    0.1399726
  19.4200001    0.1397463
  19.4300003    0.1461245
  19.4400005    0.1416679
  19.4500008    0.1412470
  19.4600010    0.1404231
  19.4700012    0.1378338
  19.4800014    0.1422850
  19.4900017    0.1390361
  19.5000000    0.1494400
  19.5100002    0.1425413
  19.5200005    0.1479259
  19.5300007    0.1468877
  19.5400009    0.1280896
  19.5500011    0.1264085
  19.5600014    0.1287417
  19.5700016    0.1420038
  19.5800018    0.1340454
  19.5900002    0.1475924
  19.6000004    0.1456563
  19.6100006    0.1432372
  19.6200008    0.1380107
  19.6300011    0.1434946
  19.6400013    0.1323714
  19.6500015    0.1483196
  19.6600018    0.1278833
  19.6700001    0.1523372
  19.6800003    0.1413173
  19.6900005    0.1416982
  19.7000008    0.1414393
  19.7100010    0.1378160
  19.7200012    0.1449871
  19.7300014    0.1488346
  19.7400017    0.1472739
  19.7500000    0.1328337
  19.7600002    0.1337314
  19.7700005    0.1324166
  19.7800007    0.1391053
  19.7900009    0.1319451
  19.8000011    0.1378071
  19.8100014    0.1442441
  19.8200016    0.1366361
  19.8300018    0.1282914
  19.8400002    0.1445410
  19.8500004    0.1417679
  19.8600006    0.1325456
  19.8700008    0.1338526
  19.8800011    0.1390156
  19.8900013    0.1304217
  19.9000015    0.1300969
  19.9100018    0.1288323
  19.9200001    0.1290704
  19.9300003    0.1285488
  19.9400005    0.1350513
  19.9500008    0.1375282
  19.9600010    0.1469775
  19.9700012    0.1447611
  19.9800014    0.1315881
  19.9900017    0.1409225
  20.0000000    0.1363669
  20.0100002    0.1435850
  20.0200005    0.1439953
  20.0300007    0.1402194
  20.0400009    0.1468061
  20.0500011    0.1216780
  20.0600014    0.1359887
  20.0700016    0.1303905
  20.0800018    0.1404903
  20.0900002    0.1337430
  20.1000004    0.1414205
  20.1100006    0.1301509
  20.1200008    0.1305566
  20.1300011    0.1308894
  20.1400013    0.1307918
  20.1500015    0.1288953
  20.1600018    0.1380748
  20.1700001    0.1322051
  20.1800003    0.1288829
  20.1900005    0.1403246
  20.2000008    0.1407629
  20.2100010    0.1462423
  20.2200012    0.1418711
  20.2300014    0.1412742
  20.2400017    0.1286500
  20.2500019    0.1376757
  20.2600002    0.1252372
  20.2700005    0.1453271
  20.2800007    0.1447556
  20.2900009    0.1401509
  20.3000011    0.1584903
  20.3100014    0.1510537
  20.3200016    0.1362945
  20.3300018    0.1442513
  20.3400002    0.1383571
  20.3500004    0.1412928
  20.3600006    0.1435526
  20.3700008    0.1359192
  20.3800011    0.1289341
  20.3900013    0.1236604
  20.4000015    0.1412486
  20.4100018    0.1298212
  20.4200001    0.1287933
  20.4300003    0.1322944
  20.4400005    0.1325502
  20.4500008    0.1305673
  20.4600010    0.1279655
  20.4700012    0.1263619
  20.4800014    0.1338255
  20.4900017    0.1177514
  20.5000019    0.1257653
  20.5100002    0.1224169
  20.5200005    0.1192421
  20.5300007    0.1122775
  20.5400009    0.1154152
  20.5500011    0.1279194
  20.5600014    0.1193946
  20.5700016    0.1172440
  20.5800018    0.1241975
  20.5900002    0.1317435
  20.6000004    0.1265352
  20.6100006    0.1277422
  20.6200008    0.1258555
  20.6300011    0.1270145
  20.6400013    0.1202712
  20.6500015    0.1273305
  20.6600018    0.1326009
  20.6700001    0.1287692
  20.6800003    0.1284576
  20.6900005    0.1281638
  20.7000008    0.1414281
  20.7100010    0.1304235
  20.7200012    0.1244838
  20.7300014    0.1374007
  20.7400017    0.1465092
  20.7500019    0.1456747
  20.7600002    0.1322852
  20.7700005    0.1284768
  20.7800007    0.1404371
  20.7900009    0.1407150
  20.8000011    0.1288542
  20.8100014    0.1171665
  20.8200016    0.1381053
  20.8300018    0.1328999
  20.8400002    0.1381023
  20.8500004    0.1502162
  20.8600006    0.1458017
  20.8700008    0.1609144
  20.8800011    0.1425944
  20.8900013    0.1572699
  20.9000015    0.1638508
  20.9100018    0.1618336
  20.9200001    0.1587293
  20.9300003    0.1671349
  20.9400005    0.1484612
  20.9500008    0.1498994
  20.9600010    0.1675403
  20.9700012    0.1450696
  20.9800014    0.1511896
  20.9900017    0.1369521
  21.0000019    0.1461085
  21.0100002    0.1379168
  21.0200005    0.1224083
  21.0300007    0.1544887
  21.0400009    0.1256024
  21.0500011    0.1183448
  21.0600014    0.1212068
  21.0700016    0.1172768
  21.0800018    0.1272871
  21.0900002    0.1369307
  21.1000004    0.1243861
  21.1100006    0.1254919
  21.1200008    0.1252403
  21.1300011    0.1286277
  21.1400013    0.1255634
  21.1500015    0.1386540
  21.1600018    0.1381239
  21.1700001    0.1218967
  21.1800003    0.1342597
  21.1900005    0.1359197
  21.2000008    0.1234832
  21.2100010    0.1140936
  21.2200012    0.1214000
  21.2300014    0.1265978
  21.2400017    0.1317220
  21.2500019    0.1154484
  21.2600002    0.1201683
  21.2700005    0.1256459
  21.2800007    0.1274377
  21.2900009    0.1171531
  21.3000011    0.1293721
  21.3100014    0.1410940
  21.3200016    0.1144221
  21.3300018    0.1315079
  21.3400002    0.1255921
  21.3500004    0.1290638
  21.3600006    0.1240711
  21.3700008    0.1255505
  21.3800011    0.1274589
  21.3900013    0.1235493
  21.4000015    0.1218825
  21.4100018    0.1309911
  21.4200001    0.1238454
  21.4300003    0.1308031
  21.4400005    0.1288995
  21.4500008    0.1311966
  21.4600010    0.1236928
  21.4700012    0.1287573
  21.4800014    0.1316465
  21.4900017    0.1409499
  21.5000019    0.1483208
  21.5100002    0.1392992
  21.5200005    0.1346823
  21.5300007    0.1327253
  21.5400009    0.1498872
  21.5500011    0.1364574
  21.5600014    0.1443269
  21.5700016    0.1342544
  21.5800018    0.1525228
  21.5900002    0.1626234
  21.6000004    0.1607322
  21.6100006    0.1397909
  21.6200008    0.1353392
  21.6300011    0.1434218
  21.6400013    0.1445253
  21.6500015    0.1517891
  21.6600018    0.1424011
  21.6700001    0.1576360
  21.6800003    0.1509939
  21.6900005    0.1495605
  21.7000008    0.1622185
  21.7100010    0.1555921
  21.7200012    0.1602452
  21.7300014    0.1549721
  21.7400017    0.1528822
  21.7500019    0.1694016
  21.7600002    0.1716869
  21.7700005    0.1900675
  21.7800007    0.1761383
  21.7900009    0.1811096
  21.8000011    0.1733793
  21.8100014    0.1788940
  21.8200016    0.1807276
  21.8300018    0.1699025
  21.8400002    0.1739389
  21.8500004    0.1669779
  21.8600006    0.1969085
  21.8700008    0.1868663
  21.8800011    0.1813962
  21.8900013    0.1769177
  21.9000015    0.1582997
  21.9100018    0.1677281
  21.9200020    0.1550260
  21.9300003    0.1540156
  21.9400005    0.1746806
  21.9500008    0.1572654
  21.9600010    0.1669331
  21.9700012    0.1720923
  21.9800014    0.1598915
  21.9900017    0.1642886
  22.0000019    0.1626258
  22.0100002    0.1512422
  22.0200005    0.1524922
  22.0300007    0.1514580
  22.0400009    0.1469194
  22.0500011    0.1391712
  22.0600014    0.1337788
  22.0700016    0.1417724
  22.0800018    0.1532003
  22.0900002    0.1561313
  22.1000004    0.1503855
  22.1100006    0.1406857
  22.1200008    0.1486092
  22.1300011    0.1503462
  22.1400013    0.1469572
  22.1500015    0.1391868
  22.1600018    0.1402204
  22.1700020    0.1470957
  22.1800003    0.1423611
  22.1900005    0.1400857
  22.2000008    0.1525407
  22.2100010    0.1302697
  22.2200012    0.1345728
  22.2300014    0.1409140
  22.2400017    0.1359191
  22.2500019    0.1451503
  22.2600002    0.1345516
  22.2700005    0.1326496
  22.2800007    0.1539758
  22.2900009    0.1481775
  22.3000011    0.1401076
  22.3100014    0.1549044
  22.3200016    0.1524439
  22.3300018    0.1437576
  22.3400002    0.1492376
  22.3500004    0.1487982
  22.3600006    0.1627274
  22.3700008    0.1414972
  22.3800011    0.1476911
  22.3900013    0.1584454
  22.4000015    0.1547184
  22.4100018    0.1555818
  22.4200020    0.1518507
  22.4300003    0.1438656
  22.4400005    0.1641415
  22.4500008    0.1509904
  22.4600010    0.1569130
  22.4700012    0.1660264
  22.4800014    0.1448760
  22.4900017    0.1666552
  22.5000019    0.1670342
  22.5100002    0.1695294
  22.5200005    0.1586051
  22.5300007    0.1788698
  22.5400009    0.1814978
  22.5500011    0.1692640
  22.5600014    0.1673927
  22.5700016    0.1623581
  22.5800018    0.1597901
  22.5900002    0.1517434
  22.6000004    0.1786233
  22.6100006    0.1580723
  22.6200008    0.1550127
  22.6300011    0.1507783
  22.6400013    0.1370689
  22.6500015    0.1447474
  22.6600018    0.1492958
  22.6700020    0.1568453
  22.6800003    0.1479346
  22.6900005    0.1482803
  22.7000008    0.1443124
  22.7100010    0.1548264
  22.7200012    0.1557092
  22.7300014    0.1700978
  22.7400017    0.1603938
  22.7500019    0.1744545
  22.7600002    0.1566185
  22.7700005    0.1676294
  22.7800007    0.1432544
  22.7900009    0.1588115
  22.8000011    0.1457737
  22.8100014    0.1546808
  22.8200016    0.1580614
  22.8300018    0.1540596
  22.8400002    0.1549949
  22.8500004    0.1521650
  22.8600006    0.1494972
  22.8700008    0.1522936
  22.8800011    0.1507221
  22.8900013    0.1477969
  22.9000015    0.1508879
  22.9100018    0.1434445
  22.9200020    0.1394186
  22.9300003    0.1417828
  22.9400005    0.1466314
  22.9500008    0.1523112
  22.9600010    0.1548468
  22.9700012    0.1406714
  22.9800014    0.1451620
  22.9900017    0.1354525
  23.0000019    0.1389484
  23.0100002    0.1458285
  23.0200005    0.1430410
  23.0300007    0.1401060
  23.0400009    0.1367619
  23.0500011    0.1473205
  23.0600014    0.1390929
  23.0700016    0.1263251
  23.0800018    0.1350372
  23.0900002    0.1474136
  23.1000004    0.1398675
  23.1100006    0.1476860
  23.1200008    0.1382358
  23.1300011    0.1483936
  23.1400013    0.1446020
  23.1500015    0.1480319
  23.1600018    0.1473221
  23.1700020    0.1501772
  23.1800003    0.1501355
  23.1900005    0.1269024
  23.2000008    0.1378778
  23.2100010    0.1304009
  23.2200012    0.1318388
  23.2300014    0.1391651
  23.2400017    0.1371833
  23.2500019    0.1383340
  23.2600002    0.1415860
  23.2700005    0.1298724
  23.2800007    0.1445677
  23.2900009    0.1287113
  23.3000011    0.1212496
  23.3100014    0.1212710
  23.3200016    0.1389017
  23.3300018    0.1497761
  23.3400021    0.1540459
  23.3500004    0.1626392
  23.3600006    0.1436060
  23.3700008    0.1410652
  23.3800011    0.1301918
  23.3900013    0.1312932
  23.4000015    0.1237944
  23.4100018    0.1383997
  23.4200020    0.1326652
  23.4300003    0.1367940
  23.4400005    0.1410490
  23.4500008    0.1452051
  23.4600010    0.1482048
  23.4700012    0.1582668
  23.4800014    0.1482521
  23.4900017    0.1634936
  23.5000019    0.1498642
  23.5100002    0.1538290
  23.5200005    0.1630490
  23.5300007    0.1458828
  23.5400009    0.1442713
  23.5500011    0.1420836
  23.5600014    0.1454796
  23.5700016    0.1498788
  23.5800018    0.1503690
  23.5900021    0.1661458
  23.6000004    0.1482379
  23.6100006    0.1520866
  23.6200008    0.1510329
  23.6300011    0.1557465
  23.6400013    0.1433813
  23.6500015    0.1569842
  23.6600018    0.1442629
  23.6700020    0.1366688
  23.6800003    0.1439556
  23.6900005    0.1387038
  23.7000008    0.1469010
  23.7100010    0.1380780
  23.7200012    0.1604953
  23.7300014    0.1414543
  23.7400017    0.1507889
  23.7500019    0.1413725
  23.7600002    0.1391225
  23.7700005    0.1419179
  23.7800007    0.1323138
  23.7900009    0.1437282
  23.8000011    0.1478204
  23.8100014    0.1403933
  23.8200016    0.1413545
  23.8300018    0.1317130
  23.8400021    0.1560803
  23.8500004    0.1546509
  23.8600006    0.1590872
  23.8700008    0.1466728
  23.8800011    0.1699075
  23.8900013    0.1645670
  23.9000015    0.1608817
  23.9100018    0.1601196
  23.9200020    0.1393847
  23.9300003    0.1333923
  23.9400005    0.1410867
  23.9500008    0.1369960
  23.9600010    0.1446398
  23.9700012    0.1568169
  23.9800014    0.1492144
  23.9900017    0.1504817
  24.0000019    0.1395513
  24.0100002    0.1433844
  24.0200005    0.1526866
  24.0300007    0.1451317
  24.0400009    0.1421802
  24.0500011    0.1379345
  24.0600014    0.1292501
  24.0700016    0.1457170
  24.0800018    0.1379694
  24.0900021    0.1418068
  24.1000004    0.1390583
  24.1100006    0.1384796
  24.1200008    0.1346701
  24.1300011    0.1483364
  24.1400013    0.1458517
  24.1500015    0.1353064
  24.1600018    0.1442718
  24.1700020    0.1536802
  24.1800003    0.1411441
  24.1900005    0.1613016
  24.2000008    0.1509708
  24.2100010    0.1615342
  24.2200012    0.1542597
  24.2300014    0.1611243
  24.2400017    0.1728013
  24.2500019    0.1653168
  24.2600002    0.1655534
  24.2700005    0.1758333
  24.2800007    0.1647328
  24.2900009    0.1675387
  24.3000011    0.1546367
  24.3100014    0.1400205
  24.3200016    0.1407051
  24.3300018    0.1644047
  24.3400021    0.1550388
  24.3500004    0.1468013
  24.3600006    0.1537654
  24.3700008    0.1421618
  24.3800011    0.1567876
  24.3900013    0.1509953
  24.4000015    0.1421436
  24.4100018    0.1507804
  24.4200020    0.1687687
  24.4300003    0.1348587
  24.4400005    0.1429017
  24.4500008    0.1470272
  24.4600010    0.1659532
  24.4700012    0.1567918
  24.4800014    0.1670870
  24.4900017    0.1709340
  24.5000019    0.1656384
  24.5100002    0.1411122
  24.5200005    0.1709277
  24.5300007    0.1623816
  24.5400009    0.1602856
  24.5500011    0.1648581
  24.5600014    0.1518295
  24.5700016    0.1543075
  24.5800018    0.1515986
  24.5900021    0.1549780
  24.6000004    0.1494286
  24.6100006    0.1340473
  24.6200008    0.1503416
  24.6300011    0.1499657
  24.6400013    0.1447853
  24.6500015    0.1391823
  24.6600018    0.1375328
  24.6700020    0.1466882
  24.6800003    0.1548054
  24.6900005    0.1646602
  24.7000008    0.1786904
  24.7100010    0.1599859
  24.7200012    0.1530987
  24.7300014    0.1419069
  24.7400017    0.1610230
  24.7500019    0.1547185
  24.7600002    0.1470613
  24.7700005    0.1392319
  24.7800007    0.1423687
  24.7900009    0.1468110
  24.8000011    0.1489385
  24.8100014    0.1433996
  24.8200016    0.1537813
  24.8300018    0.1595176
  24.8400021    0.1535856
  24.8500004    0.1435136
  24.8600006    0.1604294
  24.8700008    0.1470432
  24.8800011    0.1425748
  24.8900013    0.1354530
  24.9000015    0.1435909
  24.9100018    0.1588479
  24.9200020    0.1605137
  24.9300003    0.1614837
  24.9400005    0.1692941
  24.9500008    0.1362634
  24.9600010    0.1625649
  24.9700012    0.1580913
  24.9800014    0.1566263
  24.9900017    0.1441888
  25.0000019    0.1496615
  25.0100021    0.1790961
  25.0200005    0.1818087
  25.0300007    0.1828191
  25.0400009    0.1850007
  25.0500011    0.1790983
  25.0600014    0.1947592
  25.0700016    0.1812808
  25.0800018    0.1813946
  25.0900021    0.1979105
  25.1000004    0.1681453
  25.1100006    0.1729201
  25.1200008    0.1808672
  25.1300011    0.1726779
  25.1400013    0.1862852
  25.1500015    0.1720756
  25.1600018    0.1578591
  25.1700020    0.1578380
  25.1800003    0.1610877
  25.1900005    0.1573437
  25.2000008    0.1566375
  25.2100010    0.1686392
  25.2200012    0.1728234
  25.2300014    0.1446913
  25.2400017    0.1733099
  25.2500019    0.1756408
  25.2600021    0.1539444
  25.2700005    0.1556449
  25.2800007    0.1526658
  25.2900009    0.1459375
  25.3000011    0.1562238
  25.3100014    0.1424618
  25.3200016    0.1384674
  25.3300018    0.1312919
  25.3400021    0.1342670
  25.3500004    0.1286036
  25.3600006    0.1370863
  25.3700008    0.1330962
  25.3800011    0.1601286
  25.3900013    0.1474529
  25.4000015    0.1468849
  25.4100018    0.1379029
  25.4200020    0.1444792
  25.4300003    0.1398610
  25.4400005    0.1354444
  25.4500008    0.1455259
  25.4600010    0.1375964
  25.4700012    0.1350179
  25.4800014    0.1290349
  25.4900017    0.1333658
  25.5000019    0.1324788
  25.5100021    0.1302507
  25.5200005    0.1309340
  25.5300007    0.1369419
  25.5400009    0.1415360
  25.5500011    0.1350932
  25.5600014    0.1420400
  25.5700016    0.1514155
  25.5800018    0.1401147
  25.5900021    0.1323732
  25.6000004    0.1445422
  25.6100006    0.1456286
  25.6200008    0.1267268
  25.6300011    0.1479534
  25.6400013    0.1465082
  25.6500015    0.1438730
  25.6600018    0.1444559
  25.6700020    0.1457570
  25.6800003    0.1385905
  25.6900005    0.1437218
  25.7000008    0.1452575
  25.7100010    0.1449076
  25.7200012    0.1529594
  25.7300014    0.1541839
  25.7400017    0.1511598
  25.7500019    0.1588682
  25.7600021    0.1536700
  25.7700005    0.1500380
  25.7800007    0.1503550
  25.7900009    0.1442188
  25.8000011    0.1543827
  25.8100014    0.1433478
  25.8200016    0.1395864
  25.8300018    0.1522921
  25.8400021    0.1390631
  25.8500004    0.1374540
  25.8600006    0.1438408
  25.8700008    0.1472821
  25.8800011    0.1349417
  25.8900013    0.1315843
  25.9000015    0.1395689
  25.9100018    0.1474413
  25.9200020    0.1437403
  25.9300003    0.1554133
  25.9400005    0.1491516
  25.9500008    0.1438384
  25.9600010    0.1401865
  25.9700012    0.1588448
  25.9800014    0.1503468
  25.9900017    0.1458906
  26.0000019    0.1494368
  26.0100021    0.1443296
  26.0200005    0.1505326
  26.0300007    0.1462332
  26.0400009    0.1426368
  26.0500011    0.1304290
  26.0600014    0.1539647
  26.0700016    0.1428981
  26.0800018    0.1369563
  26.0900021    0.1417456
  26.1000004    0.1363460
  26.1100006    0.1427855
  26.1200008    0.1467753
  26.1300011    0.1477518
  26.1400013    0.1668029
  26.1500015    0.1430595
  26.1600018    0.1369239
  26.1700020    0.1260359
  26.1800003    0.1260739
  26.1900005    0.1386365
  26.2000008    0.1341526
  26.2100010    0.1235758
  26.2200012    0.1379856
  26.2300014    0.1370215
  26.2400017    0.1318689
  26.2500019    0.1369366
  26.2600021    0.1310361
  26.2700005    0.1402255
  26.2800007    0.1396510
  26.2900009    0.1399341
  26.3000011    0.1432679
  26.3100014    0.1557434
  26.3200016    0.1552635
  26.3300018    0.1550718
  26.3400021    0.1367523
  26.3500004    0.1410102
  26.3600006    0.1675798
  26.3700008    0.1552184
  26.3800011    0.1470830
  26.3900013    0.1464489
  26.4000015    0.1448906
  26.4100018    0.1456189
  26.4200020    0.1454090
  26.4300003    0.1466979
  26.4400005    0.1335945
  26.4500008    0.1527710
  26.4600010    0.1447139
  26.4700012    0.1272437
  26.4800014    0.1399889
  26.4900017    0.1477189
  26.5000019    0.1490889
  26.5100021    0.1733521
  26.5200005    0.1602309
  26.5300007    0.1560833
  26.5400009    0.1509923
  26.5500011    0.1581028
  26.5600014    0.1466099
  26.5700016    0.1467082
  26.5800018    0.1574024
  26.5900021    0.1494039
  26.6000004    0.1546895
  26.6100006    0.1443767
  26.6200008    0.1516943
  26.6300011    0.1523179
  26.6400013    0.1452145
  26.6500015    0.1585722
  26.6600018    0.1484756
  26.6700020    0.1501009
  26.6800022    0.1396401
  26.6900005    0.1384700
  26.7000008    0.1409606
  26.7100010    0.1414384
  26.7200012    0.1425156
  26.7300014    0.1513813
  26.7400017    0.1461079
  26.7500019    0.1466212
  26.7600021    0.1479486
  26.7700005    0.1529451
  26.7800007    0.1626411
  26.7900009    0.1551728
  26.8000011    0.1497918
  26.8100014    0.1452018
  26.8200016    0.1482798
  26.8300018    0.1602592
  26.8400021    0.1585336
  26.8500004    0.1454091
  26.8600006    0.1495510
  26.8700008    0.1536537
  26.8800011    0.1499351
  26.8900013    0.1546751
  26.9000015    0.1390734
  26.9100018    0.1438169
  26.9200020    0.1508781
  26.9300022    0.1546245
  26.9400005    0.1592114
  26.9500008    0.1484357
  26.9600010    0.1450326
  26.9700012    0.1420407
  26.9800014    0.1263144
  26.9900017    0.1351412
  27.0000019    0.1437175
  27.0100021    0.1255808
  27.0200005    0.1349781
  27.0300007    0.1399939
  27.0400009    0.1428796
  27.0500011    0.1528884
  27.0600014    0.1429911
  27.0700016    0.1425241
  27.0800018    0.1506058
  27.0900021    0.1528396
  27.1000004    0.1466762
  27.1100006    0.1351740
  27.1200008    0.1228279
  27.1300011    0.1278018
  27.1400013    0.1325891
  27.1500015    0.1376700
  27.1600018    0.1333206
  27.1700020    0.1355207
  27.1800022    0.1291108
  27.1900005    0.1276752
  27.2000008    0.1276864
  27.2100010    0.1456555
  27.2200012    0.1358222
  27.2300014    0.1296161
  27.2400017    0.1347648
  27.2500019    0.1539000
  27.2600021    0.1504140
  27.2700005    0.1447507
  27.2800007    0.1514551
  27.2900009    0.1234643
  27.3000011    0.1514238
  27.3100014    0.1372603
  27.3200016    0.1336981
  27.3300018    0.1550625
  27.3400021    0.1427910
  27.3500004    0.1433583
  27.3600006    0.1412342
  27.3700008    0.1270853
  27.3800011    0.1343366
  27.3900013    0.1330142
  27.4000015    0.1492137
  27.4100018    0.1399101
  27.4200020    0.1338520
  27.4300022    0.1421090
  27.4400005    0.1294315
  27.4500008    0.1301176
  27.4600010    0.1327808
  27.4700012    0.1405997
  27.4800014    0.1284140
  27.4900017    0.1233548
  27.5000019    0.1502015
  27.5100021    0.1494263
  27.5200005    0.1467393
  27.5300007    0.1494708
  27.5400009    0.1481291
  27.5500011    0.1416291
  27.5600014    0.1361838
  27.5700016    0.1374792
  27.5800018    0.1364112
  27.5900021    0.1355677
  27.6000004    0.1327924
  27.6100006    0.1481647
  27.6200008    0.1297139
  27.6300011    0.1387071
  27.6400013    0.1323490
  27.6500015    0.1368836
  27.6600018    0.1334110
  27.6700020    0.1379315
  27.6800022    0.1421934
  27.6900005    0.1306123
  27.7000008    0.1256929
  27.7100010    0.1322716
  27.7200012    0.1382677
  27.7300014    0.1285408
  27.7400017    0.1347151
  27.7500019    0.1435725
  27.7600021    0.1301069
  27.7700005    0.1388888
  27.7800007    0.1402917
  27.7900009    0.1407734
  27.8000011    0.1376581
  27.8100014    0.1426803
  27.8200016    0.1426556
  27.8300018    0.1375249
  27.8400021    0.1269904
  27.8500004    0.1340166
  27.8600006    0.1412712
  27.8700008    0.1546788
  27.8800011    0.1415467
  27.8900013    0.1470386
  27.9000015    0.1467918
  27.9100018    0.1425474
  27.9200020    0.1466054
  27.9300022    0.1470238
  27.9400005    0.1351438
  27.9500008    0.1454168
  27.9600010    0.1342002
  27.9700012    0.1468923
  27.9800014    0.1426634
  27.9900017    0.1464548
  28.0000019    0.1355492
  28.0100021    0.1514026
  28.0200005    0.1385424
  28.0300007    0.1451338
  28.0400009    0.1370175
  28.0500011    0.1373873
  28.0600014    0.1392425
  28.0700016    0.1490292
  28.0800018    0.1420930
  28.0900021    0.1449930
  28.1000004    0.1496958
  28.1100006    0.1518164
  28.1200008    0.1404039
  28.1300011    0.1463098
  28.1400013    0.1464833
  28.1500015    0.1551345
  28.1600018    0.1572202
  28.1700020    0.1398845
  28.1800022    0.1398632
  28.1900005    0.1418502
  28.2000008    0.1378364
  28.2100010    0.1340043
  28.2200012    0.1435969
  28.2300014    0.1461963
  28.2400017    0.1478476
  28.2500019    0.1357094
  28.2600021    0.1500028
  28.2700005    0.1452810
  28.2800007    0.1353890
  28.2900009    0.1380259
  28.3000011    0.1342892
  28.3100014    0.1447845
  28.3200016    0.1329991
  28.3300018    0.1419618
  28.3400021    0.1453446
  28.3500023    0.1525975
  28.3600006    0.1551064
  28.3700008    0.1737018
  28.3800011    0.1618507
  28.3900013    0.1490422
  28.4000015    0.1602376
  28.4100018    0.1506886
  28.4200020    0.1568901
  28.4300022    0.1325403
  28.4400005    0.1372595
  28.4500008    0.1451385
  28.4600010    0.1509379
  28.4700012    0.1614926
  28.4800014    0.1605830
  28.4900017    0.1572130
  28.5000019    0.1539403
  28.5100021    0.1441878
  28.5200005    0.1564008
  28.5300007    0.1540202
  28.5400009    0.1400845
  28.5500011    0.1450736
  28.5600014    0.1422111
  28.5700016    0.1373269
  28.5800018    0.1545562
  28.5900021    0.1602822
  28.6000023    0.1585893
  28.6100006    0.1524925
  28.6200008    0.1594518
  28.6300011    0.1698487
  28.6400013    0.1622390
  28.6500015    0.1770205
  28.6600018    0.1489296
  28.6700020    0.1583448
  28.6800022    0.1500031
  28.6900005    0.1525464
  28.7000008    0.1621243
  28.7100010    0.1546595
  28.7200012    0.1515160
  28.7300014    0.1587938
  28.7400017    0.1554931
  28.7500019    0.1505973
  28.7600021    0.1530371
  28.7700005    0.1520835
  28.7800007    0.1410878
  28.7900009    0.1525346
  28.8000011    0.1618396
  28.8100014    0.1538602
  28.8200016    0.1557681
  28.8300018    0.1614040
  28.8400021    0.1438525
  28.8500023    0.1406842
  28.8600006    0.1369337
  28.8700008    0.1403681
  28.8800011    0.1409458
  28.8900013    0.1417798
  28.9000015    0.1349697
  28.9100018    0.1419739
  28.9200020    0.1180903
  28.9300022    0.1321776
  28.9400005    0.1391970
  28.9500008    0.1427900
  28.9600010    0.1325588
  28.9700012    0.1312320
  28.9800014    0.1288510
  28.9900017    0.1310460
  29.0000019    0.1408151
  29.0100021    0.1577470
  29.0200005    0.1386595
  29.0300007    0.1449724
  29.0400009    0.1444078
  29.0500011    0.1366279
  29.0600014    0.1483211
  29.0700016    0.1500559
  29.0800018    0.1396432
  29.0900021    0.1417126
  29.1000023    0.1426824
  29.1100006    0.1493311
  29.1200008    0.1413668
  29.1300011    0.1433102
  29.1400013    0.1582519
  29.1500015    0.1523300
  29.1600018    0.1539006
  29.1700020    0.1565419
  29.1800022    0.1509627
  29.1900005    0.1753391
  29.2000008    0.1570451
  29.2100010    0.1563525
  29.2200012    0.1587883
  29.2300014    0.1453578
  29.2400017    0.1547766
  29.2500019    0.1618162
  29.2600021    0.1408224
  29.2700005    0.1680078
  29.2800007    0.1499648
  29.2900009    0.1522837
  29.3000011    0.1454998
  29.3100014    0.1442062
  29.3200016    0.1415320
  29.3300018    0.1426236
  29.3400021    0.1468155
  29.3500023    0.1580689
  29.3600006    0.1531402
  29.3700008    0.1460461
  29.3800011    0.1448431
  29.3900013    0.1434492
  29.4000015    0.1455210
  29.4100018    0.1461534
  29.4200020    0.1606137
  29.4300022    0.1535090
  29.4400005    0.1567898
  29.4500008    0.1458852
  29.4600010    0.1561393
  29.4700012    0.1560284
  29.4800014    0.1501663
  29.4900017    0.1641406
  29.5000019    0.1629030
  29.5100021    0.1583281
  29.5200005    0.1513148
  29.5300007    0.1436158
  29.5400009    0.1656020
  29.5500011    0.1529515
  29.5600014    0.1500514
  29.5700016    0.1522092
  29.5800018    0.1461589
  29.5900021    0.1554510
  29.6000023    0.1514725
  29.6100006    0.1610411
  29.6200008    0.1756162
  29.6300011    0.1644011
  29.6400013    0.1551286
  29.6500015    0.1587448
  29.6600018    0.1582183
  29.6700020    0.1645564
  29.6800022    0.1619965
  29.6900005    0.1485970
  29.7000008    0.1512510
  29.7100010    0.1565705
  29.7200012    0.1588721
  29.7300014    0.1481404
  29.7400017    0.1446989
  29.7500019    0.1541960
  29.7600021    0.1432870
  29.7700024    0.1570114
  29.7800007    0.1465199
  29.7900009    0.1435856
  29.8000011    0.1446350
  29.8100014    0.1506350
  29.8200016    0.1422686
  29.8300018    0.1366250
  29.8400021    0.1552464
  29.8500023    0.1299429
  29.8600006    0.1414190
  29.8700008    0.1284767
  29.8800011    0.1387264
  29.8900013    0.1418010
  29.9000015    0.1476676
  29.9100018    0.1308533
  29.9200020    0.1495836
  29.9300022    0.1328431
  29.9400005    0.1264367
  29.9500008    0.1364681
  29.9600010    0.1442038
  29.9700012    0.1375614
  29.9800014    0.1336346
  29.9900017    0.1314034
  30.0000019    0.1357902
  30.0100021    0.1389587
  30.0200024    0.1344613
  30.0300007    0.1331448
  30.0400009    0.1348485
  30.0500011    0.1387146
  30.0600014    0.1257698
  30.0700016    0.1311960
  30.0800018    0.1386910
  30.0900021    0.1387891
  30.1000023    0.1267310
  30.1100006    0.1415347
  30.1200008    0.1484166
  30.1300011    0.1450458
  30.1400013    0.1395374
  30.1500015    0.1471543
  30.1600018    0.1350808
  30.1700020    0.1412449
  30.1800022    0.1302539
  30.1900005    0.1276827
  30.2000008    0.1381531
  30.2100010    0.1326603
  30.2200012    0.1354687
  30.2300014    0.1395778
  30.2400017    0.1250193
  30.2500019    0.1358518
  30.2600021    0.1391136
  30.2700024    0.1329282
  30.2800007    0.1336939
  30.2900009    0.1316063
  30.3000011    0.1300667
  30.3100014    0.1343957
  30.3200016    0.1334694
  30.3300018    0.1391233
  30.3400021    0.1443943
  30.3500023    0.1502036
  30.3600006    0.1396658
  30.3700008    0.1559941
  30.3800011    0.1447750
  30.3900013    0.1404742
  30.4000015    0.1500671
  30.4100018    0.1406175
  30.4200020    0.1393155
  30.4300022    0.1341057
  30.4400005    0.1363104
  30.4500008    0.1465388
  30.4600010    0.1521400
  30.4700012    0.1442836
  30.4800014    0.1379303
  30.4900017    0.1510421
  30.5000019    0.1558541
  30.5100021    0.1476441
  30.5200024    0.1345728
  30.5300007    0.1349787
  30.5400009    0.1280971
  30.5500011    0.1366362
  30.5600014    0.1341433
  30.5700016    0.1275122
  30.5800018    0.1468107
  30.5900021    0.1439033
  30.6000023    0.1380641
  30.6100006    0.1278628
  30.6200008    0.1276387
  30.6300011    0.1352112
  30.6400013    0.1295173
  30.6500015    0.1334425
  30.6600018    0.1443939
  30.6700020    0.1406512
  30.6800022    0.1434586
  30.6900005    0.1433192
  30.7000008    0.1293117
  30.7100010    0.1343503
  30.7200012    0.1405394
  30.7300014    0.1356340
  30.7400017    0.1245896
  30.7500019    0.1308415
  30.7600021    0.1268432
  30.7700024    0.1216669
  30.7800007    0.1279115
  30.7900009    0.1179489
  30.8000011    0.1199829
  30.8100014    0.1160035
  30.8200016    0.1238157
  30.8300018    0.1147949
  30.8400021    0.1201335
  30.8500023    0.1210440
  30.8600006    0.1295052
  30.8700008    0.1231325
  30.8800011    0.1122068
  30.8900013    0.1215598
  30.9000015    0.1267525
  30.9100018    0.1253716
  30.9200020    0.1417247
  30.9300022    0.1325356
  30.9400005    0.1381166
  30.9500008    0.1373696
  30.9600010    0.1450034
  30.9700012    0.1539329
  30.9800014    0.1338015
  30.9900017    0.1248214
  31.0000019    0.1284131
  31.0100021    0.1316943
  31.0200024    0.1293402
  31.0300007    0.1431150
  31.0400009    0.1505981
  31.0500011    0.1386458
  31.0600014    0.1447127
  31.0700016    0.1382998
  31.0800018    0.1383771
  31.0900021    0.1530075
  31.1000023    0.1459004
  31.1100006    0.1525280
  31.1200008    0.1495379
  31.1300011    0.1464380
  31.1400013    0.1507424
  31.1500015    0.1412889
  31.1600018    0.1372075
  31.1700020    0.1391643
  31.1800022    0.1508871
  31.1900005    0.1321651
  31.2000008    0.1267766
  31.2100010    0.1395240
  31.2200012    0.1375508
  31.2300014    0.1507111
  31.2400017    0.1582200
  31.2500019    0.1519567
  31.2600021    0.1472121
  31.2700024    0.1416414
  31.2800007    0.1342132
  31.2900009    0.1578104
  31.3000011    0.1575593
  31.3100014    0.1457629
  31.3200016    0.1451765
  31.3300018    0.1417735
  31.3400021    0.1594534
  31.3500023    0.1571741
  31.3600006    0.1522701
  31.3700008    0.1546467
  31.3800011    0.1636452
  31.3900013    0.1573732
  31.4000015    0.1500439
  31.4100018    0.1486538
  31.4200020    0.1423260
  31.4300022    0.1597237
  31.4400024    0.1540688
  31.4500008    0.1572356
  31.4600010    0.1569893
  31.4700012    0.1559737
  31.4800014    0.1594833
  31.4900017    0.1529473
  31.5000019    0.1568684
  31.5100021    0.1626399
  31.5200024    0.1430282
  31.5300007    0.1441660
  31.5400009    0.1470996
  31.5500011    0.1532462
  31.5600014    0.1656651
  31.5700016    0.1675819
  31.5800018    0.1744655
  31.5900021    0.1707876
  31.6000023    0.1587923
  31.6100006    0.1673286
  31.6200008    0.1762277
  31.6300011    0.1605579
  31.6400013    0.1531675
  31.6500015    0.1502977
  31.6600018    0.1498666
  31.6700020    0.1495728
  31.6800022    0.1432951
  31.6900024    0.1349140
  31.7000008    0.1503115
  31.7100010    0.1556454
  31.7200012    0.1456264
  31.7300014    0.1494128
  31.7400017    0.1469444
  31.7500019    0.1447680
  31.7600021    0.1575805
  31.7700024    0.1384770
  31.7800007    0.1399098
  31.7900009    0.1408647
  31.8000011    0.1434872
  31.8100014    0.1597745
  31.8200016    0.1482684
  31.8300018    0.1525455
  31.8400021    0.1440621
  31.8500023    0.1442763
  31.8600006    0.1544767
  31.8700008    0.1582360
  31.8800011    0.1365757
  31.8900013    0.1388892
  31.9000015    0.1442392
  31.9100018    0.1414491
  31.9200020    0.1403063
  31.9300022    0.1445971
  31.9400024    0.1533996
  31.9500008    0.1412313
  31.9600010    0.1458096
  31.9700012    0.1455252
  31.9800014    0.1470098
  31.9900017    0.1494225
  32.0000000    0.1565301
  32.0100021    0.1432011
  32.0200005    0.1529794
  32.0300026    0.1456678
  32.0400009    0.1280573
  32.0500031    0.1437397
  32.0600014    0.1402620
  32.0699997    0.1381028
  32.0800018    0.1303551
  32.0900002    0.1263717
  32.1000023    0.1438222
  32.1100006    0.1470001
  32.1200027    0.1529378
  32.1300011    0.1587196
  32.1400032    0.1466740
  32.1500015    0.1830182
  32.1599998    0.1487347
  32.1700020    0.1332419
  32.1800003    0.1429439
  32.1900024    0.1657370
  32.2000008    0.1697319
  32.2100029    0.1480694
  32.2200012    0.1654128
  32.2300034    0.1574606
  32.2400017    0.1463986
  32.2500000    0.1562380
  32.2600021    0.1612945
  32.2700005    0.1543764
  32.2800026    0.1563862
  32.2900009    0.1704196
  32.3000031    0.1530725
  32.3100014    0.1629280
  32.3199997    0.1678407
  32.3300018    0.1548128
  32.3400002    0.1628348
  32.3500023    0.1621452
  32.3600006    0.1629167
  32.3700027    0.1629078
  32.3800011    0.1509371
  32.3900032    0.1605725
  32.4000015    0.1701088
  32.4099998    0.1710481
  32.4200020    0.1579812
  32.4300003    0.1567508
  32.4400024    0.1553691
  32.4500008    0.1524945
  32.4600029    0.1566639
  32.4700012    0.1582606
  32.4800034    0.1621208
  32.4900017    0.1666112
  32.5000000    0.1615563
  32.5100021    0.1575117
  32.5200005    0.1551855
  32.5300026    0.1618491
  32.5400009    0.1588500
  32.5500031    0.1705155
  32.5600014    0.1567648
  32.5699997    0.1461067
  32.5800018    0.1565837
  32.5900002    0.1638747
  32.6000023    0.1724750
  32.6100006    0.1598806
  32.6200027    0.1431404
  32.6300011    0.1481151
  32.6400032    0.1473022
  32.6500015    0.1611028
  32.6599998    0.1548258
  32.6700020    0.1337755
  32.6800003    0.1276764
  32.6900024    0.1350745
  32.7000008    0.1387999
  32.7100029    0.1431905
  32.7200012    0.1294278
  32.7300034    0.1322083
  32.7400017    0.1352380
  32.7500000    0.1413545
  32.7600021    0.1565464
  32.7700005    0.1400820
  32.7800026    0.1443241
  32.7900009    0.1235930
  32.8000031    0.1291941
  32.8100014    0.1321184
  32.8199997    0.1340996
  32.8300018    0.1398868
  32.8400002    0.1341230
  32.8500023    0.1393621
  32.8600006    0.1399492
  32.8700027    0.1458220
  32.8800011    0.1401708
  32.8900032    0.1408666
  32.9000015    0.1294975
  32.9099998    0.1386515
  32.9200020    0.1411633
  32.9300003    0.1365323
  32.9400024    0.1388536
  32.9500008    0.1312145
  32.9600029    0.1315596
  32.9700012    0.1423299
  32.9800034    0.1328572
  32.9900017    0.1277144
  33.0000000    0.1292302
  33.0100021    0.1408726
  33.0200005    0.1327326
  33.0300026    0.1326914
  33.0400009    0.1394339
  33.0500031    0.1333373
  33.0600014    0.1442646
  33.0699997    0.1418271
  33.0800018    0.1460281
  33.0900002    0.1348547
  33.1000023    0.1329281
  33.1100006    0.1487018
  33.1200027    0.1560980
  33.1300011    0.1398960
  33.1400032    0.1484571
  33.1500015    0.1484912
  33.1599998    0.1386928
  33.1700020    0.1363743
  33.1800003    0.1421767
  33.1900024    0.1349627
  33.2000008    0.1402965
  33.2100029    0.1440877
  33.2200012    0.1435388
  33.2300034    0.1377126
  33.2400017    0.1264413
  33.2500000    0.1289770
  33.2600021    0.1227572
  33.2700005    0.1304769
  33.2800026    0.1218668
  33.2900009    0.1335821
  33.3000031    0.1328184
  33.3100014    0.1283369
  33.3199997    0.1183224
  33.3300018    0.1183288
  33.3400002    0.1254240
  33.3500023    0.1328569
  33.3600006    0.1432034
  33.3700027    0.1325654
  33.3800011    0.1350542
  33.3900032    0.1359501
  33.4000015    0.1279157
  33.4099998    0.1284937
  33.4200020    0.1428188
  33.4300003    0.1319604
  33.4400024    0.1276430
  33.4500008    0.1243936
  33.4600029    0.1416441
  33.4700012    0.1228712
  33.4800034    0.1290791
  33.4900017    0.1229201
  33.5000000    0.1378599
  33.5100021    0.1413091
  33.5200005    0.1311980
  33.5300026    0.1436818
  33.5400009    0.1391902
  33.5500031    0.1362052
  33.5600014    0.1376341
  33.5699997    0.1516507
  33.5800018    0.1314196
  33.5900002    0.1353796
  33.6000023    0.1296342
  33.6100006    0.1254472
  33.6200027    0.1242297
  33.6300011    0.1223312
  33.6400032    0.1310761
  33.6500015    0.1349851
  33.6599998    0.1288205
  33.6700020    0.1307364
  33.6800003    0.1387406
  33.6900024    0.1466019
  33.7000008    0.1447126
  33.7100029    0.1332091
  33.7200012    0.1308592
  33.7300034    0.1194227
  33.7400017    0.1258675
  33.7500000    0.1484068
  33.7600021    0.1389132
  33.7700005    0.1473931
  33.7800026    0.1454334
  33.7900009    0.1408817
  33.8000031    0.1393198
  33.8100014    0.1420408
  33.8200035    0.1345840
  33.8300018    0.1446644
  33.8400002    0.1365965
  33.8500023    0.1421740
  33.8600006    0.1531421
  33.8700027    0.1370828
  33.8800011    0.1378084
  33.8900032    0.1344654
  33.9000015    0.1361734
  33.9099998    0.1414739
  33.9200020    0.1350770
  33.9300003    0.1361963
  33.9400024    0.1446620
  33.9500008    0.1533469
  33.9600029    0.1473293
  33.9700012    0.1346578
  33.9800034    0.1353522
  33.9900017    0.1450879
  34.0000000    0.1390503
  34.0100021    0.1263424
  34.0200005    0.1358428
  34.0300026    0.1397976
  34.0400009    0.1304195
  34.0500031    0.1442987
  34.0600014    0.1358532
  34.0700035    0.1268887
  34.0800018    0.1253429
  34.0900002    0.1418701
  34.1000023    0.1428707
  34.1100006    0.1319664
  34.1200027    0.1357723
  34.1300011    0.1412007
  34.1400032    0.1361045
  34.1500015    0.1327955
  34.1599998    0.1238621
  34.1700020    0.1294996
  34.1800003    0.1458527
  34.1900024    0.1371666
  34.2000008    0.1408769
  34.2100029    0.1498698
  34.2200012    0.1370663
  34.2300034    0.1457515
  34.2400017    0.1385718
  34.2500000    0.1218644
  34.2600021    0.1369088
  34.2700005    0.1344912
  34.2800026    0.1331742
  34.2900009    0.1167049
  34.3000031    0.1324344
  34.3100014    0.1270401
  34.3200035    0.1129536
  34.3300018    0.1186036
  34.3400002    0.1260039
  34.3500023    0.1351403
  34.3600006    0.1206996
  34.3700027    0.1254956
  34.3800011    0.1383724
  34.3900032    0.1254735
  34.4000015    0.1267853
  34.4099998    0.1274502
  34.4200020    0.1224687
  34.4300003    0.1224229
  34.4400024    0.1301477
  34.4500008    0.1383438
  34.4600029    0.1316454
  34.4700012    0.1438518
  34.4800034    0.1334972
  34.4900017    0.1226086
  34.5000000    0.1234398
  34.5100021    0.1240356
  34.5200005    0.1449348
  34.5300026    0.1406629
  34.5400009    0.1455073
  34.5500031    0.1385388
  34.5600014    0.1319242
  34.5700035    0.1357280
  34.5800018    0.1308027
  34.5900002    0.1542967
  34.6000023    0.1463472
  34.6100006    0.1283000
  34.6200027    0.1502475
  34.6300011    0.1518491
  34.6400032    0.1451566
  34.6500015    0.1314011
  34.6599998    0.1278765
  34.6700020    0.1284369
  34.6800003    0.1346917
  34.6900024    0.1380244
  34.7000008    0.1278218
  34.7100029    0.1416548
  34.7200012    0.1472042
  34.7300034    0.1491253
  34.7400017    0.1460179
  34.7500000    0.1313882
  34.7600021    0.1344040
  34.7700005    0.1378940
  34.7800026    0.1451750
  34.7900009    0.1395797
  34.8000031    0.1450951
  34.8100014    0.1512835
  34.8200035    0.1423169
  34.8300018    0.1341512
  34.8400002    0.1321589
  34.8500023    0.1397341
  34.8600006    0.1385405
  34.8700027    0.1447799
  34.8800011    0.1372495
  34.8900032    0.1352094
  34.9000015    0.1250145
  34.9099998    0.1395162
  34.9200020    0.1363508
  34.9300003    0.1547974
  34.9400024    0.1383231
  34.9500008    0.1333798
  34.9600029    0.1422208
  34.9700012    0.1396428
  34.9800034    0.1493224
  34.9900017    0.1414299
  35.0000000    0.1504089
  35.0100021    0.1367369
  35.0200005    0.1512214
  35.0300026    0.1459853
  35.0400009    0.1604617
  35.0500031    0.1427181
  35.0600014    0.1441954
  35.0700035    0.1419925
  35.0800018    0.1405706
  35.0900002    0.1316055
  35.1000023    0.1435858
  35.1100006    0.1423463
  35.1200027    0.1329736
  35.1300011    0.1527649
  35.1400032    0.1652185
  35.1500015    0.1469311
  35.1599998    0.1458750
  35.1700020    0.1361223
  35.1800003    0.1377760
  35.1900024    0.1506234
  35.2000008    0.1517100
  35.2100029    0.1409081
  35.2200012    0.1429360
  35.2300034    0.1417112
  35.2400017    0.1321874
  35.2500000    0.1393340
  35.2600021    0.1393777
  35.2700005    0.1489349
  35.2800026    0.1429878
  35.2900009    0.1699113
  35.3000031    0.1647704
  35.3100014    0.1492266
  35.3200035    0.1462504
  35.3300018    0.1432907
  35.3400002    0.1381445
  35.3500023    0.1524074
  35.3600006    0.1434735
  35.3700027    0.1397133
  35.3800011    0.1350257
  35.3900032    0.1352203
  35.4000015    0.1374605
  35.4099998    0.1277537
  35.4200020    0.1406581
  35.4300003    0.1417468
  35.4400024    0.1509735
  35.4500008    0.1557622
  35.4600029    0.1455012
  35.4700012    0.1542617
  35.4800034    0.1556685
  35.4900017    0.1439043
  35.5000000    0.1485305
  35.5100021    0.1444895
  35.5200005    0.1441396
  35.5300026    0.1615041
  35.5400009    0.1560472
  35.5500031    0.1530046
  35.5600014    0.1518459
  35.5700035    0.1435095
  35.5800018    0.1441229
  35.5900002    0.1462198
  35.6000023    0.1346530
  35.6100006    0.1339263
  35.6200027    0.1410968
  35.6300011    0.1561213
  35.6400032    0.1506458
  35.6500015    0.1340171
  35.6599998    0.1405539
  35.6700020    0.1443220
  35.6800003    0.1435083
  35.6900024    0.1568606
  35.7000008    0.1424641
  35.7100029    0.1574675
  35.7200012    0.1470823
  35.7300034    0.1509162
  35.7400017    0.1589724
  35.7500000    0.1720814
  35.7600021    0.1601250
  35.7700005    0.1474096
  35.7800026    0.1422972
  35.7900009    0.1572967
  35.8000031    0.1506271
  35.8100014    0.1525217
  35.8200035    0.1425019
  35.8300018    0.1433019
  35.8400002    0.1519620
  35.8500023    0.1523591
  35.8600006    0.1530722
  35.8700027    0.1524644
  35.8800011    0.1553508
  35.8900032    0.1552964
  35.9000015    0.1535154
  35.9099998    0.1528568
  35.9200020    0.1472453
  35.9300003    0.1477384
  35.9400024    0.1492867
  35.9500008    0.1490283
  35.9600029    0.1428041
  35.9700012    0.1285033
  35.9800034    0.1310722
  35.9900017    0.1463407
  36.0000000    0.1538490
  36.0100021    0.1676827
  36.0200005    0.1594125
  36.0300026    0.1645194
  36.0400009    0.1508012
  36.0500031    0.1597024
  36.0600014    0.1504594
  36.0700035    0.1403645
  36.0800018    0.1456361
  36.0900002    0.1444487
  36.1000023    0.1439828
  36.1100006    0.1347166
  36.1200027    0.1400616
  36.1300011    0.1436746
  36.1400032    0.1437458
  36.1500015    0.1490988
  36.1599998    0.1512637
  36.1700020    0.1430705
  36.1800003    0.1445931
  36.1900024    0.1441423
  36.2000008    0.1467813
  36.2100029    0.1452803
  36.2200012    0.1376178
  36.2300034    0.1430497
  36.2400017    0.1355178
  36.2500000    0.1426625
  36.2600021    0.1372045
  36.2700005    0.1368109
  36.2800026    0.1334212
  36.2900009    0.1357981
  36.3000031    0.1487290
  36.3100014    0.1458322
  36.3200035    0.1592189
  36.3300018    0.1377135
  36.3400002    0.1637661
  36.3500023    0.1632710
  36.3600006    0.1536889
  36.3700027    0.1616234
  36.3800011    0.1565726
  36.3900032    0.1331291
  36.4000015    0.1388945
  36.4099998    0.1386683
  36.4200020    0.1415646
  36.4300003    0.1525183
  36.4400024    0.1529187
  36.4500008    0.1690958
  36.4600029    0.1576610
  36.4700012    0.1567006
  36.4800034    0.1492347
  36.4900017    0.1626333
  36.5000000    0.1481969
  36.5100021    0.1517172
  36.5200005    0.1497239
  36.5300026    0.1543118
  36.5400009    0.1642697
  36.5500031    0.1446418
  36.5600014    0.1420999
  36.5700035    0.1554696
  36.5800018    0.1535875
  36.5900002    0.1612223
  36.6000023    0.1592254
  36.6100006    0.1580243
  36.6200027    0.1458131
  36.6300011    0.1446507
  36.6400032    0.1430838
  36.6500015    0.1426020
  36.6599998    0.1438922
  36.6700020    0.1517919
  36.6800003    0.1437664
  36.6900024    0.1611332
  36.7000008    0.1513816
  36.7100029    0.1717820
  36.7200012    0.1618199
  36.7300034    0.1672430
  36.7400017    0.1532827
  36.7500000    0.1471672
  36.7600021    0.1479011
  36.7700005    0.1467695
  36.7800026    0.1463469
  36.7900009    0.1636884
  36.8000031    0.1515320
  36.8100014    0.1472385
  36.8200035    0.1585342
  36.8300018    0.1504970
  36.8400002    0.1659551
  36.8500023    0.1559529
  36.8600006    0.1497845
  36.8700027    0.1416993
  36.8800011    0.1382558
  36.8900032    0.1448144
  36.9000015    0.1406327
  36.9099998    0.1359835
  36.9200020    0.1381388
  36.9300003    0.1332195
  36.9400024    0.1439535
  36.9500008    0.1481831
  36.9600029    0.1461616
  36.9700012    0.1325845
  36.9800034    0.1488207
  36.9900017    0.1503432
  37.0000000    0.1594866
  37.0100021    0.1528519
  37.0200005    0.1459019
  37.0300026    0.1399283
  37.0400009    0.1397812
  37.0500031    0.1411679
  37.0600014    0.1529676
  37.0700035    0.1584077
  37.0800018    0.1389974
  37.0900002    0.1429611
  37.1000023    0.1470722
  37.1100006    0.1604593
  37.1200027    0.1469980
  37.1300011    0.1575178
  37.1400032    0.1492769
  37.1500015    0.1577784
  37.1600037    0.1388452
  37.1700020    0.1436263
  37.1800003    0.1386229
  37.1900024    0.1469538
  37.2000008    0.1390196
  37.2100029    0.1492702
  37.2200012    0.1440706
  37.2300034    0.1458626
  37.2400017    0.1435015
  37.2500000    0.1486222
  37.2600021    0.1511422
  37.2700005    0.1471595
  37.2800026    0.1448292
  37.2900009    0.1409194
  37.3000031    0.1567223
  37.3100014    0.1427378
  37.3200035    0.1486836
  37.3300018    0.1426802
  37.3400002    0.1418226
  37.3500023    0.1391243
  37.3600006    0.1359070
  37.3700027    0.1284474
  37.3800011    0.1379192
  37.3900032    0.1470228
  37.4000015    0.1467502
  37.4100037    0.1312814
  37.4200020    0.1268622
  37.4300003    0.1450385
  37.4400024    0.1298194
  37.4500008    0.1320738
  37.4600029    0.1285077
  37.4700012    0.1435809
  37.4800034    0.1276926
  37.4900017    0.1221709
  37.5000000    0.1250339
  37.5100021    0.1174663
  37.5200005    0.1337004
  37.5300026    0.1292929
  37.5400009    0.1313664
  37.5500031    0.1240826
  37.5600014    0.1197920
  37.5700035    0.1360549
  37.5800018    0.1413619
  37.5900002    0.1325349
  37.6000023    0.1346343
  37.6100006    0.1264419
  37.6200027    0.1306094
  37.6300011    0.1332231
  37.6400032    0.1400820
  37.6500015    0.1242434
  37.6600037    0.1339192
  37.6700020    0.1441929
  37.6800003    0.1517270
  37.6900024    0.1421874
  37.7000008    0.1679263
  37.7100029    0.1489288
  37.7200012    0.1540387
  37.7300034    0.1482723
  37.7400017    0.1442692
  37.7500000    0.1392708
  37.7600021    0.1317233
  37.7700005    0.1498857
  37.7800026    0.1476123
  37.7900009    0.1342090
  37.8000031    0.1465769
  37.8100014    0.1539699
  37.8200035    0.1411595
  37.8300018    0.1351356
  37.8400002    0.1249055
  37.8500023    0.1413268
  37.8600006    0.1415635
  37.8700027    0.1483206
  37.8800011    0.1497316
  37.8900032    0.1475949
  37.9000015    0.1571445
  37.9100037    0.1410682
  37.9200020    0.1491549
  37.9300003    0.1502249
  37.9400024    0.1430990
  37.9500008    0.1474136
  37.9600029    0.1405944
  37.9700012    0.1416363
  37.9800034    0.1305359
  37.9900017    0.1438191
  38.0000000    0.1526399
  38.0100021    0.1371606
  38.0200005    0.1375318
  38.0300026    0.1338170
  38.0400009    0.1455838
  38.0500031    0.1427035
  38.0600014    0.1392727
  38.0700035    0.1281679
  38.0800018    0.1304295
  38.0900002    0.1375589
  38.1000023    0.1301147
  38.1100006    0.1247572
  38.1200027    0.1340877
  38.1300011    0.1312861
  38.1400032    0.1343669
  38.1500015    0.1370203
  38.1600037    0.1425194
  38.1700020    0.1492495
  38.1800003    0.1439916
  38.1900024    0.1319142
  38.2000008    0.1344955
  38.2100029    0.1419660
  38.2200012    0.1487591
  38.2300034    0.1398271
  38.2400017    0.1355260
  38.2500000    0.1394785
  38.2600021    0.1393943
  38.2700005    0.1630798
  38.2800026    0.1517415
  38.2900009    0.1394815
  38.3000031    0.1408318
  38.3100014    0.1386652
  38.3200035    0.1566798
  38.3300018    0.1640500
  38.3400002    0.1603493
  38.3500023    0.1669018
  38.3600006    0.1489391
  38.3700027    0.1526777
  38.3800011    0.1420404
  38.3900032    0.1445428
  38.4000015    0.1508741
  38.4100037    0.1509977
  38.4200020    0.1553458
  38.4300003    0.1449504
  38.4400024    0.1430719
  38.4500008    0.1519166
  38.4600029    0.1623447
  38.4700012    0.1486466
  38.4800034    0.1432824
  38.4900017    0.1349461
  38.5000000    0.1340011
  38.5100021    0.1558761
  38.5200005    0.1626112
  38.5300026    0.1465443
  38.5400009    0.1492991
  38.5500031    0.1486485
  38.5600014    0.1471919
  38.5700035    0.1466383
  38.5800018    0.1434780
  38.5900002    0.1440737
  38.6000023    0.1390902
  38.6100006    0.1368324
  38.6200027    0.1430946
  38.6300011    0.1316413
  38.6400032    0.1449924
  38.6500015    0.1362755
  38.6600037    0.1335229
  38.6700020    0.1388103
  38.6800003    0.1595059
  38.6900024    0.1392421
  38.7000008    0.1485185
  38.7100029    0.1396759
  38.7200012    0.1510882
  38.7300034    0.1395134
  38.7400017    0.1419908
  38.7500000    0.1506171
  38.7600021    0.1564139
  38.7700005    0.1458361
  38.7800026    0.1454625
  38.7900009    0.1403253
  38.8000031    0.1381385
  38.8100014    0.1519848
  38.8200035    0.1428717
  38.8300018    0.1508953
  38.8400002    0.1554472
  38.8500023    0.1546658
  38.8600006    0.1595458
  38.8700027    0.1606077
  38.8800011    0.1568683
  38.8900032    0.1455510
  38.9000015    0.1452261
  38.9100037    0.1447965
  38.9200020    0.1385738
  38.9300003    0.1574704
  38.9400024    0.1669829
  38.9500008    0.1417024
  38.9600029    0.1494653
  38.9700012    0.1400301
  38.9800034    0.1516864
  38.9900017    0.1444678
  39.0000000    0.1415980
  39.0100021    0.1384646
  39.0200005    0.1450626
  39.0300026    0.1420045
  39.0400009    0.1322902
  39.0500031    0.1408965
  39.0600014    0.1338172
  39.0700035    0.1338347
  39.0800018    0.1348799
  39.0900002    0.1367839
  39.1000023    0.1320991
  39.1100006    0.1458638
  39.1200027    0.1313217
  39.1300011    0.1377923
  39.1400032    0.1417153
  39.1500015    0.1509063
  39.1600037    0.1514122
  39.1700020    0.1532201
  39.1800003    0.1492787
  39.1900024    0.1370501
  39.2000008    0.1373222
  39.2100029    0.1476152
  39.2200012    0.1469045
  39.2300034    0.1483623
  39.2400017    0.1464208
  39.2500000    0.1505540
  39.2600021    0.1381193
  39.2700005    0.1347893
  39.2800026    0.1434342
  39.2900009    0.1416924
  39.3000031    0.1398070
  39.3100014    0.1476163
  39.3200035    0.1485350
  39.3300018    0.1462858
  39.3400002    0.1427778
  39.3500023    0.1357077
  39.3600006    0.1637845
  39.3700027    0.1490690
  39.3800011    0.1715339
  39.3900032    0.1622488
  39.4000015    0.1645783
  39.4100037    0.1649290
  39.4200020    0.1603528
  39.4300003    0.1552199
  39.4400024    0.1598032
  39.4500008    0.1495047
  39.4600029    0.1569277
  39.4700012    0.1388791
  39.4800034    0.1534778
  39.4900017    0.1391284
  39.5000000    0.1438481
  39.5100021    0.1590493
  39.5200005    0.1648546
  39.5300026    0.1458481
  39.5400009    0.1354596
  39.5500031    0.1528446
  39.5600014    0.1585639
  39.5700035    0.1603793
  39.5800018    0.1521305
  39.5900002    0.1491502
  39.6000023    0.1514501
  39.6100006    0.1513566
  39.6200027    0.1389296
  39.6300011    0.1375419
  39.6400032    0.1283637
  39.6500015    0.1379931
  39.6600037    0.1316569
  39.6700020    0.1462762
  39.6800003    0.1419812
  39.6900024    0.1497718
  39.7000008    0.1482859
  39.7100029    0.1379025
  39.7200012    0.1334721
  39.7300034    0.1387995
  39.7400017    0.1450634
  39.7500000    0.1264100
  39.7600021    0.1316583
  39.7700005    0.1400039
  39.7800026    0.1415024
  39.7900009    0.1392451
  39.8000031    0.1288898
  39.8100014    0.1375886
  39.8200035    0.1238919
  39.8300018    0.1443121
  39.8400002    0.1433079
  39.8500023    0.1439723
  39.8600006    0.1433706
  39.8700027    0.1419666
  39.8800011    0.1470007
  39.8900032    0.1406328
  39.9000015    0.1411050
  39.9100037    0.1388432
  39.9200020    0.1313957
  39.9300003    0.1401781
  39.9400024    0.1348058
  39.9500008    0.1520343
  39.9600029    0.1459696
  39.9700012    0.1437293
  39.9800034    0.1320655
  39.9900017    0.1376541
  40.0000000    0.1342637
  40.0100021    0.1418932
  40.0200005    0.1293248
  40.0300026    0.1422568
  40.0400009    0.1254740
  40.0500031    0.1389809
  40.0600014    0.1510727
  40.0700035    0.1358039
  40.0800018    0.1424865
  40.0900002    0.1383359
  40.1000023    0.1487211
  40.1100006    0.1469788
  40.1200027    0.1486321
  40.1300011    0.1362505
  40.1400032    0.1398835
  40.1500015    0.1503537
  40.1600037    0.1503389
  40.1700020    0.1453548
  40.1800003    0.1431320
  40.1900024    0.1320462
  40.2000008    0.1411027
  40.2100029    0.1424191
  40.2200012    0.1276473
  40.2300034    0.1454399
  40.2400017    0.1326309
  40.2500038    0.1507048
  40.2600021    0.1513064
  40.2700005    0.1349774
  40.2800026    0.1290371
  40.2900009    0.1330532
  40.3000031    0.1339541
  40.3100014    0.1488305
  40.3200035    0.1414030
  40.3300018    0.1357473
  40.3400002    0.1353191
  40.3500023    0.1327959
  40.3600006    0.1293574
  40.3700027    0.1503536
  40.3800011    0.1372733
  40.3900032    0.1409476
  40.4000015    0.1495488
  40.4100037    0.1421847
  40.4200020    0.1273803
  40.4300003    0.1288457
  40.4400024    0.1408395
  40.4500008    0.1252169
  40.4600029    0.1373763
  40.4700012    0.1309524
  40.4800034    0.1280399
  40.4900017    0.1358457
  40.5000038    0.1281732
  40.5100021    0.1253938
  40.5200005    0.1327748
  40.5300026    0.1413798
  40.5400009    0.1386363
  40.5500031    0.1311226
  40.5600014    0.1441867
  40.5700035    0.1394219
  40.5800018    0.1257584
  40.5900002    0.1280912
  40.6000023    0.1309193
  40.6100006    0.1274592
  40.6200027    0.1189607
  40.6300011    0.1407447
  40.6400032    0.1438547
  40.6500015    0.1485205
  40.6600037    0.1404223
  40.6700020    0.1569213
  40.6800003    0.1466219
  40.6900024    0.1417801
  40.7000008    0.1316624
  40.7100029    0.1327846
  40.7200012    0.1405615
  40.7300034    0.1367442
  40.7400017    0.1383357
  40.7500038    0.1356278
  40.7600021    0.1293661
  40.7700005    0.1583359
  40.7800026    0.1469400
  40.7900009    0.1413699
  40.8000031    0.1537593
  40.8100014    0.1370627
  40.8200035    0.1353923
  40.8300018    0.1342763
  40.8400002    0.1304150
  40.8500023    0.1464243
  40.8600006    0.1442467
  40.8700027    0.1343365
  40.8800011    0.1429387
  40.8900032    0.1485204
  40.9000015    0.1668371
  40.9100037    0.1468742
  40.9200020    0.1448582
  40.9300003    0.1415928
  40.9400024    0.1296224
  40.9500008    0.1394374
  40.9600029    0.1414709
  40.9700012    0.1327050
  40.9800034    0.1273421
  40.9900017    0.1411456
  41.0000038    0.1343530
  41.0100021    0.1488278
  41.0200005    0.1433642
  41.0300026    0.1548130
  41.0400009    0.1438676
  41.0500031    0.1429403
  41.0600014    0.1403930
  41.0700035    0.1219933
  41.0800018    0.1179171
  41.0900002    0.1398495
  41.1000023    0.1399284
  41.1100006    0.1328778
  41.1200027    0.1297069
  41.1300011    0.1308576
  41.1400032    0.1480441
  41.1500015    0.1241962
  41.1600037    0.1405066
  41.1700020    0.1419928
  41.1800003    0.1443183
  41.1900024    0.1497114
  41.2000008    0.1520047
  41.2100029    0.1535024
  41.2200012    0.1347377
  41.2300034    0.1283807
  41.2400017    0.1390295
  41.2500038    0.1459433
  41.2600021    0.1446608
  41.2700005    0.1484572
  41.2800026    0.1392312
  41.2900009    0.1549568
  41.3000031    0.1424130
  41.3100014    0.1384827
  41.3200035    0.1387466
  41.3300018    0.1331890
  41.3400002    0.1431670
  41.3500023    0.1402778
  41.3600006    0.1549327
  41.3700027    0.1461789
  41.3800011    0.1478266
  41.3900032    0.1480011
  41.4000015    0.1457510
  41.4100037    0.1510976
  41.4200020    0.1452138
  41.4300003    0.1467483
  41.4400024    0.1394667
  41.4500008    0.1709827
  41.4600029    0.1559473
  41.4700012    0.1588049
  41.4800034    0.1573627
  41.4900017    0.1386127
  41.5000038    0.1412572
  41.5100021    0.1569963
  41.5200005    0.1527938
  41.5300026    0.1448662
  41.5400009    0.1517376
  41.5500031    0.1408181
  41.5600014    0.1386414
  41.5700035    0.1186839
  41.5800018    0.1302040
  41.5900002    0.1268521
  41.6000023    0.1236924
  41.6100006    0.1416321
  41.6200027    0.1339556
  41.6300011    0.1273367
  41.6400032    0.1308768
  41.6500015    0.1382270
  41.6600037    0.1333312
  41.6700020    0.1463009
  41.6800003    0.1409625
  41.6900024    0.1294491
  41.7000008    0.1284164
  41.7100029    0.1316065
  41.7200012    0.1327307
  41.7300034    0.1594090
  41.7400017    0.1321794
  41.7500038    0.1454772
  41.7600021    0.1345156
  41.7700005    0.1491811
  41.7800026    0.1349021
  41.7900009    0.1364825
  41.8000031    0.1464642
  41.8100014    0.1393627
  41.8200035    0.1542448
  41.8300018    0.1461734
  41.8400002    0.1476544
  41.8500023    0.1475647
  41.8600006    0.1343676
  41.8700027    0.1395244
  41.8800011    0.1337402
  41.8900032    0.1269089
  41.9000015    0.1234095
  41.9100037    0.1339526
  41.9200020    0.1425578
  41.9300003    0.1396938
  41.9400024    0.1429695
  41.9500008    0.1373295
  41.9600029    0.1337538
  41.9700012    0.1451719
  41.9800034    0.1320208
  41.9900017    0.1301645
  42.0000038    0.1309354
  42.0100021    0.1170972
  42.0200005    0.1167742
  42.0300026    0.1309237
  42.0400009    0.1148909
  42.0500031    0.1215304
  42.0600014    0.1270314
  42.0700035    0.1170681
  42.0800018    0.1293099
  42.0900002    0.1306541
  42.1000023    0.1321799
  42.1100006    0.1339241
  42.1200027    0.1412075
  42.1300011    0.1280321
  42.1400032    0.1219913
  42.1500015    0.1176764
  42.1600037    0.1134608
  42.1700020    0.1149225
  42.1800003    0.1210148
  42.1900024    0.1194012
  42.2000008    0.1328779
  42.2100029    0.1261108
  42.2200012    0.1209327
  42.2300034    0.1235660
  42.2400017    0.1249127
  42.2500038    0.1467184
  42.2600021    0.1301483
  42.2700005    0.1241332
  42.2800026    0.1288905
  42.2900009    0.1211521
  42.3000031    0.1274145
  42.3100014    0.1191329
  42.3200035    0.1286465
  42.3300018    0.1219818
  42.3400002    0.1283171
  42.3500023    0.1322734
  42.3600006    0.1355746
  42.3700027    0.1382603
  42.3800011    0.1369588
  42.3900032    0.1367507
  42.4000015    0.1444697
  42.4100037    0.1373402
  42.4200020    0.1232160
  42.4300003    0.1355482
  42.4400024    0.1322445
  42.4500008    0.1328809
  42.4600029    0.1306878
  42.4700012    0.1282392
  42.4800034    0.1328634
  42.4900017    0.1288857
  42.5000038    0.1369176
  42.5100021    0.1261950
  42.5200005    0.1352380
  42.5300026    0.1446243
  42.5400009    0.1438332
  42.5500031    0.1439839
  42.5600014    0.1356930
  42.5700035    0.1342260
  42.5800018    0.1300997
  42.5900002    0.1351927
  42.6000023    0.1415378
  42.6100006    0.1326701
  42.6200027    0.1280455
  42.6300011    0.1277818
  42.6400032    0.1335551
  42.6500015    0.1301721
  42.6600037    0.1299126
  42.6700020    0.1315210
  42.6800003    0.1298568
  42.6900024    0.1405487
  42.7000008    0.1485878
  42.7100029    0.1314484
  42.7200012    0.1292951
  42.7300034    0.1399159
  42.7400017    0.1392896
  42.7500038    0.1338172
  42.7600021    0.1374364
  42.7700005    0.1371222
  42.7800026    0.1336290
  42.7900009    0.1349995
  42.8000031    0.1482088
  42.8100014    0.1418682
  42.8200035    0.1382405
  42.8300018    0.1235802
  42.8400002    0.1267451
  42.8500023    0.1276932
  42.8600006    0.1399900
  42.8700027    0.1382621
  42.8800011    0.1361423
  42.8900032    0.1283218
  42.9000015    0.1295998
  42.9100037    0.1230377
  42.9200020    0.1345208
  42.9300003    0.1287309
  42.9400024    0.1329011
  42.9500008    0.1445195
  42.9600029    0.1401687
  42.9700012    0.1462680
  42.9800034    0.1464139
  42.9900017    0.1503346
  43.0000038    0.1374938
  43.0100021    0.1290386
  43.0200005    0.1193163
  43.0300026    0.1189284
  43.0400009    0.1279086
  43.0500031    0.1239571
  43.0600014    0.1144048
  43.0700035    0.1227480
  43.0800018    0.1236220
  43.0900002    0.1252604
  43.1000023    0.1213206
  43.1100006    0.1275251
  43.1200027    0.1304386
  43.1300011    0.1270849
  43.1400032    0.1362410
  43.1500015    0.1413740
  43.1600037    0.1381680
  43.1700020    0.1387393
  43.1800003    0.1326279
  43.1900024    0.1312197
  43.2000008    0.1248595
  43.2100029    0.1172912
  43.2200012    0.1243624
  43.2300034    0.1269082
  43.2400017    0.1295407
  43.2500038    0.1307184
  43.2600021    0.1224401
  43.2700005    0.1287689
  43.2800026    0.1301592
  43.2900009    0.1388595
  43.3000031    0.1406959
  43.3100014    0.1288952
  43.3200035    0.1268527
  43.3300018    0.1255429
  43.3400002    0.1293044
  43.3500023    0.1297338
  43.3600006    0.1344697
  43.3700027    0.1446546
  43.3800011    0.1326809
  43.3900032    0.1305048
  43.4000015    0.1290689
  43.4100037    0.1269079
  43.4200020    0.1360435
  43.4300003    0.1247915
  43.4400024    0.1298621
  43.4500008    0.1324033
  43.4600029    0.1290343
  43.4700012    0.1252155
  43.4800034    0.1221257
  43.4900017    0.1218599
  43.5000038    0.1313376
  43.5100021    0.1349861
  43.5200005    0.1350537
  43.5300026    0.1282944
  43.5400009    0.1252826
  43.5500031    0.1280456
  43.5600014    0.1351200
  43.5700035    0.1261444
  43.5800018    0.1423486
  43.5900040    0.1286735
  43.6000023    0.1397355
  43.6100006    0.1254308
  43.6200027    0.1255021
  43.6300011    0.1200877
  43.6400032    0.1187024
  43.6500015    0.1220896
  43.6600037    0.1299394
  43.6700020    0.1318877
  43.6800003    0.1407487
  43.6900024    0.1364786
  43.7000008    0.1272101
  43.7100029    0.1226729
  43.7200012    0.1147878
  43.7300034    0.1172844
  43.7400017    0.1240817
  43.7500038    0.1191709
  43.7600021    0.1173583
  43.7700005    0.1187585
  43.7800026    0.1305016
  43.7900009    0.1243679
  43.8000031    0.1214859
  43.8100014    0.1305054
  43.8200035    0.1253412
  43.8300018    0.1448319
  43.8400040    0.1331335
  43.8500023    0.1278780
  43.8600006    0.1261639
  43.8700027    0.1468720
  43.8800011    0.1457165
  43.8900032    0.1361420
  43.9000015    0.1311891
  43.9100037    0.1341988
  43.9200020    0.1302430
  43.9300003    0.1313620
  43.9400024    0.1457090
  43.9500008    0.1477920
  43.9600029    0.1410580
  43.9700012    0.1512639
  43.9800034    0.1355245
  43.9900017    0.1448596
  44.0000038    0.1411623
  44.0100021    0.1416992
  44.0200005    0.1449839
  44.0300026    0.1328757
  44.0400009    0.1501040
  44.0500031    0.1383721
  44.0600014    0.1394282
  44.0700035    0.1328828
  44.0800018    0.1392782
  44.0900040    0.1225790
  44.1000023    0.1349046
  44.1100006    0.1266434
  44.1200027    0.1305892
  44.1300011    0.1305913
  44.1400032    0.1300744
  44.1500015    0.1368279
  44.1600037    0.1344368
  44.1700020    0.1299068
  44.1800003    0.1360075
  44.1900024    0.1371356
  44.2000008    0.1295609
  44.2100029    0.1264926
  44.2200012    0.1237057
  44.2300034    0.1348727
  44.2400017    0.1305641
  44.2500038    0.1371894
  44.2600021    0.1448272
  44.2700005    0.1371129
  44.2800026    0.1329593
  44.2900009    0.1369556
  44.3000031    0.1270625
  44.3100014    0.1314596
  44.3200035    0.1341967
  44.3300018    0.1310605
  44.3400040    0.1276976
  44.3500023    0.1352226
  44.3600006    0.1273752
  44.3700027    0.1255678
  44.3800011    0.1262545
  44.3900032    0.1330304
  44.4000015    0.1251238
  44.4100037    0.1311358
  44.4200020    0.1259983
  44.4300003    0.1317794
  44.4400024    0.1379194
  44.4500008    0.1242875
  44.4600029    0.1303445
  44.4700012    0.1269092
  44.4800034    0.1262521
  44.4900017    0.1282908
  44.5000038    0.1414512
  44.5100021    0.1297134
  44.5200005    0.1239102
  44.5300026    0.1295229
  44.5400009    0.1305768
  44.5500031    0.1246890
  44.5600014    0.1322535
  44.5700035    0.1372114
  44.5800018    0.1372010
  44.5900040    0.1246556
  44.6000023    0.1369346
  44.6100006    0.1228231
  44.6200027    0.1167419
  44.6300011    0.1201696
  44.6400032    0.1216363
  44.6500015    0.1305640
  44.6600037    0.1175992
  44.6700020    0.1314072
  44.6800003    0.1305794
  44.6900024    0.1234994
  44.7000008    0.1205640
  44.7100029    0.1296186
  44.7200012    0.1187851
  44.7300034    0.1214979
  44.7400017    0.1202957
  44.7500038    0.1066787
  44.7600021    0.1146734
  44.7700005    0.1169308
  44.7800026    0.1216461
  44.7900009    0.1314587
  44.8000031    0.1189748
  44.8100014    0.1149648
  44.8200035    0.1229814
  44.8300018    0.1264002
  44.8400040    0.1240037
  44.8500023    0.1277164
  44.8600006    0.1240552
  44.8700027    0.1230548
  44.8800011    0.1249753
  44.8900032    0.1238940
  44.9000015    0.1319931
  44.9100037    0.1221856
  44.9200020    0.1298943
  44.9300003    0.1273291
  44.9400024    0.1180170
  44.9500008    0.1217319
  44.9600029    0.1272718
  44.9700012    0.1174837
  44.9800034    0.1241155
  44.9900017    0.1266741
  45.0000038    0.1251516
  45.0100021    0.1201803
  45.0200005    0.1192369
  45.0300026    0.1188768
  45.0400009    0.1121158
  45.0500031    0.1203552
  45.0600014    0.1222971
  45.0700035    0.1122262
  45.0800018    0.1138903
  45.0900040    0.1146819
  45.1000023    0.1125845
  45.1100006    0.1137263
  45.1200027    0.1229904
  45.1300011    0.1191147
  45.1400032    0.1233659
  45.1500015    0.1309939
  45.1600037    0.1354610
  45.1700020    0.1230167
  45.1800003    0.1200244
  45.1900024    0.1250138
  45.2000008    0.1278520
  45.2100029    0.1181707
  45.2200012    0.1246182
  45.2300034    0.1237153
  45.2400017    0.1181820
  45.2500038    0.1213682
  45.2600021    0.1321729
  45.2700005    0.1387977
  45.2800026    0.1456134
  45.2900009    0.1352646
  45.3000031    0.1155679
  45.3100014    0.1248396
  45.3200035    0.1206115
  45.3300018    0.1211507
  45.3400040    0.1176957
  45.3500023    0.1202772
  45.3600006    0.1312990
  45.3700027    0.1093925
  45.3800011    0.1317435
  45.3900032    0.1241319
  45.4000015    0.1242595
  45.4100037    0.1277466
  45.4200020    0.1179593
  45.4300003    0.1206257
  45.4400024    0.1246275
  45.4500008    0.1316950
  45.4600029    0.1260939
  45.4700012    0.1312958
  45.4800034    0.1452022
  45.4900017    0.1330290
  45.5000038    0.1277491
  45.5100021    0.1254946
  45.5200005    0.1353296
  45.5300026    0.1240664
  45.5400009    0.1209547
  45.5500031    0.1206989
  45.5600014    0.1215007
  45.5700035    0.1242951
  45.5800018    0.1222511
  45.5900040    0.1237653
  45.6000023    0.1223665
  45.6100006    0.1224242
  45.6200027    0.1231505
  45.6300011    0.1085185
  45.6400032    0.1168201
  45.6500015    0.1269864
  45.6600037    0.1236587
  45.6700020    0.1271714
  45.6800003    0.1206167
  45.6900024    0.1359331
  45.7000008    0.1381670
  45.7100029    0.1358052
  45.7200012    0.1372636
  45.7300034    0.1365146
  45.7400017    0.1295742
  45.7500038    0.1340707
  45.7600021    0.1288836
  45.7700005    0.1328527
  45.7800026    0.1355177
  45.7900009    0.1195939
  45.8000031    0.1183242
  45.8100014    0.1144984
  45.8200035    0.1138189
  45.8300018    0.1076826
  45.8400040    0.1090623
  45.8500023    0.1168741
  45.8600006    0.1166654
  45.8700027    0.1195733
  45.8800011    0.1180079
  45.8900032    0.1210159
  45.9000015    0.1180863
  45.9100037    0.1325444
  45.9200020    0.1348390
  45.9300003    0.1319336
  45.9400024    0.1231240
  45.9500008    0.1375969
  45.9600029    0.1339052
  45.9700012    0.1286639
  45.9800034    0.1227519
  45.9900017    0.1334933
  46.0000038    0.1273958
  46.0100021    0.1278398
  46.0200005    0.1288484
  46.0300026    0.1336665
  46.0400009    0.1287101
  46.0500031    0.1253270
  46.0600014    0.1301974
  46.0700035    0.1247304
  46.0800018    0.1362752
  46.0900040    0.1306381
  46.1000023    0.1343696
  46.1100006    0.1331263
  46.1200027    0.1317059
  46.1300011    0.1337433
  46.1400032    0.1312398
  46.1500015    0.1343075
  46.1600037    0.1336853
  46.1700020    0.1321212
  46.1800003    0.1220153
  46.1900024    0.1222012
  46.2000008    0.1354541
  46.2100029    0.1288684
  46.2200012    0.1352976
  46.2300034    0.1341450
  46.2400017    0.1260021
  46.2500038    0.1272997
  46.2600021    0.1195814
  46.2700005    0.1311760
  46.2800026    0.1247510
  46.2900009    0.1229492
  46.3000031    0.1236968
  46.3100014    0.1225414
  46.3200035    0.1404316
  46.3300018    0.1267771
  46.3400040    0.1253778
  46.3500023    0.1159451
  46.3600006    0.1249928
  46.3700027    0.1334847
  46.3800011    0.1230729
  46.3900032    0.1191524
  46.4000015    0.1152417
  46.4100037    0.1183644
  46.4200020    0.1144277
  46.4300003    0.1199252
  46.4400024    0.1225220
  46.4500008    0.1146743
  46.4600029    0.1217728
  46.4700012    0.1241217
  46.4800034    0.1275867
  46.4900017    0.1230052
  46.5000038    0.1256976
  46.5100021    0.1125847
  46.5200005    0.1216101
  46.5300026    0.1196575
  46.5400009    0.1198604
  46.5500031    0.1144742
  46.5600014    0.1190371
  46.5700035    0.1198955
  46.5800018    0.1161170
  46.5900040    0.1197154
  46.6000023    0.1192151
  46.6100006    0.1143312
  46.6200027    0.1134674
  46.6300011    0.1136833
  46.6400032    0.1211163
  46.6500015    0.1245029
  46.6600037    0.1190664
  46.6700020    0.1318022
  46.6800041    0.1379334
  46.6900024    0.1353899
  46.7000008    0.1231589
  46.7100029    0.1232224
  46.7200012    0.1299082
  46.7300034    0.1252291
  46.7400017    0.1291514
  46.7500038    0.1207369
  46.7600021    0.1219149
  46.7700005    0.1219319
  46.7800026    0.1251172
  46.7900009    0.1269835
  46.8000031    0.1186678
  46.8100014    0.1224763
  46.8200035    0.1223064
  46.8300018    0.1245041
  46.8400040    0.1242278
  46.8500023    0.1295147
  46.8600006    0.1228132
  46.8700027    0.1361829
  46.8800011    0.1241971
  46.8900032    0.1313849
  46.9000015    0.1371950
  46.9100037    0.1124820
  46.9200020    0.1196983
  46.9300041    0.1216249
  46.9400024    0.1195835
  46.9500008    0.1251249
  46.9600029    0.1232057
  46.9700012    0.1250247
  46.9800034    0.1284844
  46.9900017    0.1345808
  47.0000038    0.1263223
  47.0100021    0.1324801
  47.0200005    0.1351304
  47.0300026    0.1193890
  47.0400009    0.1282296
  47.0500031    0.1277328
  47.0600014    0.1330774
  47.0700035    0.1394725
  47.0800018    0.1408129
  47.0900040    0.1255091
  47.1000023    0.1235471
  47.1100006    0.1237730
  47.1200027    0.1256140
  47.1300011    0.1257428
  47.1400032    0.1243793
  47.1500015    0.1215893
  47.1600037    0.1304915
  47.1700020    0.1322439
  47.1800041    0.1400078
  47.1900024    0.1237618
  47.2000008    0.1208662
  47.2100029    0.1297724
  47.2200012    0.1373432
  47.2300034    0.1404100
  47.2400017    0.1222270
  47.2500038    0.1172433
  47.2600021    0.1178598
  47.2700005    0.1154680
  47.2800026    0.1180883
  47.2900009    0.1285348
  47.3000031    0.1343766
  47.3100014    0.1310976
  47.3200035    0.1327301
  47.3300018    0.1277648
  47.3400040    0.1237852
  47.3500023    0.1379379
  47.3600006    0.1397581
  47.3700027    0.1349677
  47.3800011    0.1168621
  47.3900032    0.1222897
  47.4000015    0.1242170
  47.4100037    0.1226069
  47.4200020    0.1343447
  47.4300041    0.1281260
  47.4400024    0.1307112
  47.4500008    0.1362668
  47.4600029    0.1364584
  47.4700012    0.1235492
  47.4800034    0.1344980
  47.4900017    0.1280220
  47.5000038    0.1265169
  47.5100021    0.1285640
  47.5200005    0.1427288
  47.5300026    0.1369871
  47.5400009    0.1463576
  47.5500031    0.1379240
  47.5600014    0.1373938
  47.5700035    0.1385055
  47.5800018    0.1408727
  47.5900040    0.1491074
  47.6000023    0.1475995
  47.6100006    0.1291293
  47.6200027    0.1401266
  47.6300011    0.1386327
  47.6400032    0.1386510
  47.6500015    0.1279979
  47.6600037    0.1425025
  47.6700020    0.1411737
  47.6800041    0.1495974
  47.6900024    0.1436362
  47.7000008    0.1274837
  47.7100029    0.1407829
  47.7200012    0.1456939
  47.7300034    0.1358219
  47.7400017    0.1550502
  47.7500038    0.1391326
  47.7600021    0.1356963
  47.7700005    0.1400841
  47.7800026    0.1358245
  47.7900009    0.1266420
  47.8000031    0.1313973
  47.8100014    0.1388120
  47.8200035    0.1382604
  47.8300018    0.1307459
  47.8400040    0.1329247
  47.8500023    0.1327832
  47.8600006    0.1358034
  47.8700027    0.1317880
  47.8800011    0.1311520
  47.8900032    0.1338135
  47.9000015    0.1258087
  47.9100037    0.1348339
  47.9200020    0.1216958
  47.9300041    0.1261358
  47.9400024    0.1191175
  47.9500008    0.1351517
  47.9600029    0.1254940
  47.9700012    0.1289498
  47.9800034    0.1400240
  47.9900017    0.1411962
  48.0000038    0.1444807
  48.0100021    0.1336858
  48.0200005    0.1320438
  48.0300026    0.1232263
  48.0400009    0.1290310
  48.0500031    0.1381348
  48.0600014    0.1279315
  48.0700035    0.1287177
  48.0800018    0.1446618
  48.0900040    0.1293026
  48.1000023    0.1210077
  48.1100006    0.1377978
  48.1200027    0.1229311
  48.1300011    0.1311386
  48.1400032    0.1302067
  48.1500015    0.1312914
  48.1600037    0.1275619
  48.1700020    0.1295819
  48.1800041    0.1393150
  48.1900024    0.1327993
  48.2000008    0.1236658
  48.2100029    0.1288576
  48.2200012    0.1522137
  48.2300034    0.1440723
  48.2400017    0.1365662
  48.2500038    0.1330699
  48.2600021    0.1268502
  48.2700005    0.1366602
  48.2800026    0.1341174
  48.2900009    0.1370337
  48.3000031    0.1521812
  48.3100014    0.1383544
  48.3200035    0.1297157
  48.3300018    0.1186154
  48.3400040    0.1236907
  48.3500023    0.1329467
  48.3600006    0.1281943
  48.3700027    0.1379522
  48.3800011    0.1352898
  48.3900032    0.1289734
  48.4000015    0.1280411
  48.4100037    0.1251116
  48.4200020    0.1339054
  48.4300041    0.1325914
  48.4400024    0.1399747
  48.4500008    0.1274315
  48.4600029    0.1311969
  48.4700012    0.1403114
  48.4800034    0.1369370
  48.4900017    0.1414444
  48.5000038    0.1289955
  48.5100021    0.1471021
  48.5200005    0.1373370
  48.5300026    0.1289167
  48.5400009    0.1451120
  48.5500031    0.1370731
  48.5600014    0.1331712
  48.5700035    0.1335366
  48.5800018    0.1316527
  48.5900040    0.1296304
  48.6000023    0.1328097
  48.6100006    0.1464120
  48.6200027    0.1316996
  48.6300011    0.1332176
  48.6400032    0.1376649
  48.6500015    0.1440429
  48.6600037    0.1449303
  48.6700020    0.1350698
  48.6800041    0.1212085
  48.6900024    0.1321466
  48.7000008    0.1267662
  48.7100029    0.1302292
  48.7200012    0.1323001
  48.7300034    0.1392538
  48.7400017    0.1253438
  48.7500038    0.1284199
  48.7600021    0.1385784
  48.7700005    0.1312984
  48.7800026    0.1435089
  48.7900009    0.1223785
  48.8000031    0.1091240
  48.8100014    0.1195002
  48.8200035    0.1238158
  48.8300018    0.1232397
  48.8400040    0.1313878
  48.8500023    0.1263254
  48.8600006    0.1260039
  48.8700027    0.1280721
  48.8800011    0.1093264
  48.8900032    0.1200132
  48.9000015    0.1264061
  48.9100037    0.1326052
  48.9200020    0.1163401
  48.9300041    0.1322956
  48.9400024    0.1462006
  48.9500008    0.1418047
  48.9600029    0.1290521
  48.9700012    0.1346421
  48.9800034    0.1402131
  48.9900017    0.1374801
  49.0000038    0.1323995
  49.0100021    0.1286695
  49.0200005    0.1220356
  49.0300026    0.1293458
  49.0400009    0.1279450
  49.0500031    0.1212954
  49.0600014    0.1232840
  49.0700035    0.1129518
  49.0800018    0.1098152
  49.0900040    0.1097467
  49.1000023    0.1230970
  49.1100006    0.1168789
  49.1200027    0.1242111
  49.1300011    0.1106644
  49.1400032    0.1219966
  49.1500015    0.1194290
  49.1600037    0.1283527
  49.1700020    0.1205026
  49.1800041    0.1378419
  49.1900024    0.1288092
  49.2000008    0.1368608
  49.2100029    0.1249758
  49.2200012    0.1126685
  49.2300034    0.1291651
  49.2400017    0.1164861
  49.2500038    0.1201789
  49.2600021    0.1252410
  49.2700005    0.1263473
  49.2800026    0.1192603
  49.2900009    0.1250024
  49.3000031    0.1318843
  49.3100014    0.1390567
  49.3200035    0.1551022
  49.3300018    0.1351389
  49.3400040    0.1288119
  49.3500023    0.1412631
  49.3600006    0.1354427
  49.3700027    0.1428344
  49.3800011    0.1488137
  49.3900032    0.1307232
  49.4000015    0.1518434
  49.4100037    0.1296318
  49.4200020    0.1341649
  49.4300041    0.1355385
  49.4400024    0.1468283
  49.4500008    0.1458177
  49.4600029    0.1482206
  49.4700012    0.1442285
  49.4800034    0.1433548
  49.4900017    0.1483057
  49.5000038    0.1435899
  49.5100021    0.1370800
  49.5200005    0.1394428
  49.5300026    0.1363334
  49.5400009    0.1403614
  49.5500031    0.1341394
  49.5600014    0.1296184
  49.5700035    0.1314934
  49.5800018    0.1261541
  49.5900040    0.1252246
  49.6000023    0.1205207
  49.6100006    0.1279303
  49.6200027    0.1349844
  49.6300011    0.1270217
  49.6400032    0.1258904
  49.6500015    0.1309980
  49.6600037    0.1237312
  49.6700020    0.1243691
  49.6800041    0.1254343
  49.6900024    0.1168955
  49.7000008    0.1189733
  49.7100029    0.1242941
  49.7200012    0.1250800
  49.7300034    0.1289157
  49.7400017    0.1319992
  49.7500038    0.1271585
  49.7600021    0.1376389
  49.7700005    0.1248042
  49.7800026    0.1255749
  49.7900009    0.1157312
  49.8000031    0.1225066
  49.8100014    0.1234253
  49.8200035    0.1161403
  49.8300018    0.1227270
  49.8400040    0.1209250
  49.8500023    0.1187301
  49.8600006    0.1178823
  49.8700027    0.1268074
  49.8800011    0.1261136
  49.8900032    0.1207270
  49.9000015    0.1335926
  49.9100037    0.1477854
  49.9200020    0.1382048
  49.9300041    0.1312270
  49.9400024    0.1216981
  49.9500008    0.1329089
  49.9600029    0.1282815
  49.9700012    0.1293537
  49.9800034    0.1163716
  49.9900017    0.1151295
  50.0000038    0.1255227
  50.0100021    0.1157322
  50.0200043    0.1212803
  50.0300026    0.1186877
  50.0400009    0.1227439
  50.0500031    0.1172669
  50.0600014    0.1303090
  50.0700035    0.1336870
  50.0800018    0.1310577
  50.0900040    0.1193138
  50.1000023    0.1297555
  50.1100006    0.1271112
  50.1200027    0.1313320
  50.1300011    0.1359359
  50.1400032    0.1274654
  50.1500015    0.1303067
  50.1600037    0.1413023
  50.1700020    0.1337595
  50.1800041    0.1335405
  50.1900024    0.1394513
  50.2000008    0.1501562
  50.2100029    0.1357169
  50.2200012    0.1363688
  50.2300034    0.1418877
  50.2400017    0.1341202
  50.2500038    0.1354685
  50.2600021    0.1280660
  50.2700043    0.1284427
  50.2800026    0.1381610
  50.2900009    0.1253257
  50.3000031    0.1191381
  50.3100014    0.1227623
  50.3200035    0.1306449
  50.3300018    0.1376429
  50.3400040    0.1378510
  50.3500023    0.1351007
  50.3600006    0.1383918
  50.3700027    0.1405327
  50.3800011    0.1388318
  50.3900032    0.1507396
  50.4000015    0.1493685
  50.4100037    0.1450891
  50.4200020    0.1367017
  50.4300041    0.1398670
  50.4400024    0.1429156
  50.4500008    0.1382860
  50.4600029    0.1428413
  50.4700012    0.1479827
  50.4800034    0.1440941
  50.4900017    0.1463857
  50.5000038    0.1390153
  50.5100021    0.1417802
  50.5200043    0.1355070
  50.5300026    0.1331029
  50.5400009    0.1359943
  50.5500031    0.1288898
  50.5600014    0.1357596
  50.5700035    0.1306511
  50.5800018    0.1475525
  50.5900040    0.1400740
  50.6000023    0.1307449
  50.6100006    0.1428367
  50.6200027    0.1369112
  50.6300011    0.1550686
  50.6400032    0.1410098
  50.6500015    0.1480069
  50.6600037    0.1377184
  50.6700020    0.1339235
  50.6800041    0.1340404
  50.6900024    0.1308085
  50.7000008    0.1330648
  50.7100029    0.1328863
  50.7200012    0.1355298
  50.7300034    0.1279716
  50.7400017    0.1321388
  50.7500038    0.1262525
  50.7600021    0.1383924
  50.7700043    0.1283633
  50.7800026    0.1337296
  50.7900009    0.1359886
  50.8000031    0.1310575
  50.8100014    0.1318254
  50.8200035    0.1146156
  50.8300018    0.1245242
  50.8400040    0.1243431
  50.8500023    0.1283955
  50.8600006    0.1168697
  50.8700027    0.1324908
  50.8800011    0.1266464
  50.8900032    0.1245147
  50.9000015    0.1288413
  50.9100037    0.1178631
  50.9200020    0.1155457
  50.9300041    0.1184361
  50.9400024    0.1199287
  50.9500008    0.1161614
  50.9600029    0.1158438
  50.9700012    0.1269808
  50.9800034    0.1222261
  50.9900017    0.1213331
  51.0000038    0.1176775
  51.0100021    0.1299632
  51.0200043    0.1169738
  51.0300026    0.1344437
  51.0400009    0.1259247
  51.0500031    0.1325310
  51.0600014    0.1330869
  51.0700035    0.1288390
  51.0800018    0.1233054
  51.0900040    0.1281647
  51.1000023    0.1204181
  51.1100006    0.1203436
  51.1200027    0.1212473
  51.1300011    0.1131685
  51.1400032    0.1206665
  51.1500015    0.1209196
  51.1600037    0.1171783
  51.1700020    0.1081459
  51.1800041    0.1136878
  51.1900024    0.1095273
  51.2000008    0.1270542
  51.2100029    0.1086386
  51.2200012    0.1055175
  51.2300034    0.1175811
  51.2400017    0.1112297
  51.2500038    0.1105994
  51.2600021    0.1258457
  51.2700043    0.1192301
  51.2800026    0.1176033
  51.2900009    0.1275991
  51.3000031    0.1233624
  51.3100014    0.1194147
  51.3200035    0.1153791
  51.3300018    0.1156665
  51.3400040    0.1251917
  51.3500023    0.1219050
  51.3600006    0.1223796
  51.3700027    0.1288322
  51.3800011    0.1251377
  51.3900032    0.1353353
  51.4000015    0.1259102
  51.4100037    0.1253545
  51.4200020    0.1374636
  51.4300041    0.1317307
  51.4400024    0.1295450
  51.4500008    0.1297563
  51.4600029    0.1300637
  51.4700012    0.1269219
  51.4800034    0.1293662
  51.4900017    0.1246727
  51.5000038    0.1131747
  51.5100021    0.1098743
  51.5200043    0.1190399
  51.5300026    0.1234256
  51.5400009    0.1290208
  51.5500031    0.1171904
  51.5600014    0.1317650
  51.5700035    0.1290741
  51.5800018    0.1321187
  51.5900040    0.1327178
  51.6000023    0.1372399
  51.6100006    0.1309368
  51.6200027    0.1338574
  51.6300011    0.1180963
  51.6400032    0.1238590
  51.6500015    0.1347211
  51.6600037    0.1223495
  51.6700020    0.1283793
  51.6800041    0.1258017
  51.6900024    0.1188615
  51.7000008    0.1339255
  51.7100029    0.1245669
  51.7200012    0.1289017
  51.7300034    0.1380464
  51.7400017    0.1258863
  51.7500038    0.1290504
  51.7600021    0.1275724
  51.7700043    0.1230940
  51.7800026    0.1255855
  51.7900009    0.1356363
  51.8000031    0.1312992
  51.8100014    0.1336400
  51.8200035    0.1311422
  51.8300018    0.1297110
  51.8400040    0.1347026
  51.8500023    0.1411148
  51.8600006    0.1279966
  51.8700027    0.1395199
  51.8800011    0.1357844
  51.8900032    0.1385807
  51.9000015    0.1292984
  51.9100037    0.1206844
  51.9200020    0.1299788
  51.9300041    0.1355912
  51.9400024    0.1285947
  51.9500008    0.1269750
  51.9600029    0.1208296
  51.9700012    0.1320790
  51.9800034    0.1378012
  51.9900017    0.1230497
  52.0000038    0.1304492
  52.0100021    0.1455177
  52.0200043    0.1371494
  52.0300026    0.1350703
  52.0400009    0.1281752
  52.0500031    0.1398437
  52.0600014    0.1360544
  52.0700035    0.1464472
  52.0800018    0.1371281
  52.0900040    0.1288056
  52.1000023    0.1393199
  52.1100006    0.1306663
  52.1200027    0.1295391
  52.1300011    0.1295404
  52.1400032    0.1384444
  52.1500015    0.1378699
  52.1600037    0.1366726
  52.1700020    0.1453800
  52.1800041    0.1486489
  52.1900024    0.1495147
  52.2000008    0.1480145
  52.2100029    0.1421020
  52.2200012    0.1502449
  52.2300034    0.1418094
  52.2400017    0.1534874
  52.2500038    0.1556954
  52.2600021    0.1446812
  52.2700043    0.1407797
  52.2800026    0.1383643
  52.2900009    0.1373508
  52.3000031    0.1521725
  52.3100014    0.1450540
  52.3200035    0.1445455
  52.3300018    0.1429891
  52.3400040    0.1435262
  52.3500023    0.1402223
  52.3600006    0.1456357
  52.3700027    0.1434618
  52.3800011    0.1358971
  52.3900032    0.1330969
  52.4000015    0.1262832
  52.4100037    0.1289643
  52.4200020    0.1269619
  52.4300041    0.1236850
  52.4400024    0.1312761
  52.4500008    0.1330554
  52.4600029    0.1386104
  52.4700012    0.1438564
  52.4800034    0.1372126
  52.4900017    0.1371239
  52.5000038    0.1336534
  52.5100021    0.1382456
  52.5200043    0.1353712
  52.5300026    0.1389840
  52.5400009    0.1316813
  52.5500031    0.1378098
  52.5600014    0.1320672
  52.5700035    0.1278634
  52.5800018    0.1185547
  52.5900040    0.1239046
  52.6000023    0.1311395
  52.6100006    0.1329144
  52.6200027    0.1281626
  52.6300011    0.1304470
  52.6400032    0.1297737
  52.6500015    0.1395997
  52.6600037    0.1462573
  52.6700020    0.1434225
  52.6800041    0.1289334
  52.6900024    0.1443657
  52.7000008    0.1435886
  52.7100029    0.1485164
  52.7200012    0.1414772
  52.7300034    0.1414644
  52.7400017    0.1339128
  52.7500038    0.1396664
  52.7600021    0.1327036
  52.7700043    0.1434682
  52.7800026    0.1405417
  52.7900009    0.1469413
  52.8000031    0.1525446
  52.8100014    0.1581105
  52.8200035    0.1403648
  52.8300018    0.1313788
  52.8400040    0.1459601
  52.8500023    0.1428921
  52.8600006    0.1404654
  52.8700027    0.1408271
  52.8800011    0.1372586
  52.8900032    0.1435250
  52.9000015    0.1328126
  52.9100037    0.1396995
  52.9200020    0.1357430
  52.9300041    0.1485385
  52.9400024    0.1378303
  52.9500008    0.1376224
  52.9600029    0.1340398
  52.9700012    0.1260670
  52.9800034    0.1272156
  52.9900017    0.1313752
  53.0000038    0.1320165
  53.0100021    0.1277611
  53.0200043    0.1227849
  53.0300026    0.1275900
  53.0400009    0.1253882
  53.0500031    0.1244119
  53.0600014    0.1257220
  53.0700035    0.1242773
  53.0800018    0.1348420
  53.0900040    0.1272949
  53.1000023    0.1370069
  53.1100044    0.1291442
  53.1200027    0.1288663
  53.1300011    0.1251383
  53.1400032    0.1220620
  53.1500015    0.1186651
  53.1600037    0.1237530
  53.1700020    0.1345207
  53.1800041    0.1227077
  53.1900024    0.1232798
  53.2000008    0.1233207
  53.2100029    0.1165637
  53.2200012    0.1140943
  53.2300034    0.1182194
  53.2400017    0.1184245
  53.2500038    0.1192597
  53.2600021    0.1264855
  53.2700043    0.1170870
  53.2800026    0.1371846
  53.2900009    0.1263248
  53.3000031    0.1191813
  53.3100014    0.1254860
  53.3200035    0.1159252
  53.3300018    0.1275240
  53.3400040    0.1224358
  53.3500023    0.1289005
  53.3600044    0.1246650
  53.3700027    0.1308246
  53.3800011    0.1265880
  53.3900032    0.1270299
  53.4000015    0.1391874
  53.4100037    0.1256059
  53.4200020    0.1246396
  53.4300041    0.1259621
  53.4400024    0.1252754
  53.4500008    0.1274857
  53.4600029    0.1294900
  53.4700012    0.1269341
  53.4800034    0.1329788
  53.4900017    0.1297042
  53.5000038    0.1297503
  53.5100021    0.1317644
  53.5200043    0.1363019
  53.5300026    0.1338182
  53.5400009    0.1243785
  53.5500031    0.1239615
  53.5600014    0.1357210
  53.5700035    0.1296725
  53.5800018    0.1306620
  53.5900040    0.1302356
  53.6000023    0.1358593
  53.6100044    0.1397297
  53.6200027    0.1441605
  53.6300011    0.1598780
  53.6400032    0.1552573
  53.6500015    0.1703663
  53.6600037    0.1500102
  53.6700020    0.1392128
  53.6800041    0.1386420
  53.6900024    0.1505754
  53.7000008    0.1288328
  53.7100029    0.1346803
  53.7200012    0.1414389
  53.7300034    0.1337774
  53.7400017    0.1253499
  53.7500038    0.1417105
  53.7600021    0.1331430
  53.7700043    0.1442952
  53.7800026    0.1199854
  53.7900009    0.1362550
  53.8000031    0.1279619
  53.8100014    0.1396686
  53.8200035    0.1464920
  53.8300018    0.1426329
  53.8400040    0.1294519
  53.8500023    0.1379213
  53.8600044    0.1314522
  53.8700027    0.1434326
  53.8800011    0.1467637
  53.8900032    0.1380247
  53.9000015    0.1334281
  53.9100037    0.1442567
  53.9200020    0.1441292
  53.9300041    0.1484252
  53.9400024    0.1443124
  53.9500008    0.1380962
  53.9600029    0.1330472
  53.9700012    0.1259368
  53.9800034    0.1143715
  53.9900017    0.1198346
  54.0000038    0.1121303
  54.0100021    0.1231565
  54.0200043    0.1248778
  54.0300026    0.1349871
  54.0400009    0.1287346
  54.0500031    0.1196597
  54.0600014    0.1219408
  54.0700035    0.1213515
  54.0800018    0.1103011
  54.0900040    0.1305619
  54.1000023    0.1173145
  54.1100044    0.1169195
  54.1200027    0.1209939
  54.1300011    0.1210698
  54.1400032    0.1280535
  54.1500015    0.1271202
  54.1600037    0.1178093
  54.1700020    0.1325058
  54.1800041    0.1248252
  54.1900024    0.1168593
  54.2000008    0.1219947
  54.2100029    0.1294939
  54.2200012    0.1325280
  54.2300034    0.1404389
  54.2400017    0.1411940
  54.2500038    0.1280646
  54.2600021    0.1242776
  54.2700043    0.1224704
  54.2800026    0.1340221
  54.2900009    0.1328317
  54.3000031    0.1352585
  54.3100014    0.1311999
  54.3200035    0.1331773
  54.3300018    0.1427130
  54.3400040    0.1528364
  54.3500023    0.1415874
  54.3600044    0.1348699
  54.3700027    0.1335359
  54.3800011    0.1315401
  54.3900032    0.1340107
  54.4000015    0.1305508
  54.4100037    0.1321368
  54.4200020    0.1305190
  54.4300041    0.1340493
  54.4400024    0.1285132
  54.4500008    0.1225387
  54.4600029    0.1204235
  54.4700012    0.1221560
  54.4800034    0.1258222
  54.4900017    0.1171348
  54.5000038    0.1323913
  54.5100021    0.1315773
  54.5200043    0.1323757
  54.5300026    0.1299723
  54.5400009    0.1381924
  54.5500031    0.1278123
  54.5600014    0.1383147
  54.5700035    0.1366356
  54.5800018    0.1410577
  54.5900040    0.1397821
  54.6000023    0.1369920
  54.6100044    0.1369903
  54.6200027    0.1267952
  54.6300011    0.1341414
  54.6400032    0.1257891
  54.6500015    0.1356271
  54.6600037    0.1340180
  54.6700020    0.1358242
  54.6800041    0.1250070
  54.6900024    0.1439633
  54.7000008    0.1355467
  54.7100029    0.1217535
  54.7200012    0.1247814
  54.7300034    0.1353050
  54.7400017    0.1456012
  54.7500038    0.1495725
  54.7600021    0.1436846
  54.7700043    0.1448488
  54.7800026    0.1358988
  54.7900009    0.1412940
  54.8000031    0.1418084
  54.8100014    0.1393409
  54.8200035    0.1404128
  54.8300018    0.1463071
  54.8400040    0.1280715
  54.8500023    0.1370008
  54.8600044    0.1322481
  54.8700027    0.1256318
  54.8800011    0.1415061
  54.8900032    0.1296285
  54.9000015    0.1347351
  54.9100037    0.1316489
  54.9200020    0.1274496
  54.9300041    0.1349692
  54.9400024    0.1291912
  54.9500008    0.1213510
  54.9600029    0.1273800
  54.9700012    0.1285660
  54.9800034    0.1338651
  54.9900017    0.1326154
  55.0000038    0.1209529
  55.0100021    0.1287030
  55.0200043    0.1439787
  55.0300026    0.1322294
  55.0400009    0.1486600
  55.0500031    0.1382798
  55.0600014    0.1465121
  55.0700035    0.1481824
  55.0800018    0.1444653
  55.0900040    0.1363188
  55.1000023    0.1446284
  55.1100044    0.1319703
  55.1200027    0.1285221
  55.1300011    0.1418919
  55.1400032    0.1500965
  55.1500015    0.1496893
  55.1600037    0.1462014
  55.1700020    0.1486318
  55.1800041    0.1405313
  55.1900024    0.1318957
  55.2000008    0.1383453
  55.2100029    0.1349332
  55.2200012    0.1401522
  55.2300034    0.1393646
  55.2400017    0.1500462
  55.2500038    0.1389911
  55.2600021    0.1456600
  55.2700043    0.1434658
  55.2800026    0.1376378
  55.2900009    0.1298637
  55.3000031    0.1270099
  55.3100014    0.1269199
  55.3200035    0.1179814
  55.3300018    0.1189148
  55.3400040    0.1204398
  55.3500023    0.1256543
  55.3600044    0.1194247
  55.3700027    0.1280146
  55.3800011    0.1237468
  55.3900032    0.1210829
  55.4000015    0.1335323
  55.4100037    0.1349372
  55.4200020    0.1337777
  55.4300041    0.1201085
  55.4400024    0.1193361
  55.4500008    0.1182175
  55.4600029    0.1249508
  55.4700012    0.1342272
  55.4800034    0.1237570
  55.4900017    0.1264859
  55.5000038    0.1302582
  55.5100021    0.1340116
  55.5200043    0.1340075
  55.5300026    0.1301047
  55.5400009    0.1332231
  55.5500031    0.1267948
  55.5600014    0.1286891
  55.5700035    0.1323446
  55.5800018    0.1252500
  55.5900040    0.1230872
  55.6000023    0.1211170
  55.6100044    0.1417116
  55.6200027    0.1351566
  55.6300011    0.1343788
  55.6400032    0.1408790
  55.6500015    0.1246042
  55.6600037    0.1427294
  55.6700020    0.1355425
  55.6800041    0.1380143
  55.6900024    0.1291009
  55.7000008    0.1315892
  55.7100029    0.1447089
  55.7200012    0.1282002
  55.7300034    0.1376283
  55.7400017    0.1356607
  55.7500038    0.1397705
  55.7600021    0.1367960
  55.7700043    0.1477973
  55.7800026    0.1333831
  55.7900009    0.1248451
  55.8000031    0.1330060
  55.8100014    0.1206450
  55.8200035    0.1238857
  55.8300018    0.1345401
  55.8400040    0.1367467
  55.8500023    0.1367208
  55.8600044    0.1350725
  55.8700027    0.1387953
  55.8800011    0.1339708
  55.8900032    0.1421050
  55.9000015    0.1396209
  55.9100037    0.1163449
  55.9200020    0.1238930
  55.9300041    0.1258764
  55.9400024    0.1347713
  55.9500008    0.1220338
  55.9600029    0.1258424
  55.9700012    0.1271133
  55.9800034    0.1194468
  55.9900017    0.1397413
  56.0000038    0.1346219
  56.0100021    0.1368826
  56.0200043    0.1402025
  56.0300026    0.1312871
  56.0400009    0.1302714
  56.0500031    0.1331350
  56.0600014    0.1295973
  56.0700035    0.1330920
  56.0800018    0.1149010
  56.0900040    0.1198461
  56.1000023    0.1232214
  56.1100044    0.1249445
  56.1200027    0.1261100
  56.1300011    0.1219393
  56.1400032    0.1366164
  56.1500015    0.1382405
  56.1600037    0.1395514
  56.1700020    0.1314124
  56.1800041    0.1292489
  56.1900024    0.1343135
  56.2000008    0.1346467
  56.2100029    0.1279610
  56.2200012    0.1287039
  56.2300034    0.1296010
  56.2400017    0.1221708
  56.2500038    0.1128085
  56.2600021    0.1301482
  56.2700043    0.1229466
  56.2800026    0.1196722
  56.2900009    0.1262184
  56.3000031    0.1284943
  56.3100014    0.1344969
  56.3200035    0.1223175
  56.3300018    0.1339571
  56.3400040    0.1273124
  56.3500023    0.1249775
  56.3600044    0.1337498
  56.3700027    0.1221463
  56.3800011    0.1325465
  56.3900032    0.1365211
  56.4000015    0.1214551
  56.4100037    0.1474315
  56.4200020    0.1313533
  56.4300041    0.1274823
  56.4400024    0.1261068
  56.4500046    0.1328496
  56.4600029    0.1451816
  56.4700012    0.1319183
  56.4800034    0.1363381
  56.4900017    0.1349030
  56.5000038    0.1478300
  56.5100021    0.1340252
  56.5200043    0.1396084
  56.5300026    0.1202273
  56.5400009    0.1283806
  56.5500031    0.1278993
  56.5600014    0.1344436
  56.5700035    0.1392750
  56.5800018    0.1449091
  56.5900040    0.1387184
  56.6000023    0.1303006
  56.6100044    0.1347506
  56.6200027    0.1314955
  56.6300011    0.1249896
  56.6400032    0.1323994
  56.6500015    0.1254666
  56.6600037    0.1172324
  56.6700020    0.1303752
  56.6800041    0.1396916
  56.6900024    0.1307536
  56.7000046    0.1385766
  56.7100029    0.1320833
  56.7200012    0.1367283
  56.7300034    0.1222027
  56.7400017    0.1329864
  56.7500038    0.1377458
  56.7600021    0.1395973
  56.7700043    0.1337261
  56.7800026    0.1338082
  56.7900009    0.1346094
  56.8000031    0.1248658
  56.8100014    0.1488354
  56.8200035    0.1386022
  56.8300018    0.1466600
  56.8400040    0.1497920
  56.8500023    0.1551416
  56.8600044    0.1361789
  56.8700027    0.1544620
  56.8800011    0.1351172
  56.8900032    0.1446746
  56.9000015    0.1414559
  56.9100037    0.1474037
  56.9200020    0.1645667
  56.9300041    0.1502184
  56.9400024    0.1385128
  56.9500046    0.1317933
  56.9600029    0.1427058
  56.9700012    0.1571188
  56.9800034    0.1420476
  56.9900017    0.1451471
  57.0000038    0.1418393
  57.0100021    0.1429154
  57.0200043    0.1436481
  57.0300026    0.1384349
  57.0400009    0.1428053
  57.0500031    0.1442598
  57.0600014    0.1455439
  57.0700035    0.1504355
  57.0800018    0.1366976
  57.0900040    0.1425793
  57.1000023    0.1453978
  57.1100044    0.1374217
  57.1200027    0.1344534
  57.1300011    0.1311803
  57.1400032    0.1296534
  57.1500015    0.1380058
  57.1600037    0.1399504
  57.1700020    0.1383432
  57.1800041    0.1371989
  57.1900024    0.1339011
  57.2000046    0.1291987
  57.2100029    0.1402957
  57.2200012    0.1241710
  57.2300034    0.1380889
  57.2400017    0.1315830
  57.2500038    0.1391914
  57.2600021    0.1268791
  57.2700043    0.1274324
  57.2800026    0.1352432
  57.2900009    0.1169636
  57.3000031    0.1240094
  57.3100014    0.1294327
  57.3200035    0.1319610
  57.3300018    0.1279584
  57.3400040    0.1324380
  57.3500023    0.1286031
  57.3600044    0.1329263
  57.3700027    0.1280192
  57.3800011    0.1360644
  57.3900032    0.1394991
  57.4000015    0.1430878
  57.4100037    0.1396347
  57.4200020    0.1452202
  57.4300041    0.1392159
  57.4400024    0.1422648
  57.4500046    0.1462456
  57.4600029    0.1323300
  57.4700012    0.1450524
  57.4800034    0.1307474
  57.4900017    0.1367106
  57.5000038    0.1332842
  57.5100021    0.1337285
  57.5200043    0.1362921
  57.5300026    0.1283522
  57.5400009    0.1394134
  57.5500031    0.1364893
  57.5600014    0.1399670
  57.5700035    0.1365134
  57.5800018    0.1323353
  57.5900040    0.1289342
  57.6000023    0.1410934
  57.6100044    0.1307501
  57.6200027    0.1395830
  57.6300011    0.1493916
  57.6400032    0.1360760
  57.6500015    0.1379151
  57.6600037    0.1377665
  57.6700020    0.1323182
  57.6800041    0.1284073
  57.6900024    0.1343878
  57.7000046    0.1309506
  57.7100029    0.1395248
  57.7200012    0.1325101
  57.7300034    0.1404055
  57.7400017    0.1276178
  57.7500038    0.1326713
  57.7600021    0.1280108
  57.7700043    0.1249168
  57.7800026    0.1340508
  57.7900009    0.1352501
  57.8000031    0.1337045
  57.8100014    0.1373405
  57.8200035    0.1426369
  57.8300018    0.1359694
  57.8400040    0.1413810
  57.8500023    0.1465066
  57.8600044    0.1425441
  57.8700027    0.1368172
  57.8800011    0.1314365
  57.8900032    0.1371652
  57.9000015    0.1390457
  57.9100037    0.1277277
  57.9200020    0.1239729
  57.9300041    0.1296449
  57.9400024    0.1376192
  57.9500046    0.1265346
  57.9600029    0.1236658
  57.9700012    0.1260140
  57.9800034    0.1325126
  57.9900017    0.1390858
  58.0000038    0.1331008
  58.0100021    0.1369819
  58.0200043    0.1403970
  58.0300026    0.1522036
  58.0400009    0.1477909
  58.0500031    0.1528710
  58.0600014    0.1474223
  58.0700035    0.1538993
  58.0800018    0.1464390
  58.0900040    0.1534787
  58.1000023    0.1285114
  58.1100044    0.1409843
  58.1200027    0.1383319
  58.1300011    0.1400300
  58.1400032    0.1615258
  58.1500015    0.1699293
  58.1600037    0.1511038
  58.1700020    0.1587960
  58.1800041    0.1596486
  58.1900024    0.1484447
  58.2000046    0.1492920
  58.2100029    0.1581172
  58.2200012    0.1600168
  58.2300034    0.1648156
  58.2400017    0.1610865
  58.2500038    0.1593104
  58.2600021    0.1721994
  58.2700043    0.1673084
  58.2800026    0.1598402
  58.2900009    0.1626505
  58.3000031    0.1489309
  58.3100014    0.1498697
  58.3200035    0.1552700
  58.3300018    0.1531667
  58.3400040    0.1595678
  58.3500023    0.1541217
  58.3600044    0.1545829
  58.3700027    0.1608753
  58.3800011    0.1580073
  58.3900032    0.1508848
  58.4000015    0.1493723
  58.4100037    0.1507483
  58.4200020    0.1569042
  58.4300041    0.1630381
  58.4400024    0.1525608
  58.4500046    0.1607966
  58.4600029    0.1487153
  58.4700012    0.1710249
  58.4800034    0.1548581
  58.4900017    0.1579320
  58.5000038    0.1616692
  58.5100021    0.1444975
  58.5200043    0.1593803
  58.5300026    0.1565090
  58.5400009    0.1568781
  58.5500031    0.1501138
  58.5600014    0.1670845
  58.5700035    0.1527688
  58.5800018    0.1626220
  58.5900040    0.1560464
  58.6000023    0.1692092
  58.6100044    0.1575897
  58.6200027    0.1625128
  58.6300011    0.1620028
  58.6400032    0.1634015
  58.6500015    0.1641672
  58.6600037    0.1564991
  58.6700020    0.1652388
  58.6800041    0.1674595
  58.6900024    0.1557435
  58.7000046    0.1533542
  58.7100029    0.1619454
  58.7200012    0.1601894
  58.7300034    0.1606799
  58.7400017    0.1686134
  58.7500038    0.1516148
  58.7600021    0.1563797
  58.7700043    0.1609811
  58.7800026    0.1529949
  58.7900009    0.1519634
  58.8000031    0.1575053
  58.8100014    0.1565979
  58.8200035    0.1521230
  58.8300018    0.1719735
  58.8400040    0.1678153
  58.8500023    0.1582739
  58.8600044    0.1641959
  58.8700027    0.1803019
  58.8800011    0.1633743
  58.8900032    0.1734419
  58.9000015    0.1588541
  58.9100037    0.1682750
  58.9200020    0.1651151
  58.9300041    0.1716215
  58.9400024    0.1674475
  58.9500046    0.1605045
  58.9600029    0.1562565
  58.9700012    0.1567726
  58.9800034    0.1547522
  58.9900017    0.1599331
  59.0000038    0.1605233
  59.0100021    0.1603389
  59.0200043    0.1569313
  59.0300026    0.1495023
  59.0400009    0.1607669
  59.0500031    0.1666716
  59.0600014    0.1643379
  59.0700035    0.1565996
  59.0800018    0.1596757
  59.0900040    0.1531141
  59.1000023    0.1594703
  59.1100044    0.1572879
  59.1200027    0.1593876
  59.1300011    0.1582404
  59.1400032    0.1514969
  59.1500015    0.1506611
  59.1600037    0.1565695
  59.1700020    0.1399597
  59.1800041    0.1394690
  59.1900024    0.1448015
  59.2000046    0.1477349
  59.2100029    0.1463833
  59.2200012    0.1565702
  59.2300034    0.1526414
  59.2400017    0.1428176
  59.2500038    0.1508590
  59.2600021    0.1584192
  59.2700043    0.1407092
  59.2800026    0.1576925
  59.2900009    0.1546541
  59.3000031    0.1550996
  59.3100014    0.1561369
  59.3200035    0.1649505
  59.3300018    0.1632222
  59.3400040    0.1637912
  59.3500023    0.1640986
  59.3600044    0.1506825
  59.3700027    0.1405270
  59.3800011    0.1483564
  59.3900032    0.1487941
  59.4000015    0.1493583
  59.4100037    0.1663151
  59.4200020    0.1550094
  59.4300041    0.1601706
  59.4400024    0.1606496
  59.4500046    0.1584494
  59.4600029    0.1629763
  59.4700012    0.1652334
  59.4800034    0.1546233
  59.4900017    0.1442753
  59.5000038    0.1573727
  59.5100021    0.1614697
  59.5200043    0.1553234
  59.5300026    0.1537213
  59.5400047    0.1588538
  59.5500031    0.1647678
  59.5600014    0.1464530
  59.5700035    0.1459121
  59.5800018    0.1505947
  59.5900040    0.1556308
  59.6000023    0.1545802
  59.6100044    0.1542435
  59.6200027    0.1453477
  59.6300011    0.1573312
  59.6400032    0.1683697
  59.6500015    0.1562756
  59.6600037    0.1537543
  59.6700020    0.1436434
  59.6800041    0.1513579
  59.6900024    0.1527307
  59.7000046    0.1584561
  59.7100029    0.1571628
  59.7200012    0.1550646
  59.7300034    0.1548649
  59.7400017    0.1532207
  59.7500038    0.1556016
  59.7600021    0.1538242
  59.7700043    0.1657404
  59.7800026    0.1605361
  59.7900047    0.1559987
  59.8000031    0.1632106
  59.8100014    0.1593996
  59.8200035    0.1546984
  59.8300018    0.1659765
  59.8400040    0.1689683
  59.8500023    0.1572048
  59.8600044    0.1564302
  59.8700027    0.1645829
  59.8800011    0.1637598
  59.8900032    0.1539771
  59.9000015    0.1414295
  59.9100037    0.1481701
  59.9200020    0.1476310
  59.9300041    0.1488245
  59.9400024    0.1575714
  59.9500046    0.1555567
  59.9600029    0.1523564
  59.9700012    0.1607396
  59.9800034    0.1544212
  59.9900017    0.1557376
  60.0000038    0.1546021
  60.0100021    0.1404116
  60.0200043    0.1426084
  60.0300026    0.1492099
  60.0400047    0.1598263
  60.0500031    0.1480375
  60.0600014    0.1487484
  60.0700035    0.1401800
  60.0800018    0.1537556
  60.0900040    0.1513017
  60.1000023    0.1467001
  60.1100044    0.1509084
  60.1200027    0.1707176
  60.1300011    0.1591120
  60.1400032    0.1708430
  60.1500015    0.1791693
  60.1600037    0.1770769
  60.1700020    0.1621173
  60.1800041    0.1664278
  60.1900024    0.1622743
  60.2000046    0.1538965
  60.2100029    0.1501904
  60.2200012    0.1371538
  60.2300034    0.1502589
  60.2400017    0.1500839
  60.2500038    0.1520253
  60.2600021    0.1536001
  60.2700043    0.1647557
  60.2800026    0.1474353
  60.2900047    0.1523821
  60.3000031    0.1538277
  60.3100014    0.1547204
  60.3200035    0.1523498
  60.3300018    0.1609293
  60.3400040    0.1535278
  60.3500023    0.1637987
  60.3600044    0.1756097
  60.3700027    0.1678164
  60.3800011    0.1638343
  60.3900032    0.1573759
  60.4000015    0.1706814
  60.4100037    0.1753257
  60.4200020    0.1574538
  60.4300041    0.1651291
  60.4400024    0.1617301
  60.4500046    0.1581843
  60.4600029    0.1524424
  60.4700012    0.1583822
  60.4800034    0.1529397
  60.4900017    0.1473759
  60.5000038    0.1579262
  60.5100021    0.1558148
  60.5200043    0.1622933
  60.5300026    0.1483268
  60.5400047    0.1508587
  60.5500031    0.1554114
  60.5600014    0.1547086
  60.5700035    0.1506728
  60.5800018    0.1551290
  60.5900040    0.1576007
  60.6000023    0.1608922
  60.6100044    0.1534753
  60.6200027    0.1592504
  60.6300011    0.1508172
  60.6400032    0.1631117
  60.6500015    0.1634255
  60.6600037    0.1561588
  60.6700020    0.1496142
  60.6800041    0.1576678
  60.6900024    0.1562702
  60.7000046    0.1625652
  60.7100029    0.1627335
  60.7200012    0.1545082
  60.7300034    0.1587761
  60.7400017    0.1587330
  60.7500038    0.1576693
  60.7600021    0.1598103
  60.7700043    0.1541705
  60.7800026    0.1583821
  60.7900047    0.1626872
  60.8000031    0.1556913
  60.8100014    0.1629923
  60.8200035    0.1609448
  60.8300018    0.1452870
  60.8400040    0.1500591
  60.8500023    0.1504168
  60.8600044    0.1523089
  60.8700027    0.1571107
  60.8800011    0.1526050
  60.8900032    0.1533460
  60.9000015    0.1531551
  60.9100037    0.1601646
  60.9200020    0.1609237
  60.9300041    0.1537986
  60.9400024    0.1548122
  60.9500046    0.1572720
  60.9600029    0.1505958
  60.9700012    0.1595052
  60.9800034    0.1652215
  60.9900017    0.1543706
  61.0000038    0.1578309
  61.0100021    0.1540262
  61.0200043    0.1499038
  61.0300026    0.1544316
  61.0400047    0.1626011
  61.0500031    0.1643675
  61.0600014    0.1706337
  61.0700035    0.1671441
  61.0800018    0.1735667
  61.0900040    0.1678924
  61.1000023    0.1689204
  61.1100044    0.1764533
  61.1200027    0.1673539
  61.1300011    0.1759547
  61.1400032    0.1687994
  61.1500015    0.1827307
  61.1600037    0.1749493
  61.1700020    0.1612553
  61.1800041    0.1572010
  61.1900024    0.1518746
  61.2000046    0.1481829
  61.2100029    0.1635029
  61.2200012    0.1662048
  61.2300034    0.1574751
  61.2400017    0.1619304
  61.2500038    0.1587972
  61.2600021    0.1601452
  61.2700043    0.1522940
  61.2800026    0.1580655
  61.2900047    0.1555583
  61.3000031    0.1610658
  61.3100014    0.1702266
  61.3200035    0.1580663
  61.3300018    0.1508126
  61.3400040    0.1467777
  61.3500023    0.1553999
  61.3600044    0.1514027
  61.3700027    0.1638900
  61.3800011    0.1723677
  61.3900032    0.1608817
  61.4000015    0.1665912
  61.4100037    0.1746969
  61.4200020    0.1623804
  61.4300041    0.1630675
  61.4400024    0.1625140
  61.4500046    0.1640887
  61.4600029    0.1635382
  61.4700012    0.1746150
  61.4800034    0.1580514
  61.4900017    0.1593319
  61.5000038    0.1492107
  61.5100021    0.1711068
  61.5200043    0.1617009
  61.5300026    0.1714590
  61.5400047    0.1861918
  61.5500031    0.1734306
  61.5600014    0.1781311
  61.5700035    0.1707459
  61.5800018    0.1710864
  61.5900040    0.1700585
  61.6000023    0.1685600
  61.6100044    0.1640464
  61.6200027    0.1590108
  61.6300011    0.1598977
  61.6400032    0.1649582
  61.6500015    0.1597870
  61.6600037    0.1652135
  61.6700020    0.1626131
  61.6800041    0.1605110
  61.6900024    0.1565314
  61.7000046    0.1637180
  61.7100029    0.1611972
  61.7200012    0.1574824
  61.7300034    0.1622576
  61.7400017    0.1603748
  61.7500038    0.1569687
  61.7600021    0.1660923
  61.7700043    0.1654979
  61.7800026    0.1623075
  61.7900047    0.1650835
  61.8000031    0.1656133
  61.8100014    0.1744878
  61.8200035    0.1643107
  61.8300018    0.1632172
  61.8400040    0.1681131
  61.8500023    0.1604065
  61.8600044    0.1612232
  61.8700027    0.1580611
  61.8800011    0.1605121
  61.8900032    0.1602983
  61.9000015    0.1707498
  61.9100037    0.1643486
  61.9200020    0.1779642
  61.9300041    0.1724268
  61.9400024    0.1767489
  61.9500046    0.1607884
  61.9600029    0.1739796
  61.9700012    0.1649424
  61.9800034    0.1521173
  61.9900017    0.1533711
  62.0000038    0.1485233
  62.0100021    0.1580026
  62.0200043    0.1609590
  62.0300026    0.1563858
  62.0400047    0.1576788
  62.0500031    0.1588964
  62.0600014    0.1661707
  62.0700035    0.1743987
  62.0800018    0.1568214
  62.0900040    0.1593726
  62.1000023    0.1620366
  62.1100044    0.1657004
  62.1200027    0.1647476
  62.1300011    0.1587012
  62.1400032    0.1666986
  62.1500015    0.1760547
  62.1600037    0.1649871
  62.1700020    0.1618360
  62.1800041    0.1635206
  62.1900024    0.1651276
  62.2000046    0.1808765
  62.2100029    0.1736683
  62.2200012    0.1862937
  62.2300034    0.1738340
  62.2400017    0.1904714
  62.2500038    0.1797940
  62.2600021    0.1752154
  62.2700043    0.1744393
  62.2800026    0.1828344
  62.2900047    0.1812904
  62.3000031    0.1832801
  62.3100014    0.1776706
  62.3200035    0.1844208
  62.3300018    0.1901091
  62.3400040    0.1817269
  62.3500023    0.1847091
  62.3600044    0.1884103
  62.3700027    0.1936986
  62.3800011    0.1803534
  62.3900032    0.1768904
  62.4000015    0.1927261
  62.4100037    0.1775976
  62.4200020    0.1781737
  62.4300041    0.1790643
  62.4400024    0.1765909
  62.4500046    0.1739575
  62.4600029    0.1754379
  62.4700012    0.1752708
  62.4800034    0.1825224
  62.4900017    0.1770903
  62.5000038    0.1820574
  62.5100021    0.1746960
  62.5200043    0.1733149
  62.5300026    0.1793555
  62.5400047    0.1749824
  62.5500031    0.1727540
  62.5600014    0.1851499
  62.5700035    0.1814050
  62.5800018    0.1792185
  62.5900040    0.1721824
  62.6000023    0.1801779
  62.6100044    0.1798742
  62.6200027    0.1850253
  62.6300011    0.1897684
  62.6400032    0.1792594
  62.6500015    0.1904501
  62.6600037    0.1847533
  62.6700020    0.1887735
  62.6800041    0.1823291
  62.6900024    0.1789483
  62.7000046    0.1881669
  62.7100029    0.1957100
  62.7200012    0.1928990
  62.7300034    0.1949359
  62.7400017    0.1804154
  62.7500038    0.1877174
  62.7600021    0.1904717
  62.7700043    0.1869988
  62.7800026    0.1895490
  62.7900047    0.1753563
  62.8000031    0.1865041
  62.8100014    0.1929327
  62.8200035    0.1799830
  62.8300018    0.1713995
  62.8400040    0.1724592
  62.8500023    0.1696947
  62.8600044    0.1790782
  62.8700027    0.1789658
  62.8800049    0.1857472
  62.8900032    0.1831633
  62.9000015    0.1734711
  62.9100037    0.1810105
  62.9200020    0.1826928
  62.9300041    0.1728048
  62.9400024    0.1711782
  62.9500046    0.1706465
  62.9600029    0.1745554
  62.9700012    0.1739917
  62.9800034    0.1853251
  62.9900017    0.1767172
  63.0000038    0.1678611
  63.0100021    0.1708091
  63.0200043    0.1655422
  63.0300026    0.1697577
  63.0400047    0.1632778
  63.0500031    0.1772971
  63.0600014    0.1785504
  63.0700035    0.1696738
  63.0800018    0.1673017
  63.0900040    0.1674739
  63.1000023    0.1694226
  63.1100044    0.1708914
  63.1200027    0.1746235
  63.1300049    0.1783450
  63.1400032    0.1718586
  63.1500015    0.1717221
  63.1600037    0.1746233
  63.1700020    0.1857893
  63.1800041    0.1733132
  63.1900024    0.1681671
  63.2000046    0.1761814
  63.2100029    0.1834621
  63.2200012    0.1882462
  63.2300034    0.1774299
  63.2400017    0.1889489
  63.2500038    0.1827903
  63.2600021    0.1813240
  63.2700043    0.1910273
  63.2800026    0.1778995
  63.2900047    0.1873797
  63.3000031    0.1903795
  63.3100014    0.1796669
  63.3200035    0.1824679
  63.3300018    0.1715668
  63.3400040    0.1862174
  63.3500023    0.1899108
  63.3600044    0.1796078
  63.3700027    0.1833668
  63.3800049    0.1793718
  63.3900032    0.1778610
  63.4000015    0.1789403
  63.4100037    0.1724661
  63.4200020    0.1843974
  63.4300041    0.1768057
  63.4400024    0.1635060
  63.4500046    0.1737915
  63.4600029    0.1758514
  63.4700012    0.1800372
  63.4800034    0.1877887
  63.4900017    0.1824169
  63.5000038    0.1748781
  63.5100021    0.1779027
  63.5200043    0.1781221
  63.5300026    0.1766298
  63.5400047    0.1792992
  63.5500031    0.1780180
  63.5600014    0.1755177
  63.5700035    0.1665852
  63.5800018    0.1758138
  63.5900040    0.1825063
  63.6000023    0.1761404
  63.6100044    0.1777140
  63.6200027    0.1825425
  63.6300049    0.1732561
  63.6400032    0.1752928
  63.6500015    0.1651028
  63.6600037    0.1726533
  63.6700020    0.1776204
  63.6800041    0.1731657
  63.6900024    0.1747119
  63.7000046    0.1754563
  63.7100029    0.1711502
  63.7200012    0.1735971
  63.7300034    0.1673784
  63.7400017    0.1800689
  63.7500038    0.1697807
  63.7600021    0.1765685
  63.7700043    0.1728074
  63.7800026    0.1693560
  63.7900047    0.1710624
  63.8000031    0.1697923
  63.8100014    0.1770035
  63.8200035    0.1831376
  63.8300018    0.1812833
  63.8400040    0.1725476
  63.8500023    0.1702506
  63.8600044    0.1818429
  63.8700027    0.1732545
  63.8800049    0.1774852
  63.8900032    0.1897021
  63.9000015    0.1973097
  63.9100037    0.1836509
  63.9200020    0.1868276
  63.9300041    0.1848951
  63.9400024    0.1781263
  63.9500046    0.1891763
  63.9600029    0.1836096
  63.9700012    0.1837409
  63.9800034    0.1885272
  63.9900017    0.1842586
  64.0000000    0.1823952
  64.0100021    0.1796022
  64.0200043    0.1847673
  64.0300064    0.1879524
  64.0400009    0.1940240
  64.0500031    0.1875267
  64.0600052    0.1914397
  64.0699997    0.1763229
  64.0800018    0.1896621
  64.0900040    0.1886289
  64.1000061    0.2029058
  64.1100006    0.1862818
  64.1200027    0.1913440
  64.1300049    0.1917450
  64.1399994    0.1741329
  64.1500015    0.1819989
  64.1600037    0.1744900
  64.1700058    0.1752420
  64.1800003    0.1748384
  64.1900024    0.1880727
  64.2000046    0.1798556
  64.2100067    0.1789557
  64.2200012    0.1843780
  64.2300034    0.1803587
  64.2400055    0.1823790
  64.2500000    0.1767031
  64.2600021    0.1769021
  64.2700043    0.1709953
  64.2800064    0.1747447
  64.2900009    0.1843959
  64.3000031    0.1882199
  64.3100052    0.1927553
  64.3199997    0.1895249
  64.3300018    0.1809177
  64.3400040    0.1803379
  64.3500061    0.1959331
  64.3600006    0.1751608
  64.3700027    0.1777750
  64.3800049    0.1896426
  64.3899994    0.1818312
  64.4000015    0.1855361
  64.4100037    0.1753092
  64.4200058    0.1786059
  64.4300003    0.1893279
  64.4400024    0.1832636
  64.4500046    0.1696994
  64.4600067    0.1885073
  64.4700012    0.1861827
  64.4800034    0.1698384
  64.4900055    0.1650965
  64.5000000    0.1654702
  64.5100021    0.1572068
  64.5200043    0.1639525
  64.5300064    0.1498221
  64.5400009    0.1574500
  64.5500031    0.1737064
  64.5600052    0.1712844
  64.5699997    0.1744332
  64.5800018    0.1645216
  64.5900040    0.1613717
  64.6000061    0.1649304
  64.6100006    0.1646007
  64.6200027    0.1643421
  64.6300049    0.1583797
  64.6399994    0.1602762
  64.6500015    0.1584873
  64.6600037    0.1536533
  64.6700058    0.1569893
  64.6800003    0.1658180
  64.6900024    0.1660493
  64.7000046    0.1624661
  64.7100067    0.1581046
  64.7200012    0.1599849
  64.7300034    0.1614157
  64.7400055    0.1555313
  64.7500000    0.1517952
  64.7600021    0.1508032
  64.7700043    0.1617657
  64.7800064    0.1673019
  64.7900009    0.1553836
  64.8000031    0.1668573
  64.8100052    0.1760798
  64.8199997    0.1648013
  64.8300018    0.1612897
  64.8400040    0.1551899
  64.8500061    0.1612048
  64.8600006    0.1631691
  64.8700027    0.1590870
  64.8800049    0.1623782
  64.8899994    0.1545694
  64.9000015    0.1509683
  64.9100037    0.1466998
  64.9200058    0.1516697
  64.9300003    0.1570826
  64.9400024    0.1582076
  64.9500046    0.1614819
  64.9600067    0.1557057
  64.9700012    0.1566300
  64.9800034    0.1621760
  64.9900055    0.1568578
  65.0000000    0.1607223
  65.0100021    0.1555612
  65.0200043    0.1482011
  65.0300064    0.1544197
  65.0400009    0.1561796
  65.0500031    0.1670613
  65.0600052    0.1626246
  65.0699997    0.1540149
  65.0800018    0.1518249
  65.0900040    0.1615822
  65.1000061    0.1610282
  65.1100006    0.1615248
  65.1200027    0.1588598
  65.1300049    0.1605955
  65.1399994    0.1650461
  65.1500015    0.1675071
  65.1600037    0.1633933
  65.1700058    0.1620181
  65.1800003    0.1636963
  65.1900024    0.1749150
  65.2000046    0.1772222
  65.2100067    0.1736433
  65.2200012    0.1778834
  65.2300034    0.1588940
  65.2400055    0.1636280
  65.2500000    0.1630454
  65.2600021    0.1628655
  65.2700043    0.1626257
  65.2800064    0.1632684
  65.2900009    0.1684992
  65.3000031    0.1713135
  65.3100052    0.1664093
  65.3199997    0.1644361
  65.3300018    0.1703269
  65.3400040    0.1564590
  65.3500061    0.1650289
  65.3600006    0.1727258
  65.3700027    0.1606771
  65.3800049    0.1710252
  65.3899994    0.1701874
  65.4000015    0.1733106
  65.4100037    0.1810490
  65.4200058    0.1645939
  65.4300003    0.1772476
  65.4400024    0.1651461
  65.4500046    0.1691255
  65.4600067    0.1771979
  65.4700012    0.1670789
  65.4800034    0.1588731
  65.4900055    0.1627166
  65.5000000    0.1583491
  65.5100021    0.1608151
  65.5200043    0.1775195
  65.5300064    0.1723729
  65.5400009    0.1799568
  65.5500031    0.1873724
  65.5600052    0.1739093
  65.5699997    0.1796259
  65.5800018    0.1795933
  65.5900040    0.1802511
  65.6000061    0.1701158
  65.6100006    0.1833037
  65.6200027    0.1730263
  65.6300049    0.1693360
  65.6399994    0.1770017
  65.6500015    0.1803814
  65.6600037    0.1787757
  65.6700058    0.1680208
  65.6800003    0.1620931
  65.6900024    0.1673261
  65.7000046    0.1626515
  65.7100067    0.1662563
  65.7200012    0.1539664
  65.7300034    0.1615927
  65.7400055    0.1589111
  65.7500000    0.1647878
  65.7600021    0.1600704
  65.7700043    0.1544958
  65.7800064    0.1544832
  65.7900009    0.1686028
  65.8000031    0.1614307
  65.8100052    0.1598764
  65.8199997    0.1679861
  65.8300018    0.1603475
  65.8400040    0.1556138
  65.8500061    0.1511056
  65.8600006    0.1571796
  65.8700027    0.1556990
  65.8800049    0.1589250
  65.8899994    0.1531464
  65.9000015    0.1509409
  65.9100037    0.1581556
  65.9200058    0.1532868
  65.9300003    0.1500490
  65.9400024    0.1523239
  65.9500046    0.1518237
  65.9600067    0.1503223
  65.9700012    0.1474729
  65.9800034    0.1559497
  65.9900055    0.1481704
  66.0000000    0.1555732
  66.0100021    0.1620858
  66.0200043    0.1562739
  66.0300064    0.1601589
  66.0400009    0.1525363
  66.0500031    0.1501661
  66.0600052    0.1600664
  66.0699997    0.1456009
  66.0800018    0.1449812
  66.0900040    0.1477955
  66.1000061    0.1635514
  66.1100006    0.1458824
  66.1200027    0.1428345
  66.1300049    0.1631112
  66.1399994    0.1513768
  66.1500015    0.1525692
  66.1600037    0.1601216
  66.1700058    0.1570351
  66.1800003    0.1580493
  66.1900024    0.1557963
  66.2000046    0.1588524
  66.2100067    0.1541402
  66.2200012    0.1468066
  66.2300034    0.1487932
  66.2400055    0.1541058
  66.2500000    0.1491735
  66.2600021    0.1371235
  66.2700043    0.1487248
  66.2800064    0.1500177
  66.2900009    0.1451087
  66.3000031    0.1461953
  66.3100052    0.1548903
  66.3199997    0.1498286
  66.3300018    0.1510704
  66.3400040    0.1429124
  66.3500061    0.1589931
  66.3600006    0.1466365
  66.3700027    0.1571065
  66.3800049    0.1429539
  66.3899994    0.1432430
  66.4000015    0.1464164
  66.4100037    0.1449535
  66.4200058    0.1283608
  66.4300003    0.1403243
  66.4400024    0.1432046
  66.4500046    0.1485239
  66.4600067    0.1428496
  66.4700012    0.1424783
  66.4800034    0.1497563
  66.4900055    0.1397370
  66.5000000    0.1407592
  66.5100021    0.1395633
  66.5200043    0.1323742
  66.5300064    0.1364328
  66.5400009    0.1425342
  66.5500031    0.1452027
  66.5600052    0.1402022
  66.5699997    0.1397792
  66.5800018    0.1475625
  66.5900040    0.1446175
  66.6000061    0.1524594
  66.6100006    0.1412546
  66.6200027    0.1451658
  66.6300049    0.1504256
  66.6399994    0.1468944
  66.6500015    0.1476004
  66.6600037    0.1519542
  66.6700058    0.1419397
  66.6800003    0.1381879
  66.6900024    0.1347568
  66.7000046    0.1447403
  66.7100067    0.1421014
  66.7200012    0.1444620
  66.7300034    0.1367259
  66.7400055    0.1436043
  66.7500000    0.1366152
  66.7600021    0.1478084
  66.7700043    0.1519634
  66.7800064    0.1422684
  66.7900009    0.1348655
  66.8000031    0.1486894
  66.8100052    0.1416188
  66.8199997    0.1376041
  66.8300018    0.1416875
  66.8400040    0.1408818
  66.8500061    0.1475531
  66.8600006    0.1520608
  66.8700027    0.1394002
  66.8800049    0.1335964
  66.8899994    0.1422082
  66.9000015    0.1457874
  66.9100037    0.1464095
  66.9200058    0.1424088
  66.9300003    0.1499128
  66.9400024    0.1427606
  66.9500046    0.1387115
  66.9600067    0.1450523
  66.9700012    0.1360138
  66.9800034    0.1372152
  66.9900055    0.1324582
  67.0000000    0.1387832
  67.0100021    0.1389500
  67.0200043    0.1379068
  67.0300064    0.1442875
  67.0400009    0.1428472
  67.0500031    0.1437830
  67.0600052    0.1374923
  67.0699997    0.1447164
  67.0800018    0.1533828
  67.0900040    0.1473431
  67.1000061    0.1460127
  67.1100006    0.1514776
  67.1200027    0.1501947
  67.1300049    0.1560242
  67.1399994    0.1615985
  67.1500015    0.1674942
  67.1600037    0.1610121
  67.1700058    0.1524762
  67.1800003    0.1535506
  67.1900024    0.1556962
  67.2000046    0.1457858
  67.2100067    0.1441169
  67.2200012    0.1482829
  67.2300034    0.1515207
  67.2400055    0.1487959
  67.2500000    0.1373131
  67.2600021    0.1439965
  67.2700043    0.1454410
  67.2800064    0.1494310
  67.2900009    0.1440017
  67.3000031    0.1512092
  67.3100052    0.1531371
  67.3199997    0.1554981
  67.3300018    0.1628370
  67.3400040    0.1540984
  67.3500061    0.1479515
  67.3600006    0.1436709
  67.3700027    0.1455438
  67.3800049    0.1575615
  67.3899994    0.1355483
  67.4000015    0.1540694
  67.4100037    0.1472349
  67.4200058    0.1527361
  67.4300003    0.1538180
  67.4400024    0.1488328
  67.4500046    0.1504742
  67.4600067    0.1349867
  67.4700012    0.1495675
  67.4800034    0.1503060
  67.4900055    0.1598915
  67.5000000    0.1544244
  67.5100021    0.1458771
  67.5200043    0.1567696
  67.5300064    0.1557324
  67.5400009    0.1538270
  67.5500031    0.1503066
  67.5600052    0.1383199
  67.5699997    0.1556163
  67.5800018    0.1575751
  67.5900040    0.1556725
  67.6000061    0.1530417
  67.6100006    0.1581071
  67.6200027    0.1604697
  67.6300049    0.1629590
  67.6400070    0.1603532
  67.6500015    0.1481990
  67.6600037    0.1510195
  67.6700058    0.1584617
  67.6800003    0.1412412
  67.6900024    0.1529051
  67.7000046    0.1433607
  67.7100067    0.1532532
  67.7200012    0.1483915
  67.7300034    0.1383476
  67.7400055    0.1399243
  67.7500000    0.1392093
  67.7600021    0.1473765
  67.7700043    0.1398506
  67.7800064    0.1453180
  67.7900009    0.1402691
  67.8000031    0.1437181
  67.8100052    0.1568840
  67.8199997    0.1508314
  67.8300018    0.1532083
  67.8400040    0.1463634
  67.8500061    0.1498601
  67.8600006    0.1518924
  67.8700027    0.1492890
  67.8800049    0.1454718
  67.8900070    0.1510307
  67.9000015    0.1490690
  67.9100037    0.1471403
  67.9200058    0.1428524
  67.9300003    0.1417962
  67.9400024    0.1389872
  67.9500046    0.1380831
  67.9600067    0.1332908
  67.9700012    0.1455919
  67.9800034    0.1571436
  67.9900055    0.1483855
  68.0000000    0.1452909
  68.0100021    0.1488954
  68.0200043    0.1367833
  68.0300064    0.1335408
  68.0400009    0.1344855
  68.0500031    0.1447698
  68.0600052    0.1494903
  68.0699997    0.1533181
  68.0800018    0.1428398
  68.0900040    0.1462689
  68.1000061    0.1501774
  68.1100006    0.1425593
  68.1200027    0.1423514
  68.1300049    0.1463440
  68.1400070    0.1474134
  68.1500015    0.1519471
  68.1600037    0.1511687
  68.1700058    0.1504751
  68.1800003    0.1564558
  68.1900024    0.1685709
  68.2000046    0.1549428
  68.2100067    0.1531369
  68.2200012    0.1490246
  68.2300034    0.1504115
  68.2400055    0.1426608
  68.2500000    0.1462127
  68.2600021    0.1436743
  68.2700043    0.1533843
  68.2800064    0.1587370
  68.2900009    0.1418903
  68.3000031    0.1398632
  68.3100052    0.1467662
  68.3199997    0.1484026
  68.3300018    0.1498734
  68.3400040    0.1566079
  68.3500061    0.1477999
  68.3600006    0.1473090
  68.3700027    0.1547565
  68.3800049    0.1593467
  68.3900070    0.1676561
  68.4000015    0.1584346
  68.4100037    0.1536088
  68.4200058    0.1524987
  68.4300003    0.1608440
  68.4400024    0.1514366
  68.4500046    0.1468062
  68.4600067    0.1450342
  68.4700012    0.1530401
  68.4800034    0.1602220
  68.4900055    0.1540154
  68.5000000    0.1403383
  68.5100021    0.1459892
  68.5200043    0.1346072
  68.5300064    0.1463513
  68.5400009    0.1478821
  68.5500031    0.1437986
  68.5600052    0.1531025
  68.5699997    0.1388803
  68.5800018    0.1524436
  68.5900040    0.1323951
  68.6000061    0.1492234
  68.6100006    0.1443730
  68.6200027    0.1398789
  68.6300049    0.1539979
  68.6400070    0.1375825
  68.6500015    0.1396949
  68.6600037    0.1368945
  68.6700058    0.1384209
  68.6800003    0.1450881
  68.6900024    0.1415990
  68.7000046    0.1422755
  68.7100067    0.1423934
  68.7200012    0.1362449
  68.7300034    0.1408096
  68.7400055    0.1490186
  68.7500000    0.1403262
  68.7600021    0.1507790
  68.7700043    0.1431180
  68.7800064    0.1400154
  68.7900009    0.1444815
  68.8000031    0.1465636
  68.8100052    0.1447919
  68.8199997    0.1409387
  68.8300018    0.1494242
  68.8400040    0.1595472
  68.8500061    0.1531019
  68.8600006    0.1416106
  68.8700027    0.1458374
  68.8800049    0.1580461
  68.8900070    0.1486749
  68.9000015    0.1441556
  68.9100037    0.1513608
  68.9200058    0.1465012
  68.9300003    0.1490398
  68.9400024    0.1548495
  68.9500046    0.1431660
  68.9600067    0.1398554
  68.9700012    0.1460456
  68.9800034    0.1422552
  68.9900055    0.1458107
  69.0000000    0.1573453
  69.0100021    0.1529783
  69.0200043    0.1466120
  69.0300064    0.1364518
  69.0400009    0.1375348
  69.0500031    0.1541638
  69.0600052    0.1405286
  69.0699997    0.1391431
  69.0800018    0.1485575
  69.0900040    0.1456077
  69.1000061    0.1534179
  69.1100006    0.1436895
  69.1200027    0.1539654
  69.1300049    0.1432997
  69.1400070    0.1545734
  69.1500015    0.1457104
  69.1600037    0.1363707
  69.1700058    0.1401267
  69.1800003    0.1399870
  69.1900024    0.1336057
  69.2000046    0.1501683
  69.2100067    0.1513285
  69.2200012    0.1442592
  69.2300034    0.1455274
  69.2400055    0.1496647
  69.2500000    0.1535320
  69.2600021    0.1536135
  69.2700043    0.1618061
  69.2800064    0.1566593
  69.2900009    0.1586440
  69.3000031    0.1574461
  69.3100052    0.1686828
  69.3199997    0.1526190
  69.3300018    0.1667637
  69.3400040    0.1553924
  69.3500061    0.1669527
  69.3600006    0.1759153
  69.3700027    0.1677502
  69.3800049    0.1732309
  69.3900070    0.1623541
  69.4000015    0.1653735
  69.4100037    0.1639780
  69.4200058    0.1593739
  69.4300003    0.1703754
  69.4400024    0.1671433
  69.4500046    0.1590948
  69.4600067    0.1648552
  69.4700012    0.1506309
  69.4800034    0.1534120
  69.4900055    0.1578606
  69.5000000    0.1577580
  69.5100021    0.1545756
  69.5200043    0.1590857
  69.5300064    0.1509220
  69.5400009    0.1498803
  69.5500031    0.1557025
  69.5600052    0.1609775
  69.5699997    0.1627564
  69.5800018    0.1509463
  69.5900040    0.1503401
  69.6000061    0.1562863
  69.6100006    0.1535589
  69.6200027    0.1697564
  69.6300049    0.1610180
  69.6400070    0.1589899
  69.6500015    0.1559414
  69.6600037    0.1556838
  69.6700058    0.1466162
  69.6800003    0.1642753
  69.6900024    0.1528755
  69.7000046    0.1640017
  69.7100067    0.1563234
  69.7200012    0.1583115
  69.7300034    0.1466837
  69.7400055    0.1431427
  69.7500000    0.1537637
  69.7600021    0.1584046
  69.7700043    0.1458551
  69.7800064    0.1614747
  69.7900009    0.1574004
  69.8000031    0.1618650
  69.8100052    0.1664261
  69.8199997    0.1511444
  69.8300018    0.1484957
  69.8400040    0.1593469
  69.8500061    0.1631058
  69.8600006    0.1551547
  69.8700027    0.1490930
  69.8800049    0.1448587
  69.8900070    0.1600748
  69.9000015    0.1601148
  69.9100037    0.1576536
  69.9200058    0.1518099
  69.9300003    0.1520668
  69.9400024    0.1585792
  69.9500046    0.1606876
  69.9600067    0.1597347
  69.9700012    0.1784394
  69.9800034    0.1683813
  69.9900055    0.1557051
  70.0000000    0.1614161
  70.0100021    0.1532596
  70.0200043    0.1515165
  70.0300064    0.1575485
  70.0400009    0.1542253
  70.0500031    0.1596678
  70.0600052    0.1494208
  70.0699997    0.1467714
  70.0800018    0.1519317
  70.0900040    0.1517951
  70.1000061    0.1604589
  70.1100006    0.1477058
  70.1200027    0.1550076
  70.1300049    0.1666531
  70.1400070    0.1492292
  70.1500015    0.1523696
  70.1600037    0.1499069
  70.1700058    0.1594042
  70.1800003    0.1622101
  70.1900024    0.1591680
  70.2000046    0.1549303
  70.2100067    0.1644901
  70.2200012    0.1712043
  70.2300034    0.1535348
  70.2400055    0.1510091
  70.2500000    0.1590930
  70.2600021    0.1589408
  70.2700043    0.1648690
  70.2800064    0.1480639
  70.2900009    0.1497202
  70.3000031    0.1521949
  70.3100052    0.1422151
  70.3199997    0.1434014
  70.3300018    0.1442682
  70.3400040    0.1499559
  70.3500061    0.1490836
  70.3600006    0.1445033
  70.3700027    0.1461754
  70.3800049    0.1503156
  70.3900070    0.1422087
  70.4000015    0.1394491
  70.4100037    0.1391176
  70.4200058    0.1482880
  70.4300003    0.1493230
  70.4400024    0.1519891
  70.4500046    0.1509401
  70.4600067    0.1352029
  70.4700012    0.1548302
  70.4800034    0.1627179
  70.4900055    0.1495285
  70.5000000    0.1528072
  70.5100021    0.1521653
  70.5200043    0.1489545
  70.5300064    0.1486861
  70.5400009    0.1510158
  70.5500031    0.1501393
  70.5600052    0.1343504
  70.5699997    0.1362404
  70.5800018    0.1278771
  70.5900040    0.1449051
  70.6000061    0.1580302
  70.6100006    0.1422567
  70.6200027    0.1473447
  70.6300049    0.1570535
  70.6400070    0.1452222
  70.6500015    0.1505163
  70.6600037    0.1466034
  70.6700058    0.1408284
  70.6800003    0.1483129
  70.6900024    0.1409745
  70.7000046    0.1516473
  70.7100067    0.1605219
  70.7200012    0.1526473
  70.7300034    0.1427857
  70.7400055    0.1496103
  70.7500000    0.1544283
  70.7600021    0.1571983
  70.7700043    0.1643830
  70.7800064    0.1625091
  70.7900009    0.1510974
  70.8000031    0.1535692
  70.8100052    0.1560612
  70.8199997    0.1671832
  70.8300018    0.1685649
  70.8400040    0.1733379
  70.8500061    0.1541173
  70.8600006    0.1542981
  70.8700027    0.1590939
  70.8800049    0.1614710
  70.8900070    0.1447416
  70.9000015    0.1430971
  70.9100037    0.1430974
  70.9200058    0.1454771
  70.9300003    0.1463482
  70.9400024    0.1490102
  70.9500046    0.1534727
  70.9600067    0.1522060
  70.9700012    0.1493029
  70.9800034    0.1595726
  70.9900055    0.1531021
  71.0000000    0.1590600
  71.0100021    0.1513390
  71.0200043    0.1609029
  71.0300064    0.1613550
  71.0400009    0.1553390
  71.0500031    0.1550042
  71.0600052    0.1527252
  71.0699997    0.1609193
  71.0800018    0.1506596
  71.0900040    0.1681015
  71.1000061    0.1613862
  71.1100006    0.1616900
  71.1200027    0.1588188
  71.1300049    0.1541570
  71.1400070    0.1656467
  71.1500015    0.1451795
  71.1600037    0.1513785
  71.1700058    0.1475271
  71.1800003    0.1722263
  71.1900024    0.1727370
  71.2000046    0.1848160
  71.2100067    0.1651459
  71.2200012    0.1667480
  71.2300034    0.1594429
  71.2400055    0.1624601
  71.2500000    0.1673066
  71.2600021    0.1721481
  71.2700043    0.1650686
  71.2800064    0.1641459
  71.2900009    0.1595162
  71.3000031    0.1604760
  71.3100052    0.1585547
  71.3199997    0.1456501
  71.3300018    0.1511624
  71.3400040    0.1702992
  71.3500061    0.1570302
  71.3600006    0.1593927
  71.3700027    0.1604839
  71.3800049    0.1513415
  71.3900070    0.1475992
  71.4000015    0.1632133
  71.4100037    0.1710708
  71.4200058    0.1721400
  71.4300003    0.1592968
  71.4400024    0.1616363
  71.4500046    0.1570061
  71.4600067    0.1529874
  71.4700012    0.1466907
  71.4800034    0.1504624
  71.4900055    0.1469176
  71.5000000    0.1559699
  71.5100021    0.1556858
  71.5200043    0.1468460
  71.5300064    0.1525668
  71.5400009    0.1498579
  71.5500031    0.1470223
  71.5600052    0.1461747
  71.5699997    0.1410043
  71.5800018    0.1459088
  71.5900040    0.1381846
  71.6000061    0.1441431
  71.6100006    0.1412748
  71.6200027    0.1369810
  71.6300049    0.1542105
  71.6400070    0.1341886
  71.6500015    0.1510357
  71.6600037    0.1534288
  71.6700058    0.1645424
  71.6800003    0.1622812
  71.6900024    0.1506445
  71.7000046    0.1561598
  71.7100067    0.1646207
  71.7200012    0.1596369
  71.7300034    0.1654379
  71.7400055    0.1642345
  71.7500000    0.1584236
  71.7600021    0.1703633
  71.7700043    0.1632080
  71.7800064    0.1538151
  71.7900009    0.1622259
  71.8000031    0.1614964
  71.8100052    0.1670876
  71.8199997    0.1600563
  71.8300018    0.1549205
  71.8400040    0.1439801
  71.8500061    0.1702276
  71.8600006    0.1600409
  71.8700027    0.1547937
  71.8800049    0.1465034
  71.8900070    0.1439135
  71.9000015    0.1484265
  71.9100037    0.1450739
  71.9200058    0.1461967
  71.9300003    0.1393068
  71.9400024    0.1464667
  71.9500046    0.1444745
  71.9600067    0.1495604
  71.9700012    0.1544156
  71.9800034    0.1537344
  71.9900055    0.1708159
  72.0000000    0.1772670
  72.0100021    0.1673797
  72.0200043    0.1626950
  72.0300064    0.1391045
  72.0400009    0.1505678
  72.0500031    0.1508590
  72.0600052    0.1480177
  72.0699997    0.1506751
  72.0800018    0.1567397
  72.0900040    0.1565236
  72.1000061    0.1571412
  72.1100006    0.1640246
  72.1200027    0.1670176
  72.1300049    0.1554049
  72.1400070    0.1421634
  72.1500015    0.1511490
  72.1600037    0.1526314
  72.1700058    0.1345498
  72.1800003    0.1314823
  72.1900024    0.1480692
  72.2000046    0.1352005
  72.2100067    0.1357983
  72.2200012    0.1362712
  72.2300034    0.1470403
  72.2400055    0.1385873
  72.2500000    0.1404829
  72.2600021    0.1474898
  72.2700043    0.1571914
  72.2800064    0.1482386
  72.2900009    0.1667088
  72.3000031    0.1591924
  72.3100052    0.1602743
  72.3199997    0.1560241
  72.3300018    0.1574402
  72.3400040    0.1480967
  72.3500061    0.1410291
  72.3600006    0.1516816
  72.3700027    0.1484953
  72.3800049    0.1570615
  72.3900070    0.1404179
  72.4000015    0.1473558
  72.4100037    0.1493790
  72.4200058    0.1454436
  72.4300003    0.1448417
  72.4400024    0.1332336
  72.4500046    0.1393115
  72.4600067    0.1493486
  72.4700012    0.1524988
  72.4800034    0.1414107
  72.4900055    0.1488677
  72.5000000    0.1480586
  72.5100021    0.1460612
  72.5200043    0.1546896
  72.5300064    0.1403822
  72.5400009    0.1430295
  72.5500031    0.1655854
  72.5600052    0.1464739
  72.5699997    0.1447857
  72.5800018    0.1439248
  72.5900040    0.1414815
  72.6000061    0.1462974
  72.6100006    0.1434769
  72.6200027    0.1436832
  72.6300049    0.1556442
  72.6400070    0.1486192
  72.6500015    0.1346057
  72.6600037    0.1404417
  72.6700058    0.1471512
  72.6800003    0.1481509
  72.6900024    0.1373290
  72.7000046    0.1427369
  72.7100067    0.1455016
  72.7200012    0.1465785
  72.7300034    0.1378015
  72.7400055    0.1360378
  72.7500000    0.1454399
  72.7600021    0.1457292
  72.7700043    0.1459723
  72.7800064    0.1546912
  72.7900009    0.1533058
  72.8000031    0.1544224
  72.8100052    0.1577213
  72.8199997    0.1550846
  72.8300018    0.1466901
  72.8400040    0.1559323
  72.8500061    0.1503426
  72.8600006    0.1524087
  72.8700027    0.1457307
  72.8800049    0.1448657
  72.8900070    0.1439407
  72.9000015    0.1554676
  72.9100037    0.1549831
  72.9200058    0.1544734
  72.9300003    0.1525291
  72.9400024    0.1413498
  72.9500046    0.1533486
  72.9600067    0.1438282
  72.9700012    0.1426973
  72.9800034    0.1438932
  72.9900055    0.1533926
  73.0000000    0.1489356
  73.0100021    0.1422819
  73.0200043    0.1591848
  73.0300064    0.1527268
  73.0400009    0.1440274
  73.0500031    0.1590223
  73.0600052    0.1525985
  73.0699997    0.1512896
  73.0800018    0.1574458
  73.0900040    0.1539166
  73.1000061    0.1501802
  73.1100006    0.1552579
  73.1200027    0.1410130
  73.1300049    0.1535369
  73.1400070    0.1719999
  73.1500015    0.1514702
  73.1600037    0.1619212
  73.1700058    0.1627721
  73.1800003    0.1521711
  73.1900024    0.1425294
  73.2000046    0.1546508
  73.2100067    0.1463479
  73.2200012    0.1450205
  73.2300034    0.1474256
  73.2400055    0.1481805
  73.2500000    0.1600755
  73.2600021    0.1471591
  73.2700043    0.1479642
  73.2800064    0.1678874
  73.2900009    0.1531678
  73.3000031    0.1583973
  73.3100052    0.1636968
  73.3199997    0.1548542
  73.3300018    0.1594829
  73.3400040    0.1571770
  73.3500061    0.1560933
  73.3600006    0.1752484
  73.3700027    0.1686143
  73.3800049    0.1699313
  73.3900070    0.1558850
  73.4000015    0.1563746
  73.4100037    0.1756898
  73.4200058    0.1587541
  73.4300003    0.1735919
  73.4400024    0.1609419
  73.4500046    0.1490726
  73.4600067    0.1526072
  73.4700012    0.1662147
  73.4800034    0.1647120
  73.4900055    0.1583316
  73.5000000    0.1668078
  73.5100021    0.1587510
  73.5200043    0.1606790
  73.5300064    0.1680920
  73.5400009    0.1583952
  73.5500031    0.1541458
  73.5600052    0.1618385
  73.5699997    0.1725452
  73.5800018    0.1600301
  73.5900040    0.1504691
  73.6000061    0.1497191
  73.6100006    0.1588886
  73.6200027    0.1495805
  73.6300049    0.1496117
  73.6400070    0.1463016
  73.6500015    0.1481422
  73.6600037    0.1534945
  73.6700058    0.1601813
  73.6800003    0.1588377
  73.6900024    0.1668146
  73.7000046    0.1696574
  73.7100067    0.1541761
  73.7200012    0.1485373
  73.7300034    0.1476174
  73.7400055    0.1461865
  73.7500000    0.1595311
  73.7600021    0.1513748
  73.7700043    0.1494822
  73.7800064    0.1486897
  73.7900009    0.1435425
  73.8000031    0.1392848
  73.8100052    0.1481757
  73.8199997    0.1534128
  73.8300018    0.1519469
  73.8400040    0.1403522
  73.8500061    0.1557632
  73.8600006    0.1560020
  73.8700027    0.1564982
  73.8800049    0.1355089
  73.8900070    0.1589208
  73.9000015    0.1453382
  73.9100037    0.1523376
  73.9200058    0.1533894
  73.9300003    0.1478477
  73.9400024    0.1454813
  73.9500046    0.1468830
  73.9600067    0.1465072
  73.9700012    0.1607577
  73.9800034    0.1587953
  73.9900055    0.1582049
  74.0000000    0.1561880
  74.0100021    0.1631012
  74.0200043    0.1668742
  74.0300064    0.1833266
  74.0400009    0.1793644
  74.0500031    0.1783021
  74.0600052    0.1589906
  74.0700073    0.1739570
  74.0800018    0.1628619
  74.0900040    0.1679027
  74.1000061    0.1613872
  74.1100006    0.1504921
  74.1200027    0.1679888
  74.1300049    0.1512235
  74.1400070    0.1673259
  74.1500015    0.1614189
  74.1600037    0.1490117
  74.1700058    0.1390840
  74.1800003    0.1489794
  74.1900024    0.1494078
  74.2000046    0.1659780
  74.2100067    0.1588616
  74.2200012    0.1504093
  74.2300034    0.1614456
  74.2400055    0.1520637
  74.2500000    0.1475240
  74.2600021    0.1571039
  74.2700043    0.1543325
  74.2800064    0.1568619
  74.2900009    0.1629484
  74.3000031    0.1571921
  74.3100052    0.1562726
  74.3200073    0.1656359
  74.3300018    0.1599685
  74.3400040    0.1760249
  74.3500061    0.1667146
  74.3600006    0.1564470
  74.3700027    0.1608038
  74.3800049    0.1706499
  74.3900070    0.1533505
  74.4000015    0.1504622
  74.4100037    0.1566544
  74.4200058    0.1580740
  74.4300003    0.1566086
  74.4400024    0.1553949
  74.4500046    0.1746378
  74.4600067    0.1640761
  74.4700012    0.1541264
  74.4800034    0.1614034
  74.4900055    0.1600782
  74.5000000    0.1645701
  74.5100021    0.1622416
  74.5200043    0.1510529
  74.5300064    0.1727909
  74.5400009    0.1659060
  74.5500031    0.1546514
  74.5600052    0.1639418
  74.5700073    0.1623272
  74.5800018    0.1551490
  74.5900040    0.1534131
  74.6000061    0.1502554
  74.6100006    0.1474694
  74.6200027    0.1427548
  74.6300049    0.1601691
  74.6400070    0.1612093
  74.6500015    0.1609253
  74.6600037    0.1560624
  74.6700058    0.1670561
  74.6800003    0.1584308
  74.6900024    0.1529289
  74.7000046    0.1712331
  74.7100067    0.1599677
  74.7200012    0.1534030
  74.7300034    0.1533652
  74.7400055    0.1624082
  74.7500000    0.1531923
  74.7600021    0.1425497
  74.7700043    0.1448210
  74.7800064    0.1507093
  74.7900009    0.1469008
  74.8000031    0.1462065
  74.8100052    0.1429302
  74.8200073    0.1474517
  74.8300018    0.1383077
  74.8400040    0.1520362
  74.8500061    0.1398833
  74.8600006    0.1401115
  74.8700027    0.1400579
  74.8800049    0.1591027
  74.8900070    0.1571866
  74.9000015    0.1453588
  74.9100037    0.1421356
  74.9200058    0.1557387
  74.9300003    0.1518510
  74.9400024    0.1556997
  74.9500046    0.1581537
  74.9600067    0.1450713
  74.9700012    0.1581717
  74.9800034    0.1464223
  74.9900055    0.1542368
  75.0000000    0.1582227
  75.0100021    0.1632835
  75.0200043    0.1586893
  75.0300064    0.1657359
  75.0400009    0.1591131
  75.0500031    0.1610648
  75.0600052    0.1670363
  75.0700073    0.1593553
  75.0800018    0.1689261
  75.0900040    0.1532363
  75.1000061    0.1504311
  75.1100006    0.1503803
  75.1200027    0.1578961
  75.1300049    0.1566266
  75.1400070    0.1572452
  75.1500015    0.1539734
  75.1600037    0.1523404
  75.1700058    0.1501357
  75.1800003    0.1458987
  75.1900024    0.1425303
  75.2000046    0.1514696
  75.2100067    0.1462848
  75.2200012    0.1455858
  75.2300034    0.1385840
  75.2400055    0.1432475
  75.2500000    0.1536537
  75.2600021    0.1487333
  75.2700043    0.1494080
  75.2800064    0.1620171
  75.2900009    0.1496035
  75.3000031    0.1574036
  75.3100052    0.1545265
  75.3200073    0.1506829
  75.3300018    0.1554157
  75.3400040    0.1546954
  75.3500061    0.1411278
  75.3600006    0.1591702
  75.3700027    0.1708286
  75.3800049    0.1473199
  75.3900070    0.1535322
  75.4000015    0.1592976
  75.4100037    0.1522499
  75.4200058    0.1602445
  75.4300003    0.1650823
  75.4400024    0.1638643
  75.4500046    0.1617284
  75.4600067    0.1576773
  75.4700012    0.1644284
  75.4800034    0.1532872
  75.4900055    0.1515489
  75.5000000    0.1471476
  75.5100021    0.1551688
  75.5200043    0.1578507
  75.5300064    0.1533422
  75.5400009    0.1488607
  75.5500031    0.1514527
  75.5600052    0.1545949
  75.5700073    0.1580752
  75.5800018    0.1468845
  75.5900040    0.1434539
  75.6000061    0.1410371
  75.6100006    0.1383041
  75.6200027    0.1496549
  75.6300049    0.1438506
  75.6400070    0.1570239
  75.6500015    0.1690553
  75.6600037    0.1539782
  75.6700058    0.1644749
  75.6800003    0.1626176
  75.6900024    0.1617903
  75.7000046    0.1635053
  75.7100067    0.1738773
  75.7200012    0.1758062
  75.7300034    0.1703706
  75.7400055    0.1613476
  75.7500000    0.1557616
  75.7600021    0.1682229
  75.7700043    0.1637386
  75.7800064    0.1637975
  75.7900009    0.1515683
  75.8000031    0.1670007
  75.8100052    0.1677065
  75.8200073    0.1622297
  75.8300018    0.1563094
  75.8400040    0.1705123
  75.8500061    0.1648775
  75.8600006    0.1665204
  75.8700027    0.1592541
  75.8800049    0.1663200
  75.8900070    0.1611770
  75.9000015    0.1568180
  75.9100037    0.1567931
  75.9200058    0.1584451
  75.9300003    0.1478927
  75.9400024    0.1564502
  75.9500046    0.1666341
  75.9600067    0.1500064
  75.9700012    0.1596425
  75.9800034    0.1673290
  75.9900055    0.1673898
  76.0000000    0.1639225
  76.0100021    0.1815627
  76.0200043    0.1608243
  76.0300064    0.1627839
  76.0400009    0.1493983
  76.0500031    0.1591244
  76.0600052    0.1670362
  76.0700073    0.1444377
  76.0800018    0.1490651
  76.0900040    0.1571726
  76.1000061    0.1513008
  76.1100006    0.1637234
  76.1200027    0.1609143
  76.1300049    0.1707807
  76.1400070    0.1817173
  76.1500015    0.1675262
  76.1600037    0.1640595
  76.1700058    0.1660805
  76.1800003    0.1613783
  76.1900024    0.1534608
  76.2000046    0.1474429
  76.2100067    0.1553377
  76.2200012    0.1610691
  76.2300034    0.1500083
  76.2400055    0.1692125
  76.2500000    0.1635187
  76.2600021    0.1589262
  76.2700043    0.1574700
  76.2800064    0.1655223
  76.2900009    0.1632605
  76.3000031    0.1810631
  76.3100052    0.1650451
  76.3200073    0.1687090
  76.3300018    0.1561700
  76.3400040    0.1725749
  76.3500061    0.1511364
  76.3600006    0.1625289
  76.3700027    0.1567488
  76.3800049    0.1667162
  76.3900070    0.1607486
  76.4000015    0.1786879
  76.4100037    0.1787433
  76.4200058    0.1670373
  76.4300003    0.1631850
  76.4400024    0.1806711
  76.4500046    0.1758851
  76.4600067    0.1713486
  76.4700012    0.1676804
  76.4800034    0.1701474
  76.4900055    0.1815831
  76.5000000    0.1687620
  76.5100021    0.1649021
  76.5200043    0.1789280
  76.5300064    0.1807968
  76.5400009    0.1741785
  76.5500031    0.1784429
  76.5600052    0.1801997
  76.5700073    0.1665673
  76.5800018    0.1621485
  76.5900040    0.1644225
  76.6000061    0.1706315
  76.6100006    0.1676614
  76.6200027    0.1637044
  76.6300049    0.1786643
  76.6400070    0.1710322
  76.6500015    0.1771501
  76.6600037    0.1691491
  76.6700058    0.1767070
  76.6800003    0.1721758
  76.6900024    0.1689751
  76.7000046    0.1743246
  76.7100067    0.1750786
  76.7200012    0.1784389
  76.7300034    0.1764903
  76.7400055    0.1644525
  76.7500000    0.1646454
  76.7600021    0.1575770
  76.7700043    0.1683125
  76.7800064    0.1781210
  76.7900009    0.1576370
  76.8000031    0.1546548
  76.8100052    0.1577834
  76.8200073    0.1619038
  76.8300018    0.1459534
  76.8400040    0.1538487
  76.8500061    0.1621639
  76.8600006    0.1621452
  76.8700027    0.1472091
  76.8800049    0.1686779
  76.8900070    0.1545686
  76.9000015    0.1565360
  76.9100037    0.1420325
  76.9200058    0.1570183
  76.9300003    0.1525638
  76.9400024    0.1465900
  76.9500046    0.1458759
  76.9600067    0.1456888
  76.9700012    0.1425989
  76.9800034    0.1442388
  76.9900055    0.1548772
  77.0000000    0.1522194
  77.0100021    0.1582754
  77.0200043    0.1607353
  77.0300064    0.1602412
  77.0400009    0.1567639
  77.0500031    0.1467440
  77.0600052    0.1462195
  77.0700073    0.1441188
  77.0800018    0.1533147
  77.0900040    0.1535577
  77.1000061    0.1567467
  77.1100006    0.1602319
  77.1200027    0.1411688
  77.1300049    0.1587788
  77.1400070    0.1616854
  77.1500015    0.1633517
  77.1600037    0.1520084
  77.1700058    0.1606045
  77.1800003    0.1555784
  77.1900024    0.1450852
  77.2000046    0.1667714
  77.2100067    0.1546390
  77.2200012    0.1536031
  77.2300034    0.1607175
  77.2400055    0.1551725
  77.2500000    0.1556600
  77.2600021    0.1510920
  77.2700043    0.1585736
  77.2800064    0.1512642
  77.2900009    0.1391719
  77.3000031    0.1512287
  77.3100052    0.1606067
  77.3200073    0.1682968
  77.3300018    0.1434316
  77.3400040    0.1604204
  77.3500061    0.1580395
  77.3600006    0.1579242
  77.3700027    0.1520005
  77.3800049    0.1594642
  77.3900070    0.1605866
  77.4000015    0.1551915
  77.4100037    0.1553178
  77.4200058    0.1607663
  77.4300003    0.1453129
  77.4400024    0.1510614
  77.4500046    0.1418053
  77.4600067    0.1463924
  77.4700012    0.1514331
  77.4800034    0.1540966
  77.4900055    0.1634222
  77.5000000    0.1579740
  77.5100021    0.1591302
  77.5200043    0.1491746
  77.5300064    0.1512592
  77.5400009    0.1616317
  77.5500031    0.1604407
  77.5600052    0.1493387
  77.5700073    0.1572840
  77.5800018    0.1698599
  77.5900040    0.1735391
  77.6000061    0.1625239
  77.6100006    0.1490032
  77.6200027    0.1583938
  77.6300049    0.1593371
  77.6400070    0.1562784
  77.6500015    0.1576883
  77.6600037    0.1615408
  77.6700058    0.1614807
  77.6800003    0.1489895
  77.6900024    0.1604286
  77.7000046    0.1515146
  77.7100067    0.1572343
  77.7200012    0.1549518
  77.7300034    0.1638110
  77.7400055    0.1708312
  77.7500000    0.1557241
  77.7600021    0.1571902
  77.7700043    0.1632902
  77.7800064    0.1529297
  77.7900009    0.1505499
  77.8000031    0.1503993
  77.8100052    0.1592339
  77.8200073    0.1639846
  77.8300018    0.1447080
  77.8400040    0.1644323
  77.8500061    0.1530471
  77.8600006    0.1456516
  77.8700027    0.1495779
  77.8800049    0.1639053
  77.8900070    0.1505421
  77.9000015    0.1547320
  77.9100037    0.1451223
  77.9200058    0.1470166
  77.9300003    0.1476008
  77.9400024    0.1524196
  77.9500046    0.1394722
  77.9600067    0.1473519
  77.9700012    0.1415578
  77.9800034    0.1433858
  77.9900055    0.1371461
  78.0000000    0.1362592
  78.0100021    0.1476082
  78.0200043    0.1444877
  78.0300064    0.1452193
  78.0400009    0.1441753
  78.0500031    0.1420650
  78.0600052    0.1394535
  78.0700073    0.1356344
  78.0800018    0.1436365
  78.0900040    0.1395993
  78.1000061    0.1339418
  78.1100006    0.1492186
  78.1200027    0.1415941
  78.1300049    0.1401929
  78.1400070    0.1374760
  78.1500015    0.1286836
  78.1600037    0.1386626
  78.1700058    0.1336237
  78.1800003    0.1415593
  78.1900024    0.1375105
  78.2000046    0.1438382
  78.2100067    0.1441400
  78.2200012    0.1486410
  78.2300034    0.1392893
  78.2400055    0.1314435
  78.2500000    0.1449216
  78.2600021    0.1435601
  78.2700043    0.1431718
  78.2800064    0.1520057
  78.2900009    0.1472594
  78.3000031    0.1545478
  78.3100052    0.1608264
  78.3200073    0.1787118
  78.3300018    0.1648035
  78.3400040    0.1602727
  78.3500061    0.1568800
  78.3600006    0.1560979
  78.3700027    0.1461398
  78.3800049    0.1543897
  78.3900070    0.1543436
  78.4000015    0.1498323
  78.4100037    0.1579218
  78.4200058    0.1497699
  78.4300003    0.1584164
  78.4400024    0.1588386
  78.4500046    0.1443806
  78.4600067    0.1367733
  78.4700012    0.1499768
  78.4800034    0.1589255
  78.4900055    0.1682485
  78.5000000    0.1825729
  78.5100021    0.1727492
  78.5200043    0.1760305
  78.5300064    0.1733747
  78.5400009    0.1691423
  78.5500031    0.1626999
  78.5600052    0.1893928
  78.5700073    0.1762984
  78.5800018    0.1572993
  78.5900040    0.1627989
  78.6000061    0.1535191
  78.6100006    0.1633495
  78.6200027    0.1620274
  78.6300049    0.1648091
  78.6400070    0.1727616
  78.6500015    0.1644387
  78.6600037    0.1617592
  78.6700058    0.1739355
  78.6800003    0.1612594
  78.6900024    0.1631889
  78.7000046    0.1608456
  78.7100067    0.1638922
  78.7200012    0.1589963
  78.7300034    0.1677029
  78.7400055    0.1646647
  78.7500000    0.1761208
  78.7600021    0.1683281
  78.7700043    0.1554281
  78.7800064    0.1514421
  78.7900009    0.1621501
  78.8000031    0.1577743
  78.8100052    0.1554645
  78.8200073    0.1433008
  78.8300018    0.1455862
  78.8400040    0.1554088
  78.8500061    0.1511949
  78.8600006    0.1498656
  78.8700027    0.1581690
  78.8800049    0.1430384
  78.8900070    0.1509349
  78.9000015    0.1376917
  78.9100037    0.1455568
  78.9200058    0.1490381
  78.9300003    0.1464928
  78.9400024    0.1405960
  78.9500046    0.1549856
  78.9600067    0.1547190
  78.9700012    0.1521846
  78.9800034    0.1514995
  78.9900055    0.1603597
  79.0000000    0.1757263
  79.0100021    0.1665065
  79.0200043    0.1728492
  79.0300064    0.1715592
  79.0400009    0.1600399
  79.0500031    0.1596702
  79.0600052    0.1602986
  79.0700073    0.1761049
  79.0800018    0.1584530
  79.0900040    0.1561691
  79.1000061    0.1626749
  79.1100006    0.1697306
  79.1200027    0.1583920
  79.1300049    0.1692433
  79.1400070    0.1581467
  79.1500015    0.1654988
  79.1600037    0.1688174
  79.1700058    0.1709723
  79.1800003    0.1812584
  79.1900024    0.1789723
  79.2000046    0.1840630
  79.2100067    0.1773632
  79.2200012    0.1691436
  79.2300034    0.1718369
  79.2400055    0.1704796
  79.2500000    0.1734687
  79.2600021    0.1554484
  79.2700043    0.1707964
  79.2800064    0.1641813
  79.2900009    0.1695602
  79.3000031    0.1516568
  79.3100052    0.1661741
  79.3200073    0.1694110
  79.3300018    0.1616048
  79.3400040    0.1539821
  79.3500061    0.1625502
  79.3600006    0.1634245
  79.3700027    0.1724257
  79.3800049    0.1576307
  79.3900070    0.1555524
  79.4000015    0.1564461
  79.4100037    0.1537026
  79.4200058    0.1524209
  79.4300003    0.1465965
  79.4400024    0.1445022
  79.4500046    0.1544849
  79.4600067    0.1618140
  79.4700012    0.1515344
  79.4800034    0.1576373
  79.4900055    0.1595857
  79.5000000    0.1610953
  79.5100021    0.1626398
  79.5200043    0.1739339
  79.5300064    0.1735888
  79.5400009    0.1819746
  79.5500031    0.1808867
  79.5600052    0.1667836
  79.5700073    0.1549525
  79.5800018    0.1616319
  79.5900040    0.1548427
  79.6000061    0.1701388
  79.6100006    0.1638578
  79.6200027    0.1502809
  79.6300049    0.1503722
  79.6400070    0.1539064
  79.6500015    0.1617935
  79.6600037    0.1545808
  79.6700058    0.1635706
  79.6800003    0.1695538
  79.6900024    0.1658319
  79.7000046    0.1761525
  79.7100067    0.1740897
  79.7200012    0.1883730
  79.7300034    0.1717440
  79.7400055    0.1728879
  79.7500000    0.1637340
  79.7600021    0.1685318
  79.7700043    0.1748759
  79.7800064    0.1766502
  79.7900009    0.1768174
  79.8000031    0.1755380
  79.8100052    0.1829256
  79.8200073    0.1617243
  79.8300018    0.1682255
  79.8400040    0.1660724
  79.8500061    0.1527513
  79.8600006    0.1432645
  79.8700027    0.1391626
  79.8800049    0.1396530
  79.8900070    0.1509750
  79.9000015    0.1581930
  79.9100037    0.1589427
  79.9200058    0.1533104
  79.9300003    0.1542791
  79.9400024    0.1520715
  79.9500046    0.1582155
  79.9600067    0.1680786
  79.9700012    0.1614588
  79.9800034    0.1596914
  79.9900055    0.1514158
  80.0000000    0.1640519
  80.0100021    0.1583146
  80.0200043    0.1482730
  80.0300064    0.1514000
  80.0400009    0.1469144
  80.0500031    0.1523527
  80.0600052    0.1562064
  80.0700073    0.1583952
  80.0800018    0.1578812
  80.0900040    0.1607331
  80.1000061    0.1631161
  80.1100006    0.1548420
  80.1200027    0.1564988
  80.1300049    0.1609461
  80.1400070    0.1673821
  80.1500015    0.1723368
  80.1600037    0.1678341
  80.1700058    0.1900303
  80.1800003    0.1605223
  80.1900024    0.1555357
  80.2000046    0.1718916
  80.2100067    0.1649331
  80.2200012    0.1554028
  80.2300034    0.1807519
  80.2400055    0.1681053
  80.2500000    0.1744423
  80.2600021    0.1636373
  80.2700043    0.1570480
  80.2800064    0.1637014
  80.2900009    0.1562767
  80.3000031    0.1534996
  80.3100052    0.1543792
  80.3200073    0.1484935
  80.3300018    0.1489823
  80.3400040    0.1517660
  80.3500061    0.1492331
  80.3600006    0.1563211
  80.3700027    0.1444700
  80.3800049    0.1506374
  80.3900070    0.1432986
  80.4000015    0.1524737
  80.4100037    0.1526164
  80.4200058    0.1505831
  80.4300003    0.1403449
  80.4400024    0.1450848
  80.4500046    0.1374960
  80.4600067    0.1396917
  80.4700012    0.1422228
  80.4800034    0.1351233
  80.4900055    0.1348649
  80.5000076    0.1300773
  80.5100021    0.1322140
  80.5200043    0.1361164
  80.5300064    0.1353655
  80.5400009    0.1420503
  80.5500031    0.1362821
  80.5600052    0.1370259
  80.5700073    0.1408530
  80.5800018    0.1458977
  80.5900040    0.1509990
  80.6000061    0.1397114
  80.6100006    0.1234596
  80.6200027    0.1453374
  80.6300049    0.1264943
  80.6400070    0.1357476
  80.6500015    0.1322267
  80.6600037    0.1361926
  80.6700058    0.1346266
  80.6800003    0.1370250
  80.6900024    0.1399082
  80.7000046    0.1521665
  80.7100067    0.1419076
  80.7200012    0.1200643
  80.7300034    0.1356356
  80.7400055    0.1313327
  80.7500076    0.1336204
  80.7600021    0.1342180
  80.7700043    0.1458439
  80.7800064    0.1474326
  80.7900009    0.1363653
  80.8000031    0.1346180
  80.8100052    0.1394393
  80.8200073    0.1431621
  80.8300018    0.1414844
  80.8400040    0.1397329
  80.8500061    0.1362398
  80.8600006    0.1455632
  80.8700027    0.1369856
  80.8800049    0.1477721
  80.8900070    0.1431551
  80.9000015    0.1394984
  80.9100037    0.1420462
  80.9200058    0.1305113
  80.9300003    0.1451004
  80.9400024    0.1489944
  80.9500046    0.1561786
  80.9600067    0.1492666
  80.9700012    0.1412787
  80.9800034    0.1287241
  80.9900055    0.1257443
  81.0000076    0.1236281
  81.0100021    0.1255343
  81.0200043    0.1373744
  81.0300064    0.1390231
  81.0400009    0.1319436
  81.0500031    0.1351001
  81.0600052    0.1469937
  81.0700073    0.1396924
  81.0800018    0.1385008
  81.0900040    0.1454283
  81.1000061    0.1453454
  81.1100006    0.1441076
  81.1200027    0.1325387
  81.1300049    0.1330033
  81.1400070    0.1316491
  81.1500015    0.1404219
  81.1600037    0.1293721
  81.1700058    0.1359954
  81.1800003    0.1364786
  81.1900024    0.1362063
  81.2000046    0.1308318
  81.2100067    0.1256143
  81.2200012    0.1443562
  81.2300034    0.1337366
  81.2400055    0.1409682
  81.2500076    0.1379207
  81.2600021    0.1395711
  81.2700043    0.1449061
  81.2800064    0.1438679
  81.2900009    0.1396061
  81.3000031    0.1363270
  81.3100052    0.1430026
  81.3200073    0.1502460
  81.3300018    0.1518687
  81.3400040    0.1495222
  81.3500061    0.1437173
  81.3600006    0.1287220
  81.3700027    0.1222509
  81.3800049    0.1430945
  81.3900070    0.1588428
  81.4000015    0.1573368
  81.4100037    0.1502694
  81.4200058    0.1385112
  81.4300003    0.1444904
  81.4400024    0.1512237
  81.4500046    0.1415929
  81.4600067    0.1387873
  81.4700012    0.1535340
  81.4800034    0.1422947
  81.4900055    0.1297079
  81.5000076    0.1414106
  81.5100021    0.1478707
  81.5200043    0.1606087
  81.5300064    0.1374817
  81.5400009    0.1431200
  81.5500031    0.1543204
  81.5600052    0.1741610
  81.5700073    0.1582146
  81.5800018    0.1527707
  81.5900040    0.1515795
  81.6000061    0.1596899
  81.6100006    0.1461134
  81.6200027    0.1392623
  81.6300049    0.1349242
  81.6400070    0.1403431
  81.6500015    0.1419373
  81.6600037    0.1315520
  81.6700058    0.1519840
  81.6800003    0.1408297
  81.6900024    0.1327597
  81.7000046    0.1441281
  81.7100067    0.1347021
  81.7200012    0.1425738
  81.7300034    0.1280003
  81.7400055    0.1322580
  81.7500076    0.1428242
  81.7600021    0.1357556
  81.7700043    0.1321320
  81.7800064    0.1241553
  81.7900009    0.1279249
  81.8000031    0.1378076
  81.8100052    0.1367275
  81.8200073    0.1355038
  81.8300018    0.1405334
  81.8400040    0.1406796
  81.8500061    0.1362573
  81.8600006    0.1345003
  81.8700027    0.1292079
  81.8800049    0.1460923
  81.8900070    0.1426409
  81.9000015    0.1346494
  81.9100037    0.1382501
  81.9200058    0.1409448
  81.9300003    0.1348922
  81.9400024    0.1291536
  81.9500046    0.1397846
  81.9600067    0.1301619
  81.9700012    0.1340537
  81.9800034    0.1395423
  81.9900055    0.1325250
  82.0000076    0.1373886
  82.0100021    0.1355560
  82.0200043    0.1432057
  82.0300064    0.1404021
  82.0400009    0.1261209
  82.0500031    0.1389365
  82.0600052    0.1462124
  82.0700073    0.1424584
  82.0800018    0.1419694
  82.0900040    0.1261702
  82.1000061    0.1347183
  82.1100006    0.1489862
  82.1200027    0.1458414
  82.1300049    0.1284879
  82.1400070    0.1262057
  82.1500015    0.1299163
  82.1600037    0.1397667
  82.1700058    0.1241636
  82.1800003    0.1361561
  82.1900024    0.1361424
  82.2000046    0.1271245
  82.2100067    0.1335225
  82.2200012    0.1243002
  82.2300034    0.1311343
  82.2400055    0.1247202
  82.2500076    0.1353501
  82.2600021    0.1438475
  82.2700043    0.1336903
  82.2800064    0.1290643
  82.2900009    0.1263867
  82.3000031    0.1289380
  82.3100052    0.1410343
  82.3200073    0.1389761
  82.3300018    0.1318216
  82.3400040    0.1307596
  82.3500061    0.1348801
  82.3600006    0.1356460
  82.3700027    0.1340226
  82.3800049    0.1366366
  82.3900070    0.1399579
  82.4000015    0.1328085
  82.4100037    0.1248402
  82.4200058    0.1304106
  82.4300003    0.1399419
  82.4400024    0.1275299
  82.4500046    0.1241906
  82.4600067    0.1320929
  82.4700012    0.1352765
  82.4800034    0.1429725
  82.4900055    0.1383063
  82.5000076    0.1389346
  82.5100021    0.1342080
  82.5200043    0.1401035
  82.5300064    0.1378900
  82.5400009    0.1369220
  82.5500031    0.1515803
  82.5600052    0.1440672
  82.5700073    0.1423858
  82.5800018    0.1414834
  82.5900040    0.1496342
  82.6000061    0.1391865
  82.6100006    0.1374246
  82.6200027    0.1371589
  82.6300049    0.1244012
  82.6400070    0.1377319
  82.6500015    0.1390022
  82.6600037    0.1280580
  82.6700058    0.1401998
  82.6800003    0.1339141
  82.6900024    0.1285847
  82.7000046    0.1357364
  82.7100067    0.1319159
  82.7200012    0.1371851
  82.7300034    0.1414583
  82.7400055    0.1366719
  82.7500076    0.1460646
  82.7600021    0.1420879
  82.7700043    0.1426308
  82.7800064    0.1387785
  82.7900009    0.1359199
  82.8000031    0.1434557
  82.8100052    0.1336899
  82.8200073    0.1375634
  82.8300018    0.1421808
  82.8400040    0.1313942
  82.8500061    0.1469412
  82.8600006    0.1464651
  82.8700027    0.1330055
  82.8800049    0.1530816
  82.8900070    0.1533561
  82.9000015    0.1476948
  82.9100037    0.1488994
  82.9200058    0.1317985
  82.9300003    0.1393725
  82.9400024    0.1392754
  82.9500046    0.1356368
  82.9600067    0.1408567
  82.9700012    0.1442389
  82.9800034    0.1540785
  82.9900055    0.1610836
  83.0000076    0.1489664
  83.0100021    0.1468748
  83.0200043    0.1606531
  83.0300064    0.1513664
  83.0400009    0.1514345
  83.0500031    0.1533272
  83.0600052    0.1476185
  83.0700073    0.1505741
  83.0800018    0.1511911
  83.0900040    0.1466552
  83.1000061    0.1508993
  83.1100006    0.1616644
  83.1200027    0.1587570
  83.1300049    0.1550397
  83.1400070    0.1551009
  83.1500015    0.1465659
  83.1600037    0.1561143
  83.1700058    0.1429121
  83.1800003    0.1477188
  83.1900024    0.1479226
  83.2000046    0.1424251
  83.2100067    0.1384544
  83.2200012    0.1373008
  83.2300034    0.1440509
  83.2400055    0.1493461
  83.2500076    0.1535842
  83.2600021    0.1432234
  83.2700043    0.1372221
  83.2800064    0.1390500
  83.2900009    0.1367643
  83.3000031    0.1338112
  83.3100052    0.1369386
  83.3200073    0.1508703
  83.3300018    0.1404501
  83.3400040    0.1373569
  83.3500061    0.1424146
  83.3600006    0.1331668
  83.3700027    0.1353974
  83.3800049    0.1366847
  83.3900070    0.1322719
  83.4000015    0.1451946
  83.4100037    0.1476292
  83.4200058    0.1308216
  83.4300003    0.1479305
  83.4400024    0.1448331
  83.4500046    0.1326906
  83.4600067    0.1296185
  83.4700012    0.1427311
  83.4800034    0.1423189
  83.4900055    0.1379384
  83.5000076    0.1323911
  83.5100021    0.1280970
  83.5200043    0.1358860
  83.5300064    0.1440267
  83.5400009    0.1325053
  83.5500031    0.1393903
  83.5600052    0.1471918
  83.5700073    0.1376191
  83.5800018    0.1464708
  83.5900040    0.1302327
  83.6000061    0.1520639
  83.6100006    0.1360800
  83.6200027    0.1454220
  83.6300049    0.1434693
  83.6400070    0.1437611
  83.6500015    0.1365875
  83.6600037    0.1484241
  83.6700058    0.1418089
  83.6800003    0.1350889
  83.6900024    0.1513072
  83.7000046    0.1456327
  83.7100067    0.1508635
  83.7200012    0.1476723
  83.7300034    0.1640215
  83.7400055    0.1554247
  83.7500076    0.1566662
  83.7600021    0.1480898
  83.7700043    0.1622248
  83.7800064    0.1563045
  83.7900009    0.1471309
  83.8000031    0.1481315
  83.8100052    0.1424927
  83.8200073    0.1593766
  83.8300018    0.1649207
  83.8400040    0.1592549
  83.8500061    0.1554739
  83.8600006    0.1489477
  83.8700027    0.1536917
  83.8800049    0.1490237
  83.8900070    0.1489009
  83.9000015    0.1374722
  83.9100037    0.1476679
  83.9200058    0.1534540
  83.9300003    0.1568284
  83.9400024    0.1523079
  83.9500046    0.1440113
  83.9600067    0.1432752
  83.9700012    0.1457203
  83.9800034    0.1394833
  83.9900055    0.1312731
  84.0000076    0.1297419
  84.0100021    0.1405559
  84.0200043    0.1366306
  84.0300064    0.1290361
  84.0400009    0.1355747
  84.0500031    0.1397560
  84.0600052    0.1330669
  84.0700073    0.1415208
  84.0800018    0.1410250
  84.0900040    0.1330479
  84.1000061    0.1359569
  84.1100006    0.1357768
  84.1200027    0.1321799
  84.1300049    0.1359015
  84.1400070    0.1338166
  84.1500015    0.1360598
  84.1600037    0.1388194
  84.1700058    0.1343569
  84.1800003    0.1357501
  84.1900024    0.1327168
  84.2000046    0.1411678
  84.2100067    0.1406313
  84.2200012    0.1413704
  84.2300034    0.1409667
  84.2400055    0.1342997
  84.2500076    0.1382673
  84.2600021    0.1351946
  84.2700043    0.1374134
  84.2800064    0.1378456
  84.2900009    0.1313193
  84.3000031    0.1464874
  84.3100052    0.1387980
  84.3200073    0.1446157
  84.3300018    0.1332909
  84.3400040    0.1420132
  84.3500061    0.1489449
  84.3600006    0.1431996
  84.3700027    0.1411545
  84.3800049    0.1373456
  84.3900070    0.1346138
  84.4000015    0.1328291
  84.4100037    0.1363487
  84.4200058    0.1480128
  84.4300003    0.1370931
  84.4400024    0.1482910
  84.4500046    0.1420506
  84.4600067    0.1321171
  84.4700012    0.1392124
  84.4800034    0.1472692
  84.4900055    0.1480164
  84.5000076    0.1394226
  84.5100021    0.1527147
  84.5200043    0.1530614
  84.5300064    0.1395557
  84.5400009    0.1425244
  84.5500031    0.1422149
  84.5600052    0.1398817
  84.5700073    0.1422294
  84.5800018    0.1297347
  84.5900040    0.1357287
  84.6000061    0.1438011
  84.6100006    0.1418251
  84.6200027    0.1518250
  84.6300049    0.1421877
  84.6400070    0.1436455
  84.6500015    0.1367390
  84.6600037    0.1377493
  84.6700058    0.1447514
  84.6800003    0.1462744
  84.6900024    0.1311379
  84.7000046    0.1260030
  84.7100067    0.1420250
  84.7200012    0.1424691
  84.7300034    0.1287104
  84.7400055    0.1354228
  84.7500076    0.1370431
  84.7600021    0.1371120
  84.7700043    0.1333445
  84.7800064    0.1367893
  84.7900009    0.1358154
  84.8000031    0.1340276
  84.8100052    0.1305194
  84.8200073    0.1263190
  84.8300018    0.1280965
  84.8400040    0.1429891
  84.8500061    0.1405552
  84.8600006    0.1272957
  84.8700027    0.1492097
  84.8800049    0.1520243
  84.8900070    0.1494199
  84.9000015    0.1492859
  84.9100037    0.1473965
  84.9200058    0.1398214
  84.9300003    0.1432091
  84.9400024    0.1502490
  84.9500046    0.1432696
  84.9600067    0.1510577
  84.9700012    0.1391962
  84.9800034    0.1450818
  84.9900055    0.1418346
  85.0000076    0.1365013
  85.0100021    0.1472892
  85.0200043    0.1427040
  85.0300064    0.1426585
  85.0400009    0.1437710
  85.0500031    0.1393955
  85.0600052    0.1321777
  85.0700073    0.1324661
  85.0800018    0.1373550
  85.0900040    0.1449828
  85.1000061    0.1323660
  85.1100006    0.1396856
  85.1200027    0.1401681
  85.1300049    0.1396851
  85.1400070    0.1497051
  85.1500015    0.1523764
  85.1600037    0.1658582
  85.1700058    0.1561772
  85.1800003    0.1400398
  85.1900024    0.1444574
  85.2000046    0.1427929
  85.2100067    0.1536856
  85.2200012    0.1603504
  85.2300034    0.1589677
  85.2400055    0.1615485
  85.2500076    0.1640681
  85.2600021    0.1594472
  85.2700043    0.1733872
  85.2800064    0.1661212
  85.2900009    0.1657036
  85.3000031    0.1670290
  85.3100052    0.1595744
  85.3200073    0.1571364
  85.3300018    0.1574393
  85.3400040    0.1541500
  85.3500061    0.1531518
  85.3600006    0.1619841
  85.3700027    0.1577645
  85.3800049    0.1555885
  85.3900070    0.1543766
  85.4000015    0.1504321
  85.4100037    0.1560567
  85.4200058    0.1547723
  85.4300003    0.1502661
  85.4400024    0.1510836
  85.4500046    0.1586348
  85.4600067    0.1633092
  85.4700012    0.1667317
  85.4800034    0.1600048
  85.4900055    0.1486826
  85.5000076    0.1538656
  85.5100021    0.1743827
  85.5200043    0.1560512
  85.5300064    0.1646702
  85.5400009    0.1645945
  85.5500031    0.1609363
  85.5600052    0.1636509
  85.5700073    0.1666349
  85.5800018    0.1633677
  85.5900040    0.1579706
  85.6000061    0.1518143
  85.6100006    0.1477218
  85.6200027    0.1517883
  85.6300049    0.1628411
  85.6400070    0.1584274
  85.6500015    0.1512436
  85.6600037    0.1497708
  85.6700058    0.1505575
  85.6800003    0.1569110
  85.6900024    0.1556960
  85.7000046    0.1536511
  85.7100067    0.1478534
  85.7200012    0.1681297
  85.7300034    0.1638580
  85.7400055    0.1461242
  85.7500076    0.1508156
  85.7600021    0.1528802
  85.7700043    0.1407378
  85.7800064    0.1442901
  85.7900009    0.1423135
  85.8000031    0.1533222
  85.8100052    0.1555587
  85.8200073    0.1574817
  85.8300018    0.1473618
  85.8400040    0.1450927
  85.8500061    0.1514096
  85.8600006    0.1512231
  85.8700027    0.1354208
  85.8800049    0.1528432
  85.8900070    0.1505324
  85.9000015    0.1456804
  85.9100037    0.1488934
  85.9200058    0.1441078
  85.9300003    0.1392744
  85.9400024    0.1550665
  85.9500046    0.1464180
  85.9600067    0.1543638
  85.9700012    0.1495044
  85.9800034    0.1526189
  85.9900055    0.1561128
  86.0000076    0.1549239
  86.0100021    0.1598280
  86.0200043    0.1550647
  86.0300064    0.1548545
  86.0400009    0.1608150
  86.0500031    0.1607949
  86.0600052    0.1647868
  86.0700073    0.1740697
  86.0800018    0.1676732
  86.0900040    0.1678234
  86.1000061    0.1715165
  86.1100006    0.1615860
  86.1200027    0.1615757
  86.1300049    0.1657735
  86.1400070    0.1662321
  86.1500015    0.1607875
  86.1600037    0.1650954
  86.1700058    0.1667035
  86.1800003    0.1705732
  86.1900024    0.1836232
  86.2000046    0.1816514
  86.2100067    0.1721427
  86.2200012    0.1615750
  86.2300034    0.1654686
  86.2400055    0.1775150
  86.2500076    0.1704448
  86.2600021    0.1694941
  86.2700043    0.1713847
  86.2800064    0.1711139
  86.2900009    0.1644520
  86.3000031    0.1756307
  86.3100052    0.1712899
  86.3200073    0.1632471
  86.3300018    0.1602238
  86.3400040    0.1670390
  86.3500061    0.1737880
  86.3600006    0.1698823
  86.3700027    0.1663842
  86.3800049    0.1747217
  86.3900070    0.1673569
  86.4000015    0.1773442
  86.4100037    0.1830326
  86.4200058    0.1683810
  86.4300003    0.1638291
  86.4400024    0.1664762
  86.4500046    0.1704812
  86.4600067    0.1658407
  86.4700012    0.1583733
  86.4800034    0.1523158
  86.4900055    0.1670821
  86.5000076    0.1700240
  86.5100021    0.1686843
  86.5200043    0.1725608
  86.5300064    0.1768312
  86.5400009    0.1805903
  86.5500031    0.1761586
  86.5600052    0.1754279
  86.5700073    0.1816041
  86.5800018    0.1849517
  86.5900040    0.1738364
  86.6000061    0.1773769
  86.6100006    0.1766745
  86.6200027    0.1602124
  86.6300049    0.1676611
  86.6400070    0.1640006
  86.6500015    0.1790992
  86.6600037    0.1672163
  86.6700058    0.1692823
  86.6800003    0.1656540
  86.6900024    0.1563602
  86.7000046    0.1628046
  86.7100067    0.1612712
  86.7200012    0.1603418
  86.7300034    0.1596400
  86.7400055    0.1578990
  86.7500076    0.1675837
  86.7600021    0.1698536
  86.7700043    0.1748562
  86.7800064    0.1621796
  86.7900009    0.1707564
  86.8000031    0.1644455
  86.8100052    0.1627306
  86.8200073    0.1765570
  86.8300018    0.1671653
  86.8400040    0.1640558
  86.8500061    0.1714789
  86.8600006    0.1730001
  86.8700027    0.1690442
  86.8800049    0.1666411
  86.8900070    0.1521593
  86.9000015    0.1755914
  86.9100037    0.1814395
  86.9200058    0.1678546
  86.9300079    0.1639473
  86.9400024    0.1757863
  86.9500046    0.1658859
  86.9600067    0.1663326
  86.9700012    0.1612297
  86.9800034    0.1641868
  86.9900055    0.1665611
  87.0000076    0.1663123
  87.0100021    0.1645715
  87.0200043    0.1722437
  87.0300064    0.1636873
  87.0400009    0.1688992
  87.0500031    0.1503992
  87.0600052    0.1535904
  87.0700073    0.1515220
  87.0800018    0.1550680
  87.0900040    0.1662315
  87.1000061    0.1617762
  87.1100006    0.1642760
  87.1200027    0.1608386
  87.1300049    0.1679322
  87.1400070    0.1736450
  87.1500015    0.1624360
  87.1600037    0.1691316
  87.1700058    0.1589194
  87.1800079    0.1741227
  87.1900024    0.1771391
  87.2000046    0.1674748
  87.2100067    0.1786131
  87.2200012    0.1653347
  87.2300034    0.1773825
  87.2400055    0.1693466
  87.2500076    0.1569724
  87.2600021    0.1663948
  87.2700043    0.1614539
  87.2800064    0.1549883
  87.2900009    0.1775980
  87.3000031    0.1540029
  87.3100052    0.1578695
  87.3200073    0.1422571
  87.3300018    0.1531871
  87.3400040    0.1619342
  87.3500061    0.1536311
  87.3600006    0.1582726
  87.3700027    0.1532000
  87.3800049    0.1640579
  87.3900070    0.1605208
  87.4000015    0.1636039
  87.4100037    0.1629324
  87.4200058    0.1602880
  87.4300079    0.1728456
  87.4400024    0.1598593
  87.4500046    0.1513640
  87.4600067    0.1492086
  87.4700012    0.1417152
  87.4800034    0.1432775
  87.4900055    0.1517924
  87.5000076    0.1489381
  87.5100021    0.1448322
  87.5200043    0.1452508
  87.5300064    0.1696825
  87.5400009    0.1606034
  87.5500031    0.1557233
  87.5600052    0.1531783
  87.5700073    0.1614085
  87.5800018    0.1609131
  87.5900040    0.1644620
  87.6000061    0.1617750
  87.6100006    0.1646848
  87.6200027    0.1587619
  87.6300049    0.1532964
  87.6400070    0.1622770
  87.6500015    0.1557975
  87.6600037    0.1623118
  87.6700058    0.1602120
  87.6800079    0.1599202
  87.6900024    0.1663304
  87.7000046    0.1689663
  87.7100067    0.1765525
  87.7200012    0.1614421
  87.7300034    0.1651392
  87.7400055    0.1706217
  87.7500076    0.1596030
  87.7600021    0.1652754
  87.7700043    0.1659738
  87.7800064    0.1831142
  87.7900009    0.1787292
  87.8000031    0.1598848
  87.8100052    0.1750642
  87.8200073    0.1633491
  87.8300018    0.1665684
  87.8400040    0.1565924
  87.8500061    0.1584095
  87.8600006    0.1465892
  87.8700027    0.1605160
  87.8800049    0.1492668
  87.8900070    0.1685076
  87.9000015    0.1586996
  87.9100037    0.1573932
  87.9200058    0.1672624
  87.9300079    0.1697770
  87.9400024    0.1718640
  87.9500046    0.1857283
  87.9600067    0.1709157
  87.9700012    0.1715114
  87.9800034    0.1760949
  87.9900055    0.1741760
  88.0000076    0.1798216
  88.0100021    0.1724763
  88.0200043    0.1543872
  88.0300064    0.1655794
  88.0400009    0.1572839
  88.0500031    0.1639624
  88.0600052    0.1544970
  88.0700073    0.1629647
  88.0800018    0.1603803
  88.0900040    0.1570246
  88.1000061    0.1543283
  88.1100006    0.1592412
  88.1200027    0.1489386
  88.1300049    0.1645022
  88.1400070    0.1607096
  88.1500015    0.1556127
  88.1600037    0.1539962
  88.1700058    0.1493745
  88.1800079    0.1479896
  88.1900024    0.1644291
  88.2000046    0.1533449
  88.2100067    0.1580923
  88.2200012    0.1571817
  88.2300034    0.1608608
  88.2400055    0.1739573
  88.2500076    0.1498365
  88.2600021    0.1560234
  88.2700043    0.1397694
  88.2800064    0.1462167
  88.2900009    0.1554208
  88.3000031    0.1478841
  88.3100052    0.1579953
  88.3200073    0.1626835
  88.3300018    0.1505705
  88.3400040    0.1562633
  88.3500061    0.1640978
  88.3600006    0.1490693
  88.3700027    0.1559769
  88.3800049    0.1609550
  88.3900070    0.1623674
  88.4000015    0.1444190
  88.4100037    0.1585679
  88.4200058    0.1456153
  88.4300079    0.1453346
  88.4400024    0.1426955
  88.4500046    0.1494987
  88.4600067    0.1503123
  88.4700012    0.1510181
  88.4800034    0.1576652
  88.4900055    0.1582279
  88.5000076    0.1515166
  88.5100021    0.1604066
  88.5200043    0.1600387
  88.5300064    0.1620892
  88.5400009    0.1505513
  88.5500031    0.1659338
  88.5600052    0.1549163
  88.5700073    0.1641438
  88.5800018    0.1607221
  88.5900040    0.1647119
  88.6000061    0.1604874
  88.6100006    0.1643528
  88.6200027    0.1675722
  88.6300049    0.1602103
  88.6400070    0.1470062
  88.6500015    0.1707196
  88.6600037    0.1598850
  88.6700058    0.1553542
  88.6800079    0.1623883
  88.6900024    0.1612578
  88.7000046    0.1648442
  88.7100067    0.1695148
  88.7200012    0.1617667
  88.7300034    0.1550545
  88.7400055    0.1644253
  88.7500076    0.1497626
  88.7600021    0.1583255
  88.7700043    0.1473453
  88.7800064    0.1587080
  88.7900009    0.1545263
  88.8000031    0.1546566
  88.8100052    0.1521080
  88.8200073    0.1678415
  88.8300018    0.1620117
  88.8400040    0.1636775
  88.8500061    0.1542924
  88.8600006    0.1641922
  88.8700027    0.1559326
  88.8800049    0.1578562
  88.8900070    0.1571295
  88.9000015    0.1537902
  88.9100037    0.1498072
  88.9200058    0.1626505
  88.9300079    0.1463275
  88.9400024    0.1497526
  88.9500046    0.1489402
  88.9600067    0.1626020
  88.9700012    0.1596879
  88.9800034    0.1635950
  88.9900055    0.1733231
  89.0000076    0.1444222
  89.0100021    0.1566451
  89.0200043    0.1572622
  89.0300064    0.1535113
  89.0400009    0.1775365
  89.0500031    0.1741866
  89.0600052    0.1574017
  89.0700073    0.1646622
  89.0800018    0.1576411
  89.0900040    0.1594042
  89.1000061    0.1607401
  89.1100006    0.1512721
  89.1200027    0.1503889
  89.1300049    0.1443390
  89.1400070    0.1485532
  89.1500015    0.1473618
  89.1600037    0.1454068
  89.1700058    0.1446661
  89.1800079    0.1402726
  89.1900024    0.1379998
  89.2000046    0.1507869
  89.2100067    0.1416799
  89.2200012    0.1458912
  89.2300034    0.1380870
  89.2400055    0.1374657
  89.2500076    0.1411523
  89.2600021    0.1349335
  89.2700043    0.1372890
  89.2800064    0.1354441
  89.2900009    0.1441584
  89.3000031    0.1383182
  89.3100052    0.1392460
  89.3200073    0.1435619
  89.3300018    0.1375863
  89.3400040    0.1330169
  89.3500061    0.1514122
  89.3600006    0.1376866
  89.3700027    0.1305268
  89.3800049    0.1412156
  89.3900070    0.1387934
  89.4000015    0.1237428
  89.4100037    0.1392971
  89.4200058    0.1403558
  89.4300079    0.1399499
  89.4400024    0.1413413
  89.4500046    0.1436488
  89.4600067    0.1387142
  89.4700012    0.1452217
  89.4800034    0.1398216
  89.4900055    0.1508651
  89.5000076    0.1483403
  89.5100021    0.1428121
  89.5200043    0.1454258
  89.5300064    0.1380013
  89.5400009    0.1444875
  89.5500031    0.1377781
  89.5600052    0.1334820
  89.5700073    0.1399666
  89.5800018    0.1344566
  89.5900040    0.1328123
  89.6000061    0.1336555
  89.6100006    0.1376688
  89.6200027    0.1416872
  89.6300049    0.1356231
  89.6400070    0.1417492
  89.6500015    0.1370685
  89.6600037    0.1340605
  89.6700058    0.1368134
  89.6800079    0.1314053
  89.6900024    0.1409828
  89.7000046    0.1299719
  89.7100067    0.1438160
  89.7200012    0.1571350
  89.7300034    0.1343115
  89.7400055    0.1413136
  89.7500076    0.1460455
  89.7600021    0.1514370
  89.7700043    0.1455095
  89.7800064    0.1480098
  89.7900009    0.1357786
  89.8000031    0.1456387
  89.8100052    0.1337752
  89.8200073    0.1443286
  89.8300018    0.1401412
  89.8400040    0.1302269
  89.8500061    0.1467413
  89.8600006    0.1469798
  89.8700027    0.1354946
  89.8800049    0.1367216
  89.8900070    0.1453969
  89.9000015    0.1309737
  89.9100037    0.1488256
  89.9200058    0.1491132
  89.9300079    0.1475971
  89.9400024    0.1424629
  89.9500046    0.1523209
  89.9600067    0.1451632
  89.9700012    0.1313530
  89.9800034    0.1332069
  89.9900055    0.1452824
  90.0000076    0.1385409
  90.0100021    0.1276513
  90.0200043    0.1299080
  90.0300064    0.1307376
  90.0400009    0.1317323
  90.0500031    0.1389628
  90.0600052    0.1462321
  90.0700073    0.1472192
  90.0800018    0.1422914
  90.0900040    0.1390177
  90.1000061    0.1509866
  90.1100006    0.1375026
  90.1200027    0.1558407
  90.1300049    0.1480617
  90.1400070    0.1430966
  90.1500015    0.1495702
  90.1600037    0.1460230
  90.1700058    0.1595101
  90.1800079    0.1627676
  90.1900024    0.1500936
  90.2000046    0.1460336
  90.2100067    0.1525957
  90.2200012    0.1529651
  90.2300034    0.1505448
  90.2400055    0.1464009
  90.2500076    0.1435282
  90.2600021    0.1322246
  90.2700043    0.1408431
  90.2800064    0.1416609
  90.2900009    0.1473614
  90.3000031    0.1415795
  90.3100052    0.1352245
  90.3200073    0.1366036
  90.3300018    0.1416888
  90.3400040    0.1347935
  90.3500061    0.1307406
  90.3600006    0.1332327
  90.3700027    0.1271225
  90.3800049    0.1341753
  90.3900070    0.1378794
  90.4000015    0.1499254
  90.4100037    0.1331790
  90.4200058    0.1399470
  90.4300079    0.1332097
  90.4400024    0.1226537
  90.4500046    0.1357267
  90.4600067    0.1404288
  90.4700012    0.1358840
  90.4800034    0.1372167
  90.4900055    0.1273576
  90.5000076    0.1354663
  90.5100021    0.1400875
  90.5200043    0.1444462
  90.5300064    0.1379712
  90.5400009    0.1413724
  90.5500031    0.1467985
  90.5600052    0.1377721
  90.5700073    0.1531930
  90.5800018    0.1517051
  90.5900040    0.1406545
  90.6000061    0.1464682
  90.6100006    0.1386024
  90.6200027    0.1324824
  90.6300049    0.1498471
  90.6400070    0.1380053
  90.6500015    0.1392029
  90.6600037    0.1362652
  90.6700058    0.1320323
  90.6800079    0.1315520
  90.6900024    0.1343494
  90.7000046    0.1316593
  90.7100067    0.1287573
  90.7200012    0.1430065
  90.7300034    0.1502619
  90.7400055    0.1495745
  90.7500076    0.1337596
  90.7600021    0.1328119
  90.7700043    0.1548778
  90.7800064    0.1318469
  90.7900009    0.1495957
  90.8000031    0.1360436
  90.8100052    0.1523473
  90.8200073    0.1362408
  90.8300018    0.1272841
  90.8400040    0.1262863
  90.8500061    0.1215161
  90.8600006    0.1374844
  90.8700027    0.1524692
  90.8800049    0.1502520
  90.8900070    0.1428359
  90.9000015    0.1327982
  90.9100037    0.1331195
  90.9200058    0.1390053
  90.9300079    0.1285958
  90.9400024    0.1426223
  90.9500046    0.1379252
  90.9600067    0.1362777
  90.9700012    0.1288592
  90.9800034    0.1383117
  90.9900055    0.1273576
  91.0000076    0.1417901
  91.0100021    0.1381629
  91.0200043    0.1288379
  91.0300064    0.1447140
  91.0400009    0.1401027
  91.0500031    0.1363218
  91.0600052    0.1349479
  91.0700073    0.1383793
  91.0800018    0.1435116
  91.0900040    0.1344774
  91.1000061    0.1415614
  91.1100006    0.1362088
  91.1200027    0.1552733
  91.1300049    0.1368399
  91.1400070    0.1386499
  91.1500015    0.1430571
  91.1600037    0.1342644
  91.1700058    0.1340795
  91.1800079    0.1277479
  91.1900024    0.1300215
  91.2000046    0.1505512
  91.2100067    0.1393445
  91.2200012    0.1352681
  91.2300034    0.1390357
  91.2400055    0.1414457
  91.2500076    0.1386140
  91.2600021    0.1390584
  91.2700043    0.1377788
  91.2800064    0.1372062
  91.2900009    0.1443708
  91.3000031    0.1489898
  91.3100052    0.1451743
  91.3200073    0.1430106
  91.3300018    0.1449987
  91.3400040    0.1478256
  91.3500061    0.1411559
  91.3600006    0.1423945
  91.3700027    0.1441574
  91.3800049    0.1511841
  91.3900070    0.1455930
  91.4000015    0.1489657
  91.4100037    0.1499512
  91.4200058    0.1586390
  91.4300079    0.1444490
  91.4400024    0.1401888
  91.4500046    0.1406202
  91.4600067    0.1501963
  91.4700012    0.1513431
  91.4800034    0.1483007
  91.4900055    0.1402662
  91.5000076    0.1391013
  91.5100021    0.1526193
  91.5200043    0.1554409
  91.5300064    0.1410509
  91.5400009    0.1476324
  91.5500031    0.1476890
  91.5600052    0.1440475
  91.5700073    0.1373805
  91.5800018    0.1484090
  91.5900040    0.1495971
  91.6000061    0.1476113
  91.6100006    0.1506889
  91.6200027    0.1621637
  91.6300049    0.1596819
  91.6400070    0.1766715
  91.6500015    0.1684026
  91.6600037    0.1672456
  91.6700058    0.1683376
  91.6800079    0.1605515
  91.6900024    0.1485749
  91.7000046    0.1489757
  91.7100067    0.1578890
  91.7200012    0.1466914
  91.7300034    0.1456878
  91.7400055    0.1529349
  91.7500076    0.1462886
  91.7600021    0.1329344
  91.7700043    0.1492609
  91.7800064    0.1508174
  91.7900009    0.1590854
  91.8000031    0.1444846
  91.8100052    0.1461105
  91.8200073    0.1414817
  91.8300018    0.1548903
  91.8400040    0.1450025
  91.8500061    0.1444581
  91.8600006    0.1542935
  91.8700027    0.1500628
  91.8800049    0.1444367
  91.8900070    0.1579287
  91.9000015    0.1531717
  91.9100037    0.1537212
  91.9200058    0.1507012
  91.9300079    0.1504890
  91.9400024    0.1339131
  91.9500046    0.1428072
  91.9600067    0.1410941
  91.9700012    0.1519942
  91.9800034    0.1505157
  91.9900055    0.1523133
  92.0000076    0.1673387
  92.0100021    0.1592237
  92.0200043    0.1663101
  92.0300064    0.1490446
  92.0400009    0.1662958
  92.0500031    0.1636724
  92.0600052    0.1484472
  92.0700073    0.1451729
  92.0800018    0.1432963
  92.0900040    0.1478760
  92.1000061    0.1577371
  92.1100006    0.1537526
  92.1200027    0.1556766
  92.1300049    0.1516767
  92.1400070    0.1564777
  92.1500015    0.1523514
  92.1600037    0.1384611
  92.1700058    0.1468153
  92.1800079    0.1424914
  92.1900024    0.1422553
  92.2000046    0.1434470
  92.2100067    0.1537802
  92.2200012    0.1437602
  92.2300034    0.1509994
  92.2400055    0.1379740
  92.2500076    0.1463375
  92.2600021    0.1414854
  92.2700043    0.1422590
  92.2800064    0.1311930
  92.2900009    0.1439891
  92.3000031    0.1524149
  92.3100052    0.1475840
  92.3200073    0.1413209
  92.3300018    0.1521867
  92.3400040    0.1512395
  92.3500061    0.1439774
  92.3600006    0.1603807
  92.3700027    0.1494846
  92.3800049    0.1526065
  92.3900070    0.1530453
  92.4000015    0.1530385
  92.4100037    0.1582615
  92.4200058    0.1576955
  92.4300079    0.1487219
  92.4400024    0.1549499
  92.4500046    0.1427695
  92.4600067    0.1490414
  92.4700012    0.1529437
  92.4800034    0.1638532
  92.4900055    0.1621512
  92.5000076    0.1727356
  92.5100021    0.1621040
  92.5200043    0.1623727
  92.5300064    0.1574477
  92.5400009    0.1598984
  92.5500031    0.1614224
  92.5600052    0.1702925
  92.5700073    0.1671902
  92.5800018    0.1495606
  92.5900040    0.1540036
  92.6000061    0.1559816
  92.6100006    0.1581187
  92.6200027    0.1494796
  92.6300049    0.1542456
  92.6400070    0.1720658
  92.6500015    0.1554947
  92.6600037    0.1475271
  92.6700058    0.1538595
  92.6800079    0.1696302
  92.6900024    0.1644615
  92.7000046    0.1715701
  92.7100067    0.1676996
  92.7200012    0.1661063
  92.7300034    0.1640789
  92.7400055    0.1738517
  92.7500076    0.1722104
  92.7600021    0.1582093
  92.7700043    0.1583613
  92.7800064    0.1585730
  92.7900009    0.1479900
  92.8000031    0.1594357
  92.8100052    0.1524350
  92.8200073    0.1628680
  92.8300018    0.1660607
  92.8400040    0.1591858
  92.8500061    0.1560894
  92.8600006    0.1608366
  92.8700027    0.1658815
  92.8800049    0.1650253
  92.8900070    0.1636560
  92.9000015    0.1700191
  92.9100037    0.1696062
  92.9200058    0.1706195
  92.9300079    0.1754508
  92.9400024    0.1647026
  92.9500046    0.1662017
  92.9600067    0.1768901
  92.9700012    0.1807891
  92.9800034    0.1781859
  92.9900055    0.1714135
  93.0000076    0.1685190
  93.0100021    0.1722149
  93.0200043    0.1684514
  93.0300064    0.1884476
  93.0400009    0.1797895
  93.0500031    0.1700232
  93.0600052    0.1790915
  93.0700073    0.1707693
  93.0800018    0.1702558
  93.0900040    0.1652682
  93.1000061    0.1799730
  93.1100006    0.1684540
  93.1200027    0.1676950
  93.1300049    0.1711666
  93.1400070    0.1681473
  93.1500015    0.1633209
  93.1600037    0.1654643
  93.1700058    0.1643149
  93.1800079    0.1593442
  93.1900024    0.1578233
  93.2000046    0.1550984
  93.2100067    0.1728138
  93.2200012    0.1692842
  93.2300034    0.1633843
  93.2400055    0.1568369
  93.2500076    0.1667203
  93.2600021    0.1678465
  93.2700043    0.1638769
  93.2800064    0.1700363
  93.2900009    0.1615214
  93.3000031    0.1740634
  93.3100052    0.1745820
  93.3200073    0.1570415
  93.3300018    0.1712093
  93.3400040    0.1753378
  93.3500061    0.1700089
  93.3600082    0.1599110
  93.3700027    0.1514772
  93.3800049    0.1608004
  93.3900070    0.1650541
  93.4000015    0.1697794
  93.4100037    0.1556392
  93.4200058    0.1531736
  93.4300079    0.1669876
  93.4400024    0.1548067
  93.4500046    0.1549461
  93.4600067    0.1540912
  93.4700012    0.1669687
  93.4800034    0.1635517
  93.4900055    0.1611312
  93.5000076    0.1527925
  93.5100021    0.1579723
  93.5200043    0.1544550
  93.5300064    0.1569593
  93.5400009    0.1564119
  93.5500031    0.1679760
  93.5600052    0.1617668
  93.5700073    0.1537746
  93.5800018    0.1704296
  93.5900040    0.1646963
  93.6000061    0.1710847
  93.6100082    0.1653904
  93.6200027    0.1726922
  93.6300049    0.1637162
  93.6400070    0.1773080
  93.6500015    0.1729905
  93.6600037    0.1841926
  93.6700058    0.1772874
  93.6800079    0.1873562
  93.6900024    0.1666230
  93.7000046    0.1622613
  93.7100067    0.1709163
  93.7200012    0.1682541
  93.7300034    0.1687375
  93.7400055    0.1607740
  93.7500076    0.1693064
  93.7600021    0.1735923
  93.7700043    0.1629099
  93.7800064    0.1659280
  93.7900009    0.1633324
  93.8000031    0.1665550
  93.8100052    0.1654348
  93.8200073    0.1634177
  93.8300018    0.1545236
  93.8400040    0.1707379
  93.8500061    0.1554626
  93.8600082    0.1516373
  93.8700027    0.1623088
  93.8800049    0.1584017
  93.8900070    0.1412922
  93.9000015    0.1462762
  93.9100037    0.1423336
  93.9200058    0.1375432
  93.9300079    0.1431766
  93.9400024    0.1402806
  93.9500046    0.1489717
  93.9600067    0.1328603
  93.9700012    0.1454888
  93.9800034    0.1420309
  93.9900055    0.1476827
  94.0000076    0.1430757
  94.0100021    0.1343495
  94.0200043    0.1296668
  94.0300064    0.1342145
  94.0400009    0.1400224
  94.0500031    0.1399424
  94.0600052    0.1483378
  94.0700073    0.1337898
  94.0800018    0.1552281
  94.0900040    0.1673693
  94.1000061    0.1536106
  94.1100082    0.1552092
  94.1200027    0.1690692
  94.1300049    0.1440408
  94.1400070    0.1426371
  94.1500015    0.1482672
  94.1600037    0.1418476
  94.1700058    0.1403567
  94.1800079    0.1525696
  94.1900024    0.1527389
  94.2000046    0.1611011
  94.2100067    0.1488450
  94.2200012    0.1451540
  94.2300034    0.1342121
  94.2400055    0.1388841
  94.2500076    0.1408550
  94.2600021    0.1450229
  94.2700043    0.1413428
  94.2800064    0.1393640
  94.2900009    0.1493498
  94.3000031    0.1423624
  94.3100052    0.1324673
  94.3200073    0.1435163
  94.3300018    0.1462152
  94.3400040    0.1335668
  94.3500061    0.1427274
  94.3600082    0.1496835
  94.3700027    0.1521333
  94.3800049    0.1593698
  94.3900070    0.1530370
  94.4000015    0.1550450
  94.4100037    0.1508892
  94.4200058    0.1625999
  94.4300079    0.1536048
  94.4400024    0.1457316
  94.4500046    0.1388106
  94.4600067    0.1523889
  94.4700012    0.1570086
  94.4800034    0.1548883
  94.4900055    0.1396704
  94.5000076    0.1386561
  94.5100021    0.1479200
  94.5200043    0.1497616
  94.5300064    0.1486876
  94.5400009    0.1469776
  94.5500031    0.1379647
  94.5600052    0.1387371
  94.5700073    0.1448235
  94.5800018    0.1381676
  94.5900040    0.1455467
  94.6000061    0.1530375
  94.6100082    0.1404914
  94.6200027    0.1432635
  94.6300049    0.1533601
  94.6400070    0.1401820
  94.6500015    0.1588758
  94.6600037    0.1541259
  94.6700058    0.1510323
  94.6800079    0.1461951
  94.6900024    0.1481589
  94.7000046    0.1322888
  94.7100067    0.1452259
  94.7200012    0.1470919
  94.7300034    0.1471774
  94.7400055    0.1354749
  94.7500076    0.1356390
  94.7600021    0.1380314
  94.7700043    0.1338922
  94.7800064    0.1347506
  94.7900009    0.1436884
  94.8000031    0.1350382
  94.8100052    0.1283684
  94.8200073    0.1288716
  94.8300018    0.1414015
  94.8400040    0.1238217
  94.8500061    0.1392695
  94.8600082    0.1353428
  94.8700027    0.1411265
  94.8800049    0.1443862
  94.8900070    0.1387361
  94.9000015    0.1309014
  94.9100037    0.1324430
  94.9200058    0.1326993
  94.9300079    0.1368156
  94.9400024    0.1312626
  94.9500046    0.1287565
  94.9600067    0.1234573
  94.9700012    0.1291990
  94.9800034    0.1296295
  94.9900055    0.1306401
  95.0000076    0.1259355
  95.0100021    0.1205990
  95.0200043    0.1317147
  95.0300064    0.1274201
  95.0400009    0.1304714
  95.0500031    0.1330805
  95.0600052    0.1288242
  95.0700073    0.1287940
  95.0800018    0.1271526
  95.0900040    0.1253321
  95.1000061    0.1340866
  95.1100082    0.1313148
  95.1200027    0.1329099
  95.1300049    0.1430995
  95.1400070    0.1312143
  95.1500015    0.1260913
  95.1600037    0.1364085
  95.1700058    0.1316933
  95.1800079    0.1299508
  95.1900024    0.1401009
  95.2000046    0.1337938
  95.2100067    0.1301113
  95.2200012    0.1349998
  95.2300034    0.1415459
  95.2400055    0.1330025
  95.2500076    0.1321174
  95.2600021    0.1401594
  95.2700043    0.1344524
  95.2800064    0.1374079
  95.2900009    0.1452255
  95.3000031    0.1299103
  95.3100052    0.1375914
  95.3200073    0.1327058
  95.3300018    0.1488105
  95.3400040    0.1377762
  95.3500061    0.1329942
  95.3600082    0.1269495
  95.3700027    0.1354519
  95.3800049    0.1468801
  95.3900070    0.1382554
  95.4000015    0.1360878
  95.4100037    0.1348740
  95.4200058    0.1216066
  95.4300079    0.1444412
  95.4400024    0.1386963
  95.4500046    0.1329232
  95.4600067    0.1422200
  95.4700012    0.1436516
  95.4800034    0.1247713
  95.4900055    0.1278191
  95.5000076    0.1260796
  95.5100021    0.1328638
  95.5200043    0.1265961
  95.5300064    0.1381883
  95.5400009    0.1366160
  95.5500031    0.1311323
  95.5600052    0.1374007
  95.5700073    0.1326479
  95.5800018    0.1290938
  95.5900040    0.1314282
  95.6000061    0.1436926
  95.6100082    0.1433158
  95.6200027    0.1357218
  95.6300049    0.1381708
  95.6400070    0.1388892
  95.6500015    0.1615920
  95.6600037    0.1551028
  95.6700058    0.1332237
  95.6800079    0.1456311
  95.6900024    0.1507231
  95.7000046    0.1483993
  95.7100067    0.1484066
  95.7200012    0.1553432
  95.7300034    0.1427192
  95.7400055    0.1489782
  95.7500076    0.1486430
  95.7600021    0.1479509
  95.7700043    0.1455092
  95.7800064    0.1495536
  95.7900009    0.1539715
  95.8000031    0.1525045
  95.8100052    0.1544415
  95.8200073    0.1401041
  95.8300018    0.1333660
  95.8400040    0.1478716
  95.8500061    0.1396358
  95.8600082    0.1485123
  95.8700027    0.1367514
  95.8800049    0.1389074
  95.8900070    0.1320262
  95.9000015    0.1280718
  95.9100037    0.1380435
  95.9200058    0.1353258
  95.9300079    0.1354663
  95.9400024    0.1355134
  95.9500046    0.1243141
  95.9600067    0.1250872
  95.9700012    0.1318672
  95.9800034    0.1262966
  95.9900055    0.1374790
  96.0000076    0.1344974
  96.0100021    0.1492189
  96.0200043    0.1306148
  96.0300064    0.1291610
  96.0400009    0.1395759
  96.0500031    0.1389228
  96.0600052    0.1410671
  96.0700073    0.1371797
  96.0800018    0.1511641
  96.0900040    0.1567270
  96.1000061    0.1528360
  96.1100082    0.1565516
  96.1200027    0.1539606
  96.1300049    0.1562297
  96.1400070    0.1440862
  96.1500015    0.1487055
  96.1600037    0.1418137
  96.1700058    0.1346781
  96.1800079    0.1246787
  96.1900024    0.1272843
  96.2000046    0.1230180
  96.2100067    0.1321874
  96.2200012    0.1338530
  96.2300034    0.1368227
  96.2400055    0.1283338
  96.2500076    0.1397638
  96.2600021    0.1307475
  96.2700043    0.1307758
  96.2800064    0.1252289
  96.2900009    0.1357184
  96.3000031    0.1413555
  96.3100052    0.1294258
  96.3200073    0.1356034
  96.3300018    0.1301336
  96.3400040    0.1368790
  96.3500061    0.1352011
  96.3600082    0.1399912
  96.3700027    0.1323839
  96.3800049    0.1285008
  96.3900070    0.1388999
  96.4000015    0.1341502
  96.4100037    0.1480610
  96.4200058    0.1386515
  96.4300079    0.1379920
  96.4400024    0.1301092
  96.4500046    0.1407518
  96.4600067    0.1541462
  96.4700012    0.1583946
  96.4800034    0.1308293
  96.4900055    0.1390509
  96.5000076    0.1439598
  96.5100021    0.1392343
  96.5200043    0.1572039
  96.5300064    0.1522873
  96.5400009    0.1552249
  96.5500031    0.1416654
  96.5600052    0.1492628
  96.5700073    0.1483100
  96.5800018    0.1533940
  96.5900040    0.1421220
  96.6000061    0.1492201
  96.6100082    0.1408820
  96.6200027    0.1406941
  96.6300049    0.1495975
  96.6400070    0.1417381
  96.6500015    0.1358888
  96.6600037    0.1430938
  96.6700058    0.1392260
  96.6800079    0.1455239
  96.6900024    0.1424378
  96.7000046    0.1412177
  96.7100067    0.1506574
  96.7200012    0.1542648
  96.7300034    0.1523528
  96.7400055    0.1477207
  96.7500076    0.1418043
  96.7600021    0.1429263
  96.7700043    0.1424822
  96.7800064    0.1450682
  96.7900009    0.1530650
  96.8000031    0.1422660
  96.8100052    0.1417743
  96.8200073    0.1481665
  96.8300018    0.1466568
  96.8400040    0.1477418
  96.8500061    0.1532887
  96.8600082    0.1561543
  96.8700027    0.1419095
  96.8800049    0.1377139
  96.8900070    0.1464651
  96.9000015    0.1403877
  96.9100037    0.1505896
  96.9200058    0.1475028
  96.9300079    0.1512178
  96.9400024    0.1577781
  96.9500046    0.1372039
  96.9600067    0.1329961
  96.9700012    0.1489565
  96.9800034    0.1421667
  96.9900055    0.1446868
  97.0000076    0.1432209
  97.0100021    0.1513427
  97.0200043    0.1520464
  97.0300064    0.1533766
  97.0400009    0.1488923
  97.0500031    0.1431515
  97.0600052    0.1396996
  97.0700073    0.1468399
  97.0800018    0.1432826
  97.0900040    0.1284562
  97.1000061    0.1463643
  97.1100082    0.1370154
  97.1200027    0.1370492
  97.1300049    0.1518042
  97.1400070    0.1326338
  97.1500015    0.1440209
  97.1600037    0.1344437
  97.1700058    0.1333348
  97.1800079    0.1478399
  97.1900024    0.1374414
  97.2000046    0.1305230
  97.2100067    0.1449094
  97.2200012    0.1399932
  97.2300034    0.1261090
  97.2400055    0.1313175
  97.2500076    0.1357999
  97.2600021    0.1368782
  97.2700043    0.1441601
  97.2800064    0.1440318
  97.2900009    0.1375744
  97.3000031    0.1382601
  97.3100052    0.1424035
  97.3200073    0.1391713
  97.3300018    0.1401449
  97.3400040    0.1504424
  97.3500061    0.1357345
  97.3600082    0.1426273
  97.3700027    0.1461100
  97.3800049    0.1433358
  97.3900070    0.1415419
  97.4000015    0.1470287
  97.4100037    0.1356407
  97.4200058    0.1354986
  97.4300079    0.1399746
  97.4400024    0.1484119
  97.4500046    0.1539470
  97.4600067    0.1538457
  97.4700012    0.1488659
  97.4800034    0.1548242
  97.4900055    0.1455417
  97.5000076    0.1477472
  97.5100021    0.1551163
  97.5200043    0.1518435
  97.5300064    0.1451041
  97.5400009    0.1499444
  97.5500031    0.1568267
  97.5600052    0.1423949
  97.5700073    0.1446357
  97.5800018    0.1428192
  97.5900040    0.1482595
  97.6000061    0.1521975
  97.6100082    0.1516728
  97.6200027    0.1665658
  97.6300049    0.1561785
  97.6400070    0.1668641
  97.6500015    0.1489470
  97.6600037    0.1531046
  97.6700058    0.1560909
  97.6800079    0.1513843
  97.6900024    0.1648182
  97.7000046    0.1567839
  97.7100067    0.1486107
  97.7200012    0.1647237
  97.7300034    0.1554197
  97.7400055    0.1552670
  97.7500076    0.1481767
  97.7600021    0.1605396
  97.7700043    0.1648561
  97.7800064    0.1456012
  97.7900009    0.1644176
  97.8000031    0.1808389
  97.8100052    0.1585815
  97.8200073    0.1568853
  97.8300018    0.1529227
  97.8400040    0.1648142
  97.8500061    0.1587364
  97.8600082    0.1533356
  97.8700027    0.1487562
  97.8800049    0.1485128
  97.8900070    0.1585593
  97.9000015    0.1644503
  97.9100037    0.1580444
  97.9200058    0.1604453
  97.9300079    0.1597619
  97.9400024    0.1544535
  97.9500046    0.1587688
  97.9600067    0.1697493
  97.9700012    0.1630995
  97.9800034    0.1663549
  97.9900055    0.1530767
  98.0000076    0.1601443
  98.0100021    0.1571104
  98.0200043    0.1518108
  98.0300064    0.1555998
  98.0400009    0.1503179
  98.0500031    0.1403574
  98.0600052    0.1398104
  98.0700073    0.1632553
  98.0800018    0.1687085
  98.0900040    0.1572951
  98.1000061    0.1681350
  98.1100082    0.1731721
  98.1200027    0.1526999
  98.1300049    0.1643950
  98.1400070    0.1587904
  98.1500015    0.1492787
  98.1600037    0.1603212
  98.1700058    0.1561664
  98.1800079    0.1666534
  98.1900024    0.1508507
  98.2000046    0.1676363
  98.2100067    0.1640827
  98.2200012    0.1487146
  98.2300034    0.1608263
  98.2400055    0.1581405
  98.2500076    0.1582645
  98.2600021    0.1624494
  98.2700043    0.1621839
  98.2800064    0.1588055
  98.2900009    0.1666848
  98.3000031    0.1619995
  98.3100052    0.1560078
  98.3200073    0.1603441
  98.3300018    0.1595182
  98.3400040    0.1438558
  98.3500061    0.1566086
  98.3600082    0.1553640
  98.3700027    0.1802321
  98.3800049    0.1562767
  98.3900070    0.1645899
  98.4000015    0.1664827
  98.4100037    0.1588291
  98.4200058    0.1719160
  98.4300079    0.1701114
  98.4400024    0.1679350
  98.4500046    0.1597858
  98.4600067    0.1623360
  98.4700012    0.1612531
  98.4800034    0.1604140
  98.4900055    0.1604433
  98.5000076    0.1572499
  98.5100021    0.1618469
  98.5200043    0.1544255
  98.5300064    0.1525025
  98.5400009    0.1611850
  98.5500031    0.1687118
  98.5600052    0.1548804
  98.5700073    0.1494162
  98.5800018    0.1522633
  98.5900040    0.1586339
  98.6000061    0.1636030
  98.6100082    0.1661413
  98.6200027    0.1640591
  98.6300049    0.1723499
  98.6400070    0.1594225
  98.6500015    0.1477965
  98.6600037    0.1516224
  98.6700058    0.1659576
  98.6800079    0.1572578
  98.6900024    0.1578979
  98.7000046    0.1565668
  98.7100067    0.1594270
  98.7200012    0.1613957
  98.7300034    0.1664365
  98.7400055    0.1604050
  98.7500076    0.1700096
  98.7600021    0.1695736
  98.7700043    0.1610707
  98.7800064    0.1615963
  98.7900009    0.1600412
  98.8000031    0.1628464
  98.8100052    0.1549239
  98.8200073    0.1488905
  98.8300018    0.1594634
  98.8400040    0.1598620
  98.8500061    0.1638366
  98.8600082    0.1516043
  98.8700027    0.1623019
  98.8800049    0.1456821
  98.8900070    0.1486821
  98.9000015    0.1523484
  98.9100037    0.1628426
  98.9200058    0.1491848
  98.9300079    0.1525644
  98.9400024    0.1517805
  98.9500046    0.1547777
  98.9600067    0.1573089
  98.9700012    0.1680172
  98.9800034    0.1570585
  98.9900055    0.1543724
  99.0000076    0.1596552
  99.0100021    0.1517064
  99.0200043    0.1464979
  99.0300064    0.1524445
  99.0400009    0.1592680
  99.0500031    0.1573757
  99.0600052    0.1609111
  99.0700073    0.1626683
  99.0800018    0.1561812
  99.0900040    0.1637407
  99.1000061    0.1540308
  99.1100082    0.1424954
  99.1200027    0.1587889
  99.1300049    0.1589732
  99.1400070    0.1639293
  99.1500015    0.1591694
  99.1600037    0.1589536
  99.1700058    0.1680655
  99.1800079    0.1570536
  99.1900024    0.1720768
  99.2000046    0.1748846
  99.2100067    0.1649341
  99.2200012    0.1637061
  99.2300034    0.1584110
  99.2400055    0.1704797
  99.2500076    0.1578663
  99.2600021    0.1469257
  99.2700043    0.1457267
  99.2800064    0.1561056
  99.2900009    0.1618216
  99.3000031    0.1618935
  99.3100052    0.1683146
  99.3200073    0.1624534
  99.3300018    0.1624130
  99.3400040    0.1630875
  99.3500061    0.1573489
  99.3600082    0.1572169
  99.3700027    0.1584049
  99.3800049    0.1651364
  99.3900070    0.1562028
  99.4000015    0.1517031
  99.4100037    0.1739859
  99.4200058    0.1616063
  99.4300079    0.1550467
  99.4400024    0.1621679
  99.4500046    0.1626651
  99.4600067    0.1584320
  99.4700012    0.1562805
  99.4800034    0.1564442
  99.4900055    0.1544011
  99.5000076    0.1532486
  99.5100021    0.1511682
  99.5200043    0.1498621
  99.5300064    0.1429802
  99.5400009    0.1518017
  99.5500031    0.1527388
  99.5600052    0.1619428
  99.5700073    0.1663041
  99.5800018    0.1659907
  99.5900040    0.1579774
  99.6000061    0.1566518
  99.6100082    0.1387009
  99.6200027    0.1477796
  99.6300049    0.1465959
  99.6400070    0.1545751
  99.6500015    0.1599963
  99.6600037    0.1621424
  99.6700058    0.1728319
  99.6800079    0.1723193
  99.6900024    0.1701748
  99.7000046    0.1510926
  99.7100067    0.1531177
  99.7200012    0.1535879
  99.7300034    0.1557541
  99.7400055    0.1595958
  99.7500076    0.1474342
  99.7600021    0.1379484
  99.7700043    0.1560948
  99.7800064    0.1617745
  99.7900085    0.1652859
  99.8000031    0.1613643
  99.8100052    0.1636331
  99.8200073    0.1562451
  99.8300018    0.1557769
  99.8400040    0.1517308
  99.8500061    0.1497593
  99.8600082    0.1442649
  99.8700027    0.1441974
  99.8800049    0.1447381
  99.8900070    0.1535173
  99.9000015    0.1637850
  99.9100037    0.1545803
  99.9200058    0.1517084
  99.9300079    0.1601105
  99.9400024    0.1484473
  99.9500046    0.1583784
  99.9600067    0.1635387
  99.9700012    0.1642443
  99.9800034    0.1673534
  99.9900055    0.1739656
 100.0000076    0.1506993
