# Supplementary material for: Drug Target Investigation of N-p-Coumaroyl-N’-Caffeoylputrescine, a Naturally-Occurring Alkaloid Derived from Saxifraga tangutica
Source: Antioxidants (Basel). 2024 Dec 25;14(1):12. doi: 10.3390/antiox14010012 (PMC11762362; doi:10.3390/antiox14010012)
Supplement: Supplementary file 1 [file antioxidants-14-00012-s001.zip › rmsf.xvg]

# This file was created Thu Sep 12 17:36:00 2024
# Created by:
#                       :-) GROMACS - gmx rmsf, 2023.2 (-:
# 
# Executable:   D:\gromacs\gromacs2023\bin\gmx.exe
# Data prefix:  D:\gromacs\gromacs2023
# Working dir:  C:\Users\Huang\Desktop\3O0IMD
# Command line:
#   gmx rmsf -s md_0_10.tpr -f md_0_10_center.xtc -n index.ndx -o rmsf_backbone.xvg -res
# gmx rmsf is part of G R O M A C S:
#
# Glycine aRginine prOline Methionine Alanine Cystine Serine
#
@    title "RMS fluctuation"
@    xaxis  label "Residue"
@    yaxis  label "(nm)"
@TYPE xy
   16   0.1963
   17   0.1059
   18   0.0744
   19   0.0731
   20   0.0721
   21   0.0819
   22   0.0865
   23   0.1038
   24   0.1035
   25   0.0896
   26   0.0753
   27   0.0836
   28   0.0852
   29   0.0798
   30   0.0904
   31   0.0997
   32   0.1003
   33   0.1132
   34   0.1317
   35   0.1408
   36   0.1540
   37   0.1667
   38   0.1287
   39   0.1263
   40   0.1013
   41   0.0759
   42   0.0726
   43   0.0663
   44   0.0577
   45   0.0539
   46   0.0534
   47   0.0519
   48   0.0485
   49   0.0488
   50   0.0544
   51   0.0565
   52   0.0509
   53   0.0516
   54   0.0571
   55   0.0530
   56   0.0494
   57   0.0558
   58   0.0594
   59   0.0570
   60   0.0697
   61   0.0893
   62   0.0953
   63   0.1136
   64   0.1563
   65   0.2126
   66   0.1895
   67   0.2160
   68   0.1858
   69   0.1623
   70   0.1579
   71   0.1957
   72   0.1838
   73   0.1704
   74   0.1025
   75   0.0752
   76   0.0555
   77   0.0498
   78   0.0467
   79   0.0442
   80   0.0433
   81   0.0450
   82   0.0547
   83   0.0673
   84   0.0907
   85   0.1074
   86   0.0891
   87   0.0651
   88   0.0525
   89   0.0433
   90   0.0431
   91   0.0439
   92   0.0432
   93   0.0402
   94   0.0422
   95   0.0443
   96   0.0497
   97   0.0533
   98   0.0559
   99   0.0636
  100   0.0723
  101   0.0772
  102   0.0790
  103   0.0896
  104   0.1014
  105   0.1114
  106   0.1097
  107   0.1030
  108   0.0895
  109   0.1116
  110   0.1181
  111   0.1053
  112   0.1020
  113   0.1031
  114   0.0845
  115   0.0683
  116   0.0753
  117   0.0839
  118   0.0790
  119   0.0992
  120   0.1224
  121   0.1328
  122   0.1550
  123   0.1925
  124   0.2085
  125   0.2028
  126   0.1434
  127   0.1319
  128   0.1638
  129   0.1511
  130   0.1051
  131   0.0800
  132   0.0887
  133   0.0912
  134   0.0794
  135   0.0794
  136   0.0637
  137   0.0605
  138   0.0538
  139   0.0527
  140   0.0562
  141   0.0542
  142   0.0626
  143   0.0711
  144   0.0594
  145   0.0524
  146   0.0561
  147   0.0533
  148   0.0470
  149   0.0434
  150   0.0420
  151   0.0407
  152   0.0434
  153   0.0480
  154   0.0578
  155   0.0749
  156   0.0960
  157   0.0826
  158   0.0756
  159   0.0580
  160   0.0503
  161   0.0532
  162   0.0473
  163   0.0488
  164   0.0535
  165   0.0662
  166   0.0826
  167   0.0860
  168   0.0898
  169   0.0719
  170   0.0582
  171   0.0552
  172   0.0565
  173   0.0608
  174   0.0730
  175   0.0845
  176   0.1319
  177   0.1270
  178   0.1295
  179   0.1085
  180   0.0853
  181   0.0789
  182   0.0533
  183   0.0439
  184   0.0415
  185   0.0417
  186   0.0418
  187   0.0416
  188   0.0433
  189   0.0462
  190   0.0503
  191   0.0604
  192   0.0825
  193   0.0898
  194   0.0765
  195   0.0791
  196   0.0830
  197   0.0912
  198   0.0889
  199   0.0873
  200   0.1060
  201   0.0932
  202   0.0763
  203   0.0752
  204   0.0863
  205   0.0881
  206   0.0944
  207   0.1115
  208   0.1269
  209   0.1419
  210   0.1681
  211   0.1777
  212   0.1389
  213   0.0996
  214   0.0735
  215   0.0736
  216   0.0616
  217   0.0594
  218   0.0589
  219   0.0586
  220   0.0616
  221   0.0994
  222   0.1944
  223   0.3185
